# Supplementary material for: Comparative metabolomic and transcriptomic analysis revealing the role of salicylic acid for short-term response with arginine and myristic acid for long-term tolerance under salt stress in watermelon (Citrullus lanatus L.)
Source: Front Plant Sci. 2026 Jun 26;17:1823719. doi: 10.3389/fpls.2026.1823719 (PMC13352413; doi:10.3389/fpls.2026.1823719)
Supplement: Supplementary file 1 [file Table1.xlsx]

## Sheet: ClHKTs
ClHKTs
Cla97C06G123380.2
Cla97C06G123400.1
Cla97C07G142940.2

## Sheet: ClKTs
ClKTs
Cla97C07G133340.2
Cla97C09G180310.1
Cla97C05G107340.1
Cla97C10G193610.1
Cla97C11G206690.1
Cla97C05G094270.2
Cla97C07G138810.2
Cla97C09G168730.1
Cla97C03G051350.2
Cla97C03G055420.1
Cla97C10G192410.2
Cla97C09G168720.2
Cla97C10G197240.2

## Sheet: ClNHXs
ClNHXs
Cla97C09G169020.2
Cla97C03G065990.1
Cla97C05G089420.2
Cla97C05G090860.2
Cla97C07G134870.1
Cla97C09G178110.2
Cla97C07G134820.2
Cla97C04G069970.2
Cla97C07G134810.2
Cla97C04G075070.1
Cla97C07G134880.2
Cla97C03G066770.1
Cla97C06G114930.1
Cla97C05G082120.2
Cla97C08G160690.2
Cla97C01G010980.2
Cla97C07G133170.2
Cla97C01G007230.2
Cla97C09G182390.2
Cla97C03G051220.2
Cla97C03G050930.2
Cla97C01G007980.1
Cla97C09G175310.2
Cla97C10G198150.2
Cla97C05G095440.1
Cla97C09G166290.2
Cla97C06G116650.1
Cla97C05G090850.2
Cla97C05G095590.1
Cla97C02G045170.2

## Sheet: ClCIPKs
ClCIPKs
Cla97C02G050400.1
Cla97C04G073060.2
Cla97C01G023760.1
Cla97C05G080490.2
Cla97C03G057820.1
Cla97C02G045030.1
Cla97C03G058910.2
Cla97C06G121490.1
Cla97C02G042800.2
Cla97C05G097340.1
Cla97C02G045040.1
Cla97C05G088570.2
Cla97C01G024810.2
Cla97C06G120430.2
Cla97C05G085760.2
Cla97C06G116120.1
Cla97C10G195810.1
Cla97C06G113630.2
Cla97C00G000110.1
Cla97C08G154960.1

## Sheet: ClCBLs
ClCBLs
Cla97C04G071530.2
Cla97C03G064550.1
Cla97C02G050380.2
Cla97C05G085840.1
Cla97C06G116060.1
Cla97C02G032860.2
Cla97C10G185970.2
Cla97C10G201040.1
Cla97C02G038490.2
Cla97C07G134940.2
Cla97C02G038500.2
Cla97C10G200930.2
Cla97C05G105150.1
Cla97C07G133920.1
Cla97C05G093380.1
Cla97C01G006860.1
Cla97C10G189620.1
Cla97C05G094910.2
Cla97C02G042365.1
Cla97C02G029890.2
Cla97C05G103740.2
Cla97C02G036990.2
Cla97C09G173300.2
Cla97C02G048880.2
Cla97C07G128810.2
Cla97C10G205450.2
Cla97C11G209800.1
Cla97C01G021640.1
Cla97C08G159450.1
Cla97C05G097660.1
Cla97C01G013320.1
Cla97C06G123830.1
Cla97C03G056710.1
Cla97C03G063420.2
Cla97C02G026440.2
Cla97C02G042850.1
Cla97C05G096490.2
Cla97C07G142720.2
Cla97C10G206280.1
Cla97C04G070480.1
Cla97C06G127530.1
Cla97C01G019720.2
Cla97C05G100760.1
Cla97C09G183290.2
Cla97C08G159400.1
Cla97C04G071010.1
Cla97C03G059900.1
Cla97C08G148820.1
Cla97C07G142250.2
Cla97C08G159440.1
Cla97C05G083940.2
Cla97C05G091390.1
Cla97C02G049250.2
Cla97C06G116750.2
Cla97C11G221577.1
Cla97C05G080960.2
Cla97C08G159390.2
Cla97C10G187660.2
Cla97C08G159420.1
Cla97C05G082420.1
Cla97C08G159470.1
Cla97C08G147140.1
Cla97C01G008390.2
Cla97C08G159380.1
Cla97C05G091190.2
Cla97C10G188440.1
Cla97C08G160700.2
Cla97C09G179530.1
Cla97C05G088220.1
Cla97C10G198500.1
Cla97C02G036370.2
Cla97C04G079110.1
Cla97C10G198090.2
Cla97C11G216840.2
Cla97C08G151440.1
Cla97C01G020700.2
Cla97C10G195590.1
Cla97C11G213930.2
Cla97C05G101430.2
Cla97C05G101440.1
Cla97C05G087380.2
Cla97C02G049090.2
Cla97C06G109590.2
Cla97C09G178310.1
Cla97C02G039990.2
Cla97C10G188970.2
Cla97C09G165320.2
Cla97C02G028880.1
Cla97C11G224940.2
Cla97C09G176070.2
Cla97C02G028890.1
Cla97C04G070720.1
Cla97C05G101420.1
Cla97C05G088580.1
Cla97C02G031190.2
Cla97C02G028910.1
Cla97C10G189380.2
Cla97C08G155670.1
Cla97C09G176340.1
Cla97C02G029990.2
Cla97C09G175450.1
Cla97C02G027730.2
Cla97C08G159465.1
Cla97C01G010040.2
Cla97C11G206700.2
Cla97C09G169590.2
Cla97C02G046490.2
Cla97C03G056820.2
Cla97C06G118920.1
Cla97C10G186730.2
