# Supplementary material for: Comparative metabolomic and transcriptomic analysis revealing the role of salicylic acid for short-term response with arginine and myristic acid for long-term tolerance under salt stress in watermelon (Citrullus lanatus L.)
Source: Front Plant Sci. 2026 Jun 26;17:1823719. doi: 10.3389/fpls.2026.1823719 (PMC13352413; doi:10.3389/fpls.2026.1823719)
Supplement: Supplementary file 2 [file Table2.xlsx]

## Sheet: HY17-NaCl-2d_vs_HY73-NaCl-2d
ID	Name	mean_HY17-NaCl-2d	mean_HY73-NaCl-2d	foldChange	log2FoldChange	pvalue	FDR	vip	rt	m/z	Superclass	Class	Subclass	KEGG	HMDB	CAS	type	Regulation
M1005.neg	N-Methyl-D-aspartic acid	458161	313354	0.683939	-0.548061	0.0280421	0.363238	1.54909	23.3	146.045	Organic acids and derivatives	Carboxylic acids and derivatives	Amino acids, peptides, and analogues	C12269	HMDB0002393	6384-92-5	NEG	Down
M1006.pos	1-(6-Chloropyridin-2-yl)piperazine	1.0992e+06	7.26709e+06	6.61128	2.72493	0.0196582	0.383503	1.5998	22.9	198.084	Organoheterocyclic compounds	Diazinanes	Piperazines			87394-54-5	POS	Up
M1012.pos	Isolinderanolide	620276	1.28942e+06	2.07879	1.05575	0.026041	0.424086	1.54486	280.2	337.272	Organoheterocyclic compounds	Tetrahydrofurans			HMDB0038105	139559-06-1	POS	Up
M1017.pos	3-Amino-4-hydroxy-N-methylbenzenesulfonamide	1.5934e+07	5.33045e+07	3.34532	1.74214	0.0163402	0.360322	1.57512	23	203.052	Benzenoids	Benzene and substituted derivatives	Benzenesulfonamides			80-23-9	POS	Up
M1021.pos	LysoPC(20:2(11Z,14Z))	556161	6.99146e+06	12.5709	3.65202	0.0212378	0.395118	1.6187	321.8	548.367	Lipids and lipid-like molecules	Glycerophospholipids	Glycerophosphocholines	C04230	HMDB0010392		POS	Up
M1022.pos	PG(16:0/16:1(9Z))	130907	323273	2.46948	1.30421	0.0197444	0.383503	1.59583	297.7	721.505	Lipids and lipid-like molecules	Glycerophospholipids	Glycerophosphoglycerols		HMDB0010571		POS	Up
M103.neg	12-Methyltridecanoic acid	1.14332e+06	1.35124e+06	1.18186	0.241054	0.0478842	0.42714	1.44998	305.7	227.201	Fatty acids	Fatty Acids and Conjugates	Branched fatty acids		HMDB0031072	2724-57-4	NEG	Up
M1035.pos	1H-Indole-1-pentanoic acid, 3-[(4-methoxy-1-naphthalenyl)carbonyl]-	3.25123e+06	200914	0.0617964	-4.01633	0.00276406	0.251522	1.72741	24.3	402.174	Organoheterocyclic compounds	Indoles and derivatives	Naphthoylindoles			1537889-08-9	POS	Down
M1047.pos	Isonicoteine	531222	1.38831e+06	2.61344	1.38595	0.0236357	0.406149	1.60994	24.2	157.079	Organoheterocyclic compounds	Pyridines and derivatives	Bipyridines and oligopyridines			581-50-0	POS	Up
M1057.pos	Ethyl 3-oxo-3,4-dihydro-2H-1,4-benzothiazine-6-carboxylate	1.51822e+06	2.6661e+06	1.75607	0.812351	0.0467665	0.489093	1.56492	14.3	238.058	Organoheterocyclic compounds	Benzothiazines				204863-53-6	POS	Up
M1067.pos	2-O-Acetyl-trans-coutaric_acid	1.68356e+06	38475.3	0.0228536	-5.45144	0.00643929	0.290072	1.74043	165.5	339.073							POS	Down
M1071.neg	Card-20(22)-enolide, 3-[(6-deoxy-4-O-.beta.-D-glucopyranosyl-.alpha.-L-mannopyranosyl)oxy]-14,16-dihydroxy-19-oxo-, (3.beta.,5.beta.,16.beta.)-	5244.1	59322.9	11.3123	3.49982	0.0087582	0.29013	1.63555	266.6	711.332	Lipids and lipid-like molecules	Steroids and steroid derivatives	Steroid lactones			103553-95-3	NEG	Up
M1098.neg	4-Bromo-1-ethyl-3-methyl-1H-pyrazole-5-carboxylic acid	10290.1	14693.2	1.4279	0.513897	0.00881683	0.29013	1.68359	359.4	230.979	Organoheterocyclic compounds	Azoles	Pyrazoles			175276-99-0	NEG	Up
M1114.pos	Ramipril	278562	179355	0.643861	-0.635178	0.0273831	0.432756	1.54161	233.1	417.239	Organic acids and derivatives	Carboxylic acids and derivatives	Amino acids, peptides, and analogues		HMDB0014324	87333-19-5	POS	Down
M1119.pos	Evodiamine	2.44181e+06	1.69641e+06	0.694737	-0.525461	0.0390281	0.468048	1.48235	24.2	304.148	Alkaloids	Tryptophan alkaloids	Carboline alkaloids				POS	Down
M1120.neg	3-(Trifluoromethyl)cinnamic acid	213928	487235	2.27756	1.18749	0.0356177	0.390639	1.50202	22.6	215.032	Phenylpropanoids and polyketides	Cinnamic acids and derivatives	Cinnamic acids			779-89-5	NEG	Up
M1132.neg	Arvenin III	1562.47	3345.9	2.14141	1.09856	0.0425675	0.417205	1.6252	218.8	677.352	Terpenoids	Triterpenoids	Cucurbitane triterpenoids			65597-45-7	NEG	Up
M1143.neg	TRH, free acid	52019.2	40190.5	0.77261	-0.372187	0.0495269	0.42714	1.53031	154.6	362.144	Organic acids and derivatives	Carboxylic acids and derivatives	Amino acids, peptides, and analogues			24769-58-2	NEG	Down
M1146.pos	1-Chloro-3-(triphenylphosphoranylidene)acetone	8.56009e+06	2.554e+06	0.298361	-1.74487	0.000171325	0.0940791	1.75774	23.6	353.083	Benzenoids	Benzene and substituted derivatives	Phenylphosphines and derivatives			13605-66-8	POS	Down
M1148.pos	Thujyl_19-trachylobanoate	579073	1.53861e+06	2.65703	1.40981	0.0073809	0.29681	1.69164	328.4	439.354							POS	Up
M1149.pos	LysoPC(18:3(6Z,9Z,12Z))	9.46573e+06	3.21124e+07	3.39249	1.76234	0.00634976	0.290072	1.66601	267.7	518.321							POS	Up
M1156.neg	Reserpine	2651.73	806.069	0.303978	-1.71796	0.0410986	0.410085	1.5403	216.2	607.266	Alkaloids	Tryptophan alkaloids	Corynanthe type alkaloids	C06539	HMDB0014351	50-55-5	NEG	Down
M116.pos	3-Pyridylacetic acid	3.01133e+06	1.324e+06	0.439674	-1.18549	0.0116525	0.325785	1.62991	23.6	138.054	Organoheterocyclic compounds	Pyridines and derivatives			HMDB0001538	501-81-5	POS	Down
M1160.neg	Laminaritetraose	2529.57	1870.14	0.739309	-0.43575	0.0100315	0.296903	1.62759	170.3	665.206	Organic oxygen compounds	Organooxygen compounds	Carbohydrates and carbohydrate conjugates			26212-72-6	NEG	Down
M1162.neg	.beta.-D-Glucopyranoside, 4-[(4-carboxy-3-hydroxy-3-methyl-1-oxobutoxy)methyl]phenyl	24839.8	17754.6	0.714762	-0.484465	0.0348023	0.388911	1.60828	150.4	429.139	Organic oxygen compounds	Organooxygen compounds	Carbohydrates and carbohydrate conjugates			1421282-20-3	NEG	Down
M117.neg	Citrulline	22606.5	91323.1	4.03969	2.01424	0.0106491	0.303872	1.6353	22.7	174.088	Amino acids and Peptides	Small peptides	Aminoacids	C00327	HMDB0000904	372-75-8	NEG	Up
M1193.pos	Arachidonoyl-2'-fluoroethylamide	1.14518e+06	929397	0.811572	-0.301209	0.0427049	0.485066	1.45443	185.1	350.288	Lipids and lipid-like molecules	Fatty Acyls	Fatty amides			166100-37-4	POS	Down
M1203.pos	Ceramide_(d18:1/12:0)	2091.63	1.76255e+06	842.667	9.71882	0.000271675	0.107185	1.76141	308.6	482.455							POS	Up
M1207.pos	Desferrioxamine H	1.11426e+07	6.58996e+06	0.591421	-0.757744	0.0463503	0.489093	1.51204	233.1	461.265	Lipids and lipid-like molecules	Fatty Acyls	Fatty amides			84211-46-1	POS	Down
M121.pos	Trigonelline	3.01133e+06	1.324e+06	0.439674	-1.18549	0.0116525	0.325785	1.62991	23.6	138.054	Alkaloids and derivatives			C01004	HMDB0000875	535-83-1	POS	Down
M1222.pos	1-(4-Piperidinyl)-1H-1,2,3-benzotriazole	1.00975e+06	1.17406e+06	1.16272	0.217499	0.0100683	0.32086	1.59173	280.8	203.126	Organoheterocyclic compounds	Benzotriazoles				79098-96-7	POS	Up
M123.pos	LPC(18:2/0:0)	7.47281e+06	1.62625e+07	2.17622	1.12182	0.0169491	0.364318	1.54463	278.2	520.337	Lipids and lipid-like molecules	Glycerophospholipids	Glycerophosphocholines	C04100	HMDB0010386	22252-07-9	POS	Up
M1230.neg	3'-.alpha.-Sialyl-N-acetyllactosamine	26841	13729	0.511495	-0.967207	0.00364298	0.249693	1.69592	232.8	673.231	Organic oxygen compounds	Organooxygen compounds	Carbohydrates and carbohydrate conjugates			81693-22-3	NEG	Down
M1231.neg	(1R)-4-(3-Hydroxybutyl)-3,5,5-trimethylcyclohex-3-en-1-yl 6-O-.beta.-D-glucopyranosyl-.beta.-D-glucopyranoside	5546.89	1070.04	0.192908	-2.37402	0.00667236	0.289246	1.7435	220.1	535.282	Lipids and lipid-like molecules	Prenol lipids	Terpene glycosides			918879-13-7	NEG	Down
M1235.neg	3-Hydroxy-3-methyl-5-oxo-5-(((2R,3S,4S,5R,6R)-3,4,5-trihydroxy-6-(octan-3-yloxy)tetrahydro-2H-pyran-2-yl)methoxy)pentanoic acid	1872.2	4666.6	2.49257	1.31764	0.0201204	0.332473	1.6769	184.2	435.222	Lipids and lipid-like molecules	Saccharolipids					NEG	Up
M1262.neg	UDP-beta-L-rhamnose	17690.6	7759.87	0.438643	-1.18888	0.0356448	0.390639	1.61835	28.5	549.049							NEG	Down
M1263.pos	Luteolin 7-glucuronide	1.02596e+06	626850	0.610987	-0.710787	0.0178787	0.366773	1.6192	21	485.071	Shikimates and Phenylpropanoids	Flavonoids	Flavones			29741-10-4	POS	Down
M1266.pos	Stigmast-22-ene-3,6-dione	543156	1.45532e+06	2.67938	1.4219	0.00710491	0.292096	1.71682	328.4	427.355					HMDB0031931	88661-99-8	POS	Up
M127.neg	2,2'-Iminodiacetic acid	533084	365606	0.685832	-0.544073	0.0291715	0.368731	1.53594	23.2	132.03	Amino acids and Peptides	Small peptides	Aminoacids	C19911	HMDB0011753	142-73-4	NEG	Down
M128.neg	2-Hydroxystearic acid	67974.5	205950	3.02981	1.59923	0.0243858	0.350512	1.69304	326.2	299.258	Fatty acids	Fatty Acids and Conjugates	Hydroxy fatty acids	C03045	HMDB0062549	26531-80-6	NEG	Up
M1282.pos	5-Amino-2-(4-aminoanilino)benzenesulfonic acid	122906	55493.1	0.45151	-1.14717	0.0218304	0.397992	1.57751	175	280.076	Benzenoids	Benzene and substituted derivatives	Benzenesulfonic acids and derivatives			119-70-0	POS	Down
M1298.pos	Triton_X_100	161255	1.08386e+06	6.7214	2.74876	0.000658282	0.154802	1.72944	303.2	363.323							POS	Up
M1301.pos	(15a,20R)-Dihydroxypregn-4-en-3-one_20-[glucosyl-(1->4)-6-acetyl-glucoside]	380181	3.21097e+06	8.4459	3.07825	0.0180166	0.366773	1.64385	267	699.351							POS	Up
M1304.neg	Apimaysin	39564.5	5369.86	0.135724	-2.88125	0.038682	0.402595	1.60126	194.9	559.148	Phenylpropanoids and polyketides	Flavonoids	Flavonoid glycosides		HMDB0037421	74158-04-6	NEG	Down
M1312.pos	Leucodelphinidin_3-[galactosyl-(1->4)-glucoside]	6621.59	2224.36	0.335925	-1.57379	0.0025806	0.251522	1.74873	163.5	647.191							POS	Down
M1319.neg	[(4-Methylbenzyl)sulfanyl]acetic acid	621137	349575	0.562798	-0.829311	0.0093753	0.292336	1.71887	23.9	195.05	Benzenoids	Benzene and substituted derivatives	Toluenes			58511-20-9	NEG	Down
M1329.neg	5-Hydroxy-2-(4-hydroxyphenyl)-7-methoxy-4-oxo-4H-chromen-3-yl 6-O-(4-carboxy-3-hydroxy-3-methylbutanoyl)-4-O-(6-deoxyhexopyranosyl)hexopyranoside	36490.7	15688.2	0.429925	-1.21784	0.0428275	0.418163	1.56992	172.9	751.211	Phenylpropanoids and polyketides	Flavonoids	Flavonoid glycosides			1268477-96-8	NEG	Down
M1330.pos	(-)-Podophyllotoxin	32322	5096.46	0.157678	-2.66495	0.0398831	0.468686	1.55932	167.7	415.141							POS	Down
M1331.neg	6''-O-[(E)-p-Coumaroyl]gentiobiosylgenipin	4970.48	2295.85	0.461898	-1.11435	0.0467942	0.424718	1.46035	167.7	695.218	Terpenoids	Monoterpenoids	Iridoids monoterpenoids			1174662-64-6	NEG	Down
M1332.neg	S(8-8)S hexoside	9958.96	3989.68	0.400612	-1.31972	0.0412383	0.410948	1.5347	167.6	579.207							NEG	Down
M1340.neg	UDP-xylose	35817.4	21488	0.599933	-0.737128	0.0367605	0.393399	1.53032	28.4	535.034							NEG	Down
M1345.pos	Mangiferdesmethylursanone	5.83924e+06	2.71671e+06	0.465251	-1.10392	0.0323244	0.448197	1.56578	328.4	429.37	Organic oxygen compounds	Organooxygen compounds	Alcohols and polyols		HMDB0036018	259144-62-2	POS	Down
M1369.neg	Gly-Trp	2158.43	12728	5.89688	2.55995	0.0388598	0.402818	1.61321	51	260.103	Organic acids and derivatives	Carboxylic acids and derivatives	Amino acids, peptides, and analogues			2390-74-1	NEG	Up
M137.neg	Guanosine 5'-monophosphate (GMP)	154085	205496	1.33366	0.415386	0.0191697	0.329464	1.58227	25.2	362.049	Carbohydrates	Nucleosides	Purine nucleotides	C00144	HMDB0001397	85-32-5	NEG	Up
M1390.neg	Benzoic acid, 4-[[(1R,2E,4E,6Z,9Z)-1-[(1S)-4-carboxy-1-hydroxybutyl]-2,4,6,9-pentadecatetraen-1-yl]thio]-	14751.8	4492.18	0.304517	-1.7154	0.00208989	0.249693	1.75664	199.5	471.222	Lipids and lipid-like molecules	Fatty Acyls	Fatty acids and conjugates			154978-38-8	NEG	Down
M1398.pos	Tinuvin PED	1.58964e+06	701101	0.441044	-1.181	0.00572926	0.286256	1.7277	171.8	226.103	Organoheterocyclic compounds	Azoles	Triazoles			2440-22-4	POS	Down
M1414.pos	3-Phenyl-N-(phenylacetyl)-.beta.-alanine	294387	553352	1.87968	0.910486	0.0248535	0.411588	1.59214	203.7	284.123	Organic acids and derivatives	Carboxylic acids and derivatives	Amino acids, peptides, and analogues			65451-19-6	POS	Up
M1433.pos	Cohulupone	2.03218e+06	1.35428e+06	0.666418	-0.585502	0.024082	0.408005	1.55237	18.3	319.195	Organic oxygen compounds	Organooxygen compounds	Carbonyl compounds		HMDB0030064	1891-34-5	POS	Down
M1471.neg	19-O-Acetylchaetoglobosin D	5345.02	2320.67	0.434175	-1.20365	0.00257994	0.249693	1.71524	212.8	569.273	Organoheterocyclic compounds	Isoindoles and derivatives	Isoindolines			80375-19-5	NEG	Down
M1475.pos	Limonexic_acid	825389	370886	0.449347	-1.1541	0.0357546	0.450885	1.53833	175.1	503.188							POS	Down
M1477.neg	(1S)-1,5-Anhydro-1-(4-(.alpha.-L-arabinofuranosyloxy)-2,6-dihydroxy-3-(3-(4-hydroxyphenyl)propanoyl)phenyl)-6-deoxy-4-O-.beta.-D-glucopyranosyl-D-galactitol	8175.15	2795.73	0.341978	-1.54802	0.0251409	0.351528	1.57241	172.3	713.226	Phenylpropanoids and polyketides	Linear 1,3-diarylpropanoids	Chalcones and dihydrochalcones				NEG	Down
M1483.neg	[8-[2-(3-methylbutanoyloxy)propan-2-yl]-2-oxo-8,9-dihydrofuro[2,3-h]chromen-9-yl] (Z)-2-methylbut-2-enoate	2636.14	823.828	0.312513	-1.67801	0.00440043	0.255854	1.67825	52.5	427.18							NEG	Down
M1487.neg	N-(5-Chloropyridin-2-yl)-5-propylthiophene-3-carboxamide	12764.5	54443.7	4.26525	2.09263	0.0249542	0.351528	1.54434	24.6	279.038	Organoheterocyclic compounds	Thiophenes	Thiophene carboxylic acids and derivatives			774589-93-4	NEG	Up
M149.pos	Glycerophosphocholine	663524	236109	0.355841	-1.49069	0.0297831	0.445754	1.61986	23.6	258.109	Lipids and lipid-like molecules	Glycerophospholipids	Glycerophosphocholines	C00670	HMDB0000086	28319-77-9	POS	Down
M1490.neg	DAHP	24939.1	15307	0.613776	-0.704215	0.00877226	0.29013	1.6564	19.9	125.043							NEG	Down
M1503.neg	Citreohybridonol	4941.27	2101.88	0.425372	-1.2332	0.0256154	0.3536	1.56144	161.8	499.238	Lipids and lipid-like molecules	Steroids and steroid derivatives	Steroid esters			143823-27-2	NEG	Down
M1514.pos	Megestrol_acetate	321267	1.16732e+06	3.63349	1.86135	0.0165443	0.360322	1.58699	296.7	424.328							POS	Up
M1524.pos	Tanshinone Iia	369484	397540	1.07593	0.105589	0.0428814	0.485066	1.53671	189.2	317.112							POS	Up
M1534.neg	Ser-Cys	237745	128423	0.540171	-0.888511	9.45e-05	0.146204	1.77119	23.3	207.05	Organic acids and derivatives	Carboxylic acids and derivatives	Amino acids, peptides, and analogues			109481-41-6	NEG	Down
M1540.pos	Flurandrenolide	513655	1.19288e+06	2.32234	1.21558	0.0416185	0.479756	1.56268	312.5	442.337	Lipids and lipid-like molecules	Steroids and steroid derivatives	Hydroxysteroids		HMDB0014984	1524-88-5	POS	Up
M1552.pos	Chrycolide	1.64694e+06	684243	0.415464	-1.2672	0.0349134	0.450885	1.52766	29.2	233.032	Organoheterocyclic compounds	Benzofurans	Benzofuranones		HMDB0035145	91362-91-3	POS	Down
M1570.pos	(9.Xi.,17.alpha.,22S)-14,17,20-Trihydroxy-1,26-dioxo-22,26-epoxyergosta-5,24-dien-3-yl 4-O-.beta.-D-glucopyranosyl-.beta.-D-glucopyranoside	427420	277809	0.649967	-0.621563	0.0081406	0.300997	1.70766	224.5	813.398							POS	Down
M1576.neg	5-Chloro-3-[(1E,3E)-3,5-dimethylhepta-1,3-dienyl]-7,8a-dihydroxy-1-methoxy-7-methyl-1H-isochromene-6,8-dione	25080.5	8452.67	0.337021	-1.56909	0.00754795	0.289246	1.68822	192.9	395.123	Organoheterocyclic compounds	Azaphilones				1798299-03-2	NEG	Down
M1578.pos	Trp-Tyr	60336.8	261107	4.32749	2.11353	0.0337172	0.450885	1.56326	177.4	368.158	Organic acids and derivatives	Carboxylic acids and derivatives	Amino acids, peptides, and analogues			19653-76-0	POS	Up
M1583.neg	CRUSTECDYSONE	10708.8	15562.4	1.45323	0.539265	0.00698119	0.289246	1.6954	292.5	479.295							NEG	Up
M1589.pos	Cyproterone_acetate	286477	89717.9	0.313176	-1.67495	0.0395471	0.468686	1.57782	183.3	417.178							POS	Down
M1593.pos	Fenthion sulfoxide	1.25067e+06	40389.3	0.0322942	-4.95258	0.00780602	0.300997	1.70347	165.5	295.025	Organic acids and derivatives	Organic thiophosphoric acids and derivatives	Thiophosphoric acid esters			3761-41-9	POS	Down
M161.neg	Acetylleucine	25190.6	40338.5	1.60133	0.679274	0.0365135	0.393399	1.49921	144.4	172.097	Fatty acids	Fatty Acids and Conjugates	Branched fatty acids	C02710	HMDB0011756	1188-21-2	NEG	Up
M1611.neg	Myricadenin A	2175.98	7522.47	3.45704	1.78954	0.047407	0.42714	1.602	178.3	779.228	Phenylpropanoids and polyketides	Cinnamic acids and derivatives	Hydroxycinnamic acids and derivatives			1612239-23-2	NEG	Up
M1616.neg	Chloramphenicol glucuronide	198.038	2946.59	14.8789	3.89519	0.0382322	0.401867	1.544	23.9	497.042	Lipids and lipid-like molecules	Fatty Acyls	Fatty acyl glycosides			39751-33-2	NEG	Up
M1627.pos	Methyl 4-amino-2,3-difluoro-5-nitrobenzoate	2.85623e+06	274876	0.0962373	-3.37726	0.0217775	0.397992	1.69004	165.5	233.032	Benzenoids	Benzene and substituted derivatives	Benzoic acids and derivatives			284030-58-6	POS	Down
M1631.pos	5-Bromo-4-isopentylpyrimidine	382697	640573	1.67384	0.74316	0.0173947	0.365789	1.69109	43.5	229.036	Organoheterocyclic compounds	Diazines	Pyrimidines and pyrimidine derivatives			951884-42-7	POS	Up
M1632.neg	Echoside B	6236.49	3210.18	0.514743	-0.958077	0.00488245	0.273594	1.75212	35.2	467.13	Shikimates and Phenylpropanoids	Terphenyls	p-Terphenyls			1569310-31-1	NEG	Down
M1639.pos	N-Desmethylulipristal acetate	3.47283e+06	2.00776e+06	0.578135	-0.790522	0.0339639	0.450885	1.56842	233.1	462.269	Lipids and lipid-like molecules	Steroids and steroid derivatives	Steroid esters			159681-66-0	POS	Down
M1640.pos	Hellebrigenin-3-O-.beta.-glucoside	4.1746e+07	2.45034e+07	0.586965	-0.768654	0.0282254	0.434391	1.56412	233.1	579.288	Terpenoids	Steroids	Bufadienolides			72947-90-1	POS	Down
M1649.pos	Helonioside B	20054.5	211754	10.5589	3.40039	0.00467874	0.275219	1.65358	179.1	737.237	Shikimates and Phenylpropanoids	Phenylpropanoids	Cinnamic acids and derivatives			107647-21-2	POS	Up
M1659.pos	4,6-Dichloro-1H-indole-2-carboxylic acid	978446	1.82328e+06	1.86345	0.897973	0.0439072	0.485066	1.49003	32.3	229.974	Organoheterocyclic compounds	Indoles and derivatives	Indolecarboxylic acids and derivatives			101861-63-6	POS	Up
M1662.pos	2-[5,7-Dihydroxy-3-oxo-6-[(2E,6E)-3,7,11-trimethyldodeca-2,6,10-trienyl]-1H-isoindol-2-yl]pentanedioic acid	811521	2.038e+06	2.51133	1.32845	0.0121136	0.326207	1.69273	280.8	500.271	Organic acids and derivatives	Carboxylic acids and derivatives	Amino acids, peptides, and analogues			1295504-61-8	POS	Up
M1665.pos	2-Furancarboxamide, 5-(3-chlorophenyl)-N-[4-(4-morpholinylmethyl)phenyl]-	271422	79179.3	0.29172	-1.77734	0.00213347	0.241205	1.72968	193.1	397.137	Benzenoids	Benzene and substituted derivatives	Anilides			638156-11-3	POS	Down
M1679.neg	Antibiotic OM 173.alpha.2	49722	140147	2.81861	1.49498	0.0269925	0.359247	1.6127	24.6	331.078	Organoheterocyclic compounds	Naphthopyrans	Naphthopyranones			88293-10-1	NEG	Up
M1703.neg	2-Benzyl-1,3-thiazole-4-carboxylic acid	96639.8	277700	2.87355	1.52284	0.0226996	0.339582	1.70039	22.6	218.032	Organoheterocyclic compounds	Azoles	Thiazoles			36916-44-6	NEG	Up
M1709.pos	2-Chloro-N-(1,5-dimethyl-3-oxo-2-phenyl-2,3-dihydro-1H-pyrazol-4-yl)acetamide	2.88768e+06	149954	0.051929	-4.26732	0.0104308	0.325785	1.71524	21.7	280.091	Organoheterocyclic compounds	Azoles	Pyrazoles			3608-86-4	POS	Down
M1769.pos	3-Ketosphingosine	958495	1.46221e+06	1.52552	0.609306	0.0215947	0.397992	1.55274	279.5	298.272							POS	Up
M18.neg	Ganoderic acid A	4162.12	1889.04	0.453865	-1.13967	0.0172408	0.323757	1.71229	226.8	497.29	Lipids and lipid-like molecules	Prenol lipids	Triterpenoids		HMDB0034931	81907-62-2	NEG	Down
M180.neg	7-Methylxanthine	192598	154843	0.803968	-0.31479	0.00384881	0.249693	1.74366	23.3	165.04	Alkaloids	Pseudoalkaloids	Purine alkaloids	C16353	HMDB0001991	552-62-5	NEG	Down
M1802.pos	Jadomycin A	483962	135631	0.28025	-1.83521	0.00738076	0.29681	1.70691	175.7	402.138							POS	Down
M1807.neg	Oripavine	3660.87	10525.6	2.87516	1.52364	0.00817449	0.289246	1.64414	151.3	296.124					HMDB0030251	467-04-9	NEG	Up
M1836.neg	APC	5508.06	1942.4	0.352647	-1.5037	0.0068366	0.289246	1.69749	216.8	634.285	Alkaloids and derivatives	Camptothecins			HMDB0060661		NEG	Down
M1846.neg	L-2-Aminoadipate 6-semialdehyde	48795.3	112852	2.31277	1.20962	0.0159934	0.320347	1.69224	26.6	204.087							NEG	Up
M187.neg	Salicylic acid	138720	182712	1.31713	0.397395	0.00652755	0.289246	1.66606	140.5	137.024	Shikimates and Phenylpropanoids	Phenolic acids	Simple phenolic acids	C00805	HMDB0001895	69-72-7	NEG	Up
M1874.neg	NPC	25161.1	10251.5	0.407437	-1.29535	0.00987827	0.296269	1.67504	175	555.162	Alkaloids and derivatives	Camptothecins			HMDB0060499		NEG	Down
M1876.pos	5-Oxoproline	168757	533054	3.1587	1.65933	0.0308328	0.448197	1.58328	22	152.031							POS	Up
M1888.pos	Psychosine	1.09866e+06	557200	0.507165	-0.979474	0.0478598	0.489093	1.54999	227.1	500.305	Lipids and lipid-like molecules	Sphingolipids	Glycosphingolipids			2238-90-6	POS	Down
M1896.neg	N-Acetyl-O-demethylpuromycin	10248.5	33180.4	3.23759	1.69492	0.0146357	0.317946	1.62835	174.2	520.188							NEG	Up
M193.neg	Uridine 5'-monophosphate (UMP)	587528	356105	0.606108	-0.722354	0.0123418	0.316293	1.63482	24.5	323.027	Carbohydrates	Nucleosides	Pyrimidine nucleotides	C00105	HMDB0000288	58-97-9	NEG	Down
M203.neg	3-Methylxanthine	192598	154843	0.803968	-0.31479	0.00384881	0.249693	1.74366	23.3	165.04	Alkaloids	Pseudoalkaloids		C16357	HMDB0001886	1076-22-8	NEG	Down
M212.neg	Inosine	332707	250434	0.752715	-0.409824	0.020442	0.332473	1.64427	23.3	267.071	Carbohydrates	Nucleosides	Purine nucleosides	C00294	HMDB0000195	58-63-9	NEG	Down
M215.neg	Gentisaldehyde	138720	182712	1.31713	0.397395	0.00652755	0.289246	1.66606	140.5	137.024	Shikimates and Phenylpropanoids			C05585	HMDB0004062	1194-98-5	NEG	Up
M233.neg	Stearic acid	1.26224e+07	1.51064e+07	1.19679	0.259176	0.0208321	0.332473	1.60669	339.4	283.263	Fatty acids	Fatty Acids and Conjugates	Unsaturated fatty acids	C01530	HMDB0000827	1957-11-04	NEG	Up
M237.pos	4-Aminobenzoic acid	3.01133e+06	1.324e+06	0.439674	-1.18549	0.0116525	0.325785	1.62991	23.6	138.054	Amino acids and Peptides	Small peptides	Aminoacids	C00568	HMDB0001392	150-13-0	POS	Down
M239.neg	Calenduloside E	22911.6	8744.24	0.381652	-1.38967	0.0241481	0.349045	1.562	336.1	631.388	Terpenoids	Triterpenoids	Oleanane triterpenoids	C08964	HMDB0302778		NEG	Down
M247.pos	Trp-Gly	316667	999001	3.15473	1.65752	0.0463826	0.489093	1.50309	50.3	262.117	Organic acids and derivatives	Carboxylic acids and derivatives	Amino acids, peptides, and analogues		HMDB0029083	7360-09-0	POS	Up
M250.neg	3-Hydroxybenzoic acid	138720	182712	1.31713	0.397395	0.00652755	0.289246	1.66606	140.5	137.024	Shikimates and Phenylpropanoids	Phenolic acids	Simple phenolic acids	C00587	HMDB0002466	to_check	NEG	Up
M269.pos	Arginine	7.16496e+07	107700288	1.50315	0.587991	0.0379263	0.46078	1.4709	44.5	175.118	Amino acids and Peptides	Small peptides	Aminoacids	C00062	HMDB0000517	74-79-3	POS	Up
M289.neg	4-Hydroxybenzoic acid	138720	182712	1.31713	0.397395	0.00652755	0.289246	1.66606	140.5	137.024	Shikimates and Phenylpropanoids	Phenolic acids	Simple phenolic acids	C00156	HMDB0000500	99-96-7	NEG	Up
M295.neg	1-Methylxanthine	192598	154843	0.803968	-0.31479	0.00384881	0.249693	1.74366	23.3	165.04	Organoheterocyclic compounds	Imidazopyrimidines	Purines and purine derivatives	C16358	HMDB0010738	6136-37-4	NEG	Down
M335.neg	(24E)-3-Oxodammara-1,12,24-trien-26-oic acid	10263.2	2736.16	0.2666	-1.90725	0.0493551	0.42714	1.44543	336.7	451.322	Lipids and lipid-like molecules	Prenol lipids	Triterpenoids				NEG	Down
M337.neg	Derenofylline	142139	115662	0.813727	-0.297384	0.00755061	0.289246	1.65749	319.4	307.157	Organoheterocyclic compounds	Pyrrolopyrimidines	Pyrrolo[2,3-d]pyrimidines			251945-92-3	NEG	Down
M341.neg	Soyasaponin Ba	5164.07	3756.45	0.72742	-0.459139	0.0308662	0.371984	1.52559	196.9	957.505							NEG	Down
M342.pos	N-[(5-Hydroxy-2-pyridinyl)methyl]adenosine	90242.2	32928.7	0.364892	-1.45446	0.00642463	0.290072	1.68338	179.9	375.141	Nucleosides, nucleotides, and analogues	Purine nucleosides			HMDB0040912	123369-41-5	POS	Down
M345.neg	N-(4-Ethylphenyl)-4-fluorobenzenesulfonamide	2207.64	8700.71	3.94119	1.97863	0.0130476	0.316293	1.60942	145.1	278.065	Benzenoids	Benzene and substituted derivatives	Sulfanilides			91308-54-2	NEG	Up
M374.pos	PALATINOSE	3.58822e+06	9.13688e+06	2.54636	1.34843	0.0354433	0.450885	1.48358	23.5	365.104							POS	Up
M386.neg	5a-Hydroxy-1,7,7-trimethyl-1,2,3,3a,5a,6,7,8-octahydrocyclopenta[c]pentalene-4-carboxylic acid	39844.1	15889.8	0.398799	-1.32627	0.00819151	0.289246	1.65589	222.8	249.149	Lipids and lipid-like molecules	Prenol lipids	Sesquiterpenoids			2108576-92-5	NEG	Down
M391.neg	2,3-Dihydroxy-2-methylbutanoic acid	2.30771e+06	129281	0.0560215	-4.15788	0.0250751	0.351528	1.69299	165.7	133.05	Lipids and lipid-like molecules	Fatty Acyls	Fatty acids and conjugates		HMDB0029576	14868-24-7	NEG	Down
M394.pos	3',4'-Dimethoxy-.alpha.-naphthoflavone	132828	510262	3.84151	1.94167	0.0376426	0.459131	1.58693	27	333.113	Phenylpropanoids and polyketides	Flavonoids	O-methylated flavonoids			14756-24-2	POS	Up
M404.neg	Platanic acid	25888.7	46282.5	1.78775	0.838143	0.0386284	0.402579	1.5736	287.1	457.33	Lipids and lipid-like molecules	Steroids and steroid derivatives	Oxosteroids			1519568	NEG	Up
M418.pos	Musanolone_F	3.02864e+06	1.0181e+07	3.36156	1.74913	0.0338773	0.450885	1.55906	24.3	319.098							POS	Up
M419.neg	1,3-Dihydroxyacetone dimer	338942	226678	0.668783	-0.580391	0.0472175	0.426354	1.55223	23.8	179.055							NEG	Down
M420.pos	2-Amino-6-(methylsulfanyl)-3,5-pyridinedicarbonitrile	110392	1.13122e+06	10.2473	3.35717	0.0178267	0.366773	1.61488	21.8	191.039	Organosulfur compounds	Thioethers	Aryl thioethers			98437-13-9	POS	Up
M43.neg	LPE(18:1(9Z)/0:0)	55515.6	86947.2	1.56617	0.647245	0.0447608	0.420746	1.5511	292.4	478.292	Fatty acids	Glycerophospholipids	Glycerophosphoethanolamines		HMDB0011506	89576-29-4	NEG	Up
M489.neg	3-(3-(.beta.-D-Glucopyranosyloxy)-2-methoxyphenyl)propanoic acid	50791.5	30926.2	0.608885	-0.715758	0.00604427	0.289246	1.67131	145.2	357.118	Organic oxygen compounds	Organooxygen compounds	Carbohydrates and carbohydrate conjugates				NEG	Down
M494.neg	4-(Hexopyranosyloxy)-3-methoxybenzoic acid	12032.3	8012.09	0.665884	-0.586658	0.0372921	0.397217	1.50538	34.6	329.086	Shikimates and Phenylpropanoids	Phenolic acids	Simple phenolic acids			1454691-34-9	NEG	Down
M50.neg	Sparfloxacin	5754.28	13861.4	2.40889	1.26837	0.0243166	0.350507	1.69356	166	391.16	Organoheterocyclic compounds	Quinolines and derivatives	Quinoline carboxylic acids	C07662	HMDB0015339	110871-86-8	NEG	Up
M530.pos	N-Methylcalystegine_C1	847963	1.23868e+06	1.46077	0.546726	0.0438449	0.485066	1.48968	26.2	206.101							POS	Up
M533.pos	Sarcosine ethyl ester	1.04209e+07	4.98146e+06	0.478024	-1.06485	0.0308502	0.448197	1.53671	23.6	118.086	Organic acids and derivatives	Carboxylic acids and derivatives	Amino acids, peptides, and analogues			13200-60-7	POS	Down
M535.pos	(1S,2S,3R,4R)-4-Amino-1,2,3-cyclopentanetriol	599251	54543.7	0.0910198	-3.45768	0.00233508	0.247385	1.7418	20	134.08	Organic oxygen compounds	Organooxygen compounds	Alcohols and polyols			288088-56-2	POS	Down
M553.neg	20-Hydroxy-9,10,14-trimethyl-1,11-dioxo-16,23-epoxy-4,9-cyclo-9,10-secocholesta-2,5,24-trien-2-yl 2-O-(6-deoxy-.alpha.-L-mannopyranosyl)-.alpha.-D-glucopyranoside	3122.51	1388.96	0.44482	-1.1687	0.0226187	0.339582	1.56915	224.2	789.403	Lipids and lipid-like molecules	Steroids and steroid derivatives	Steroidal glycosides			101021-06-1	NEG	Down
M555.pos	Pipercyclobutanamide_B	348598	152704	0.438051	-1.19083	0.0175683	0.366256	1.61322	215.8	597.299							POS	Down
M576.pos	Occidentoside	5.00917e+06	1.93901e+06	0.387091	-1.36925	0.0159811	0.360322	1.66843	23	705.182	Lignans, neolignans and related compounds	Lignan glycosides			HMDB0030574	77782-91-3	POS	Down
M59.neg	Tridecanedioic acid	61532.6	47208.3	0.767209	-0.382309	0.0331681	0.382819	1.55414	239.4	225.149	Fatty acids	Fatty Acids and Conjugates	Dicarboxylic acids		HMDB0002327	505-52-2	NEG	Down
M60.pos	Cucurbitacin E	6.90807e+06	3.89272e+06	0.563504	-0.827503	0.0413161	0.479088	1.50871	233.1	557.308	Terpenoids	Triterpenoids	Cucurbitane triterpenoids				POS	Down
M606.pos	LPE(18:3)	1.49997e+07	5.97709e+07	3.98481	1.99451	0.000657393	0.154802	1.71917	270.2	476.275	Lipids and lipid-like molecules	Glycerophospholipids	Glycerophosphoethanolamines		HMDB0011508		POS	Up
M626.pos	Phenylthiohydantoin L-histidine	202459	133668	0.66022	-0.598982	0.0163142	0.360322	1.60399	23.9	273.08	Organoheterocyclic compounds	Azolidines	Imidazolidines			29635-98-1	POS	Down
M648.pos	Prexanthoperol	1.15453e+06	702371	0.608361	-0.717	0.0293805	0.44403	1.57971	233.1	315.193	Lipids and lipid-like molecules	Prenol lipids	Diterpenoids		HMDB0034712	119817-27-5	POS	Down
M650.neg	4',5,7-Trihydroxy-3'-prenylflavanone	8788.59	3699.7	0.420967	-1.24822	0.0143808	0.317946	1.60642	175.7	339.122	Shikimates and Phenylpropanoids	Isoflavonoids	Flavanones			93766-65-5	NEG	Down
M677.neg	Isolupalbigenin	37824.6	64418	1.70307	0.76814	0.00875152	0.29013	1.64451	178.9	405.174	Shikimates and Phenylpropanoids	Isoflavonoids	Isoflavones			162616-70-8	NEG	Up
M678.pos	4-Methyl-N-(4-methyl-2-pyridinyl)benzenesulfonamide	6.33405e+06	149324	0.0235747	-5.40661	0.00835193	0.30453	1.72872	165.4	263.087	Benzenoids	Benzene and substituted derivatives	Toluenes			331435-99-5	POS	Down
M679.neg	1,2,3-Tris-O-(3,4,5-trihydroxybenzoyl)-.beta.-D-glucopyranose	3095.35	80.0115	0.025849	-5.27375	0.00793337	0.289246	1.73678	164.9	635.094	Shikimates and Phenylpropanoids	Phenolic acids	Gallotannins			84415-91-8	NEG	Down
M688.pos	C24:4n-6,9,12,15	589970	1.52235e+06	2.58038	1.36759	0.0359655	0.450885	1.62085	297.3	361.308							POS	Up
M698.pos	4-Deoxycohumulone	1.18904e+06	647852	0.544852	-0.876064	0.00134047	0.227881	1.72625	232.5	333.203	Organic oxygen compounds	Organooxygen compounds	Carbonyl compounds		HMDB0036623	5880-42-2	POS	Down
M705.pos	4H-Pyrrolo[3,2-c]pyridin-4-one, 1,5,6,7-tetrahydro-2-[2-(3-quinolinyl)-4-pyridinyl]-	282730	101234	0.358058	-1.48173	0.0155408	0.360322	1.62528	175	341.137	Organoheterocyclic compounds	Pyridines and derivatives	Bipyridines and oligopyridines			724711-21-1	POS	Down
M706.neg	.beta.-D-Glucopyranoside, 2-methoxy-4-[[rel-(1R,3aS,4R,6aS)]-tetrahydro-4-(4-hydroxy-3-methoxyphenyl)-1H,3H-furo[3,4-c]furan-1-yl]phenyl	36938.5	117159	3.17172	1.66527	0.0174441	0.323757	1.58366	174.2	519.185	Shikimates and Phenylpropanoids	Lignans	Furofuranoid lignans			903520-95-6	NEG	Up
M713.pos	Vanillic acid diethylamide	2.77629e+06	103928	0.037434	-4.73951	0.00416119	0.268831	1.67717	31.6	224.126	Benzenoids	Phenols	Methoxyphenols			304-84-7	POS	Down
M717.pos	2-Fluoro-4'-hydroxybenzophenone	1.52753e+06	4.33514e+06	2.838	1.50488	0.0223817	0.404868	1.60289	23.5	217.067	Benzenoids	Benzene and substituted derivatives	Benzophenones			101969-75-9	POS	Up
M718.pos	2-Chloro-6-fluoroquinoline-3-carbonitrile	897340	2.30629e+06	2.57014	1.36185	0.0391699	0.468048	1.49555	21.7	207.013	Organoheterocyclic compounds	Quinolines and derivatives	Haloquinolines			948291-71-2	POS	Up
M727.neg	2-(6-Ethenyl-9-hydroxy-2,6,9a-trimethyl-4-oxo-3,5,5a,7,8,9-hexahydro-2H-pyrano[2,3-b]chromen-7-yl)-2-methylpropanoic acid	18487	36820.1	1.99167	0.993982	0.0300139	0.371984	1.59018	335.5	377.199	Organoheterocyclic compounds	Pyrans	Pyranones and derivatives			2108840-31-7	NEG	Up
M734.neg	Phe(Benzoyl)-Leu-Arg	9701.01	3665.37	0.377834	-1.40417	0.0053984	0.289246	1.68053	232.1	537.282	Organic acids and derivatives	Carboxylic acids and derivatives	Amino acids, peptides, and analogues			89020-39-3	NEG	Down
M738.pos	Acepromazine	222792	59212.2	0.265774	-1.91173	0.0302214	0.448197	1.53764	172.4	327.156	Organoheterocyclic compounds	Benzothiazines	Phenothiazines		HMDB0015552	61-00-7	POS	Down
M758.neg	His-Glu	87533.2	24171.3	0.276139	-1.85654	0.00634321	0.289246	1.67919	25.2	283.104	Organic acids and derivatives	Carboxylic acids and derivatives	Amino acids, peptides, and analogues			53634-28-9	NEG	Down
M764.pos	(3beta,15alpha,22S,24E)-3,15,22-Trihydroxylanosta-7,9(11),24-trien-26-oic_acid	260532	474986	1.82314	0.866425	0.0218609	0.397992	1.52259	245.8	487.339							POS	Up
M775.pos	Licoagrone	41467	5717.29	0.137876	-2.85856	0.0433361	0.485066	1.44529	166.5	743.283	Phenylpropanoids and polyketides	2-arylbenzofuran flavonoids			HMDB0033614		POS	Down
M786.neg	1-(10Z-Heptadecenoyl)-sn-glycero-3-phospho-(1'-rac-glycerol)	248240	121253	0.488451	-1.03372	0.0126754	0.316293	1.68736	232.8	495.273						1246341-64-9	NEG	Down
M787.neg	3.alpha.,4.beta.,3.alpha.-Galactotetraose	44545.4	17349.7	0.389482	-1.36037	0.0149094	0.317946	1.61079	194.9	665.221	Organic oxygen compounds	Organooxygen compounds	Carbohydrates and carbohydrate conjugates			56038-38-1	NEG	Down
M8.neg	Medicagenic acid	17637.6	24231.4	1.37385	0.458223	0.0429076	0.418416	1.51331	259.3	501.321	Lipids and lipid-like molecules	Prenol lipids	Triterpenoids		HMDB0034551	599-07-5	NEG	Up
M81.neg	Ganoderic acid B	4162.12	1889.04	0.453865	-1.13967	0.0172408	0.323757	1.71229	226.8	497.29	Lipids and lipid-like molecules	Prenol lipids	Triterpenoids		HMDB0035719	81907-61-1	NEG	Down
M811.pos	gamma-L-Glutamyl-L-methionine_sulfoxide	243609	1.08882e+06	4.46955	2.16013	0.0146857	0.346736	1.67343	194.5	295.095							POS	Up
M819.pos	N-(2-Phenylethyl)-1H-pyrazolo[3,4-d]pyrimidin-4-amine	1.31821e+07	3.68957e+06	0.279893	-1.83705	0.0078543	0.300997	1.65653	24.3	240.121	Organoheterocyclic compounds	Pyrazolopyrimidines	Pyrazolo[3,4-d]pyrimidines			56964-93-3	POS	Down
M825.pos	Wilforlide A	989344	2.113e+06	2.13576	1.09475	0.00179669	0.238389	1.69457	283.6	455.35	Terpenoids	Triterpenoids	Oleanane triterpenoids			84104-71-2	POS	Up
M852.pos	Bavachin	305449	153932	0.503955	-0.988634	0.0331602	0.450885	1.62112	175.1	325.141	Shikimates and Phenylpropanoids	Flavonoids	Flavanones				POS	Down
M856.pos	2-(Benzylamino)-2,4,6-cycloheptatriene-1-thione	210172	1.17501e+06	5.59072	2.48304	0.0335514	0.450885	1.65391	26.3	228.083	Benzenoids	Benzene and substituted derivatives	Phenylmethylamines			3336-61-6	POS	Up
M859.pos	PA(14:1(9Z)/14:0)	236900	510272	2.15396	1.10699	0.00615963	0.290072	1.68946	275.2	591.404	Lipids and lipid-like molecules	Glycerophospholipids	Glycerophosphates		HMDB0114795		POS	Up
M873.neg	4-{(1E)-3-[4-(Carboxymethoxy)phenyl]-3-oxo-1-propenyl}benzoic acid	52095.7	26228.5	0.503468	-0.990028	0.000507605	0.171586	1.75833	24.6	325.077	Phenylpropanoids and polyketides	Linear 1,3-diarylpropanoids	Chalcones and dihydrochalcones			68461-37-0	NEG	Down
M88.neg	(2R)-6-Oxo-2-piperidinecarboxylic acid	44523.8	53209.8	1.19509	0.257116	0.00484677	0.273577	1.67052	25.9	142.05	Organic acids and derivatives	Carboxylic acids and derivatives	Amino acids, peptides, and analogues		HMDB0061705	72002-30-3	NEG	Up
M900.neg	Diffractaic acid	4658.68	2022.14	0.434058	-1.20404	0.0393617	0.404228	1.52497	180.2	373.127	Polyketides	Aromatic polyketides	Depsides			436-32-8	NEG	Down
M918.pos	Visnagin	442190	886866	2.00562	1.00405	0.0480992	0.489093	1.56062	31.6	231.07	Polyketides	Chromanes	Chromones	C09049	HMDB0259840		POS	Up
M919.pos	2-(2-Hydroxyethyl)benzo(de)isoquinoline-1,3-dione	627943	318687	0.50751	-0.978493	0.00352511	0.263087	1.70363	26.4	242.076	Organoheterocyclic compounds	Isoquinolines and derivatives	Isoquinolones and derivatives			5450-40-8	POS	Down
M92.neg	Myristic acid	1.14332e+06	1.35124e+06	1.18186	0.241054	0.0478842	0.42714	1.44998	305.7	227.201	Fatty acids	Fatty Acids and Conjugates	Unsaturated fatty acids	C06424	HMDB0000806	544-63-8	NEG	Up
M926.pos	4-(3-Pyridinyl)-2-pyrimidinamine	215549	330571	1.53363	0.616947	0.0319621	0.448197	1.51394	20.2	173.077	Organoheterocyclic compounds	Diazines	Pyrimidines and pyrimidine derivatives			66521-66-2	POS	Up
M927.pos	(Z)-3-(1-Butenyl)-1H-2-benzopyran-1-one	1.49375e+07	1.01468e+07	0.679286	-0.557908	0.0396913	0.468686	1.49884	18.3	201.096	Phenylpropanoids and polyketides	Isocoumarins and derivatives			HMDB0030646	63898-24-8	POS	Down
M957.pos	N-(4-Oxo-2-thioxo-1,3-thiazolidin-3-yl)acetamide	1.3061e+06	1.50017e+06	1.14859	0.199868	0.0133589	0.338522	1.60849	4.9	190.999	Organoheterocyclic compounds	Azolidines	Thiazolidines			21633-59-0	POS	Up
M960.pos	Exemestane	1.49698e+06	875112	0.584586	-0.774514	0.0396396	0.468686	1.51333	233.1	297.183	Lipids and lipid-like molecules	Steroids and steroid derivatives	Androstane steroids	C08162	HMDB0015125	107868-30-4	POS	Down
M971.pos	PC(20:1(11Z)/0:0)	236020	3.55455e+06	15.0604	3.91269	0.0303065	0.448197	1.55024	334	550.384							POS	Up
M989.pos	Dehydrogriseofulvin	5.75784e+06	3.15717e+06	0.548325	-0.866896	0.0396906	0.468686	1.56695	23.6	351.066	Organoheterocyclic compounds	Benzofurans				3573-90-8	POS	Down

## Sheet: HY17-NaCl-25d_vs_HY73-NaCl-25d
ID	Name	mean_HY17-NaCl-25d	mean_HY73-NaCl-25d	foldChange	log2FoldChange	pvalue	FDR	vip	rt	m/z	Superclass	Class	Subclass	KEGG	HMDB	CAS	type	Regulation
M103.neg	12-Methyltridecanoic acid	1.18162e+06	1.50054e+06	1.2699	0.344717	0.0339391	0.894237	1.79862	305.7	227.201	Fatty acids	Fatty Acids and Conjugates	Branched fatty acids		HMDB0031072	2724-57-4	NEG	Up
M117.neg	Citrulline	452392	285903	0.63198	-0.66205	0.0166962	0.884147	1.87848	22.7	174.088	Amino acids and Peptides	Small peptides	Aminoacids	C00327	HMDB0000904	372-75-8	NEG	Down
M1203.pos	Ceramide_(d18:1/12:0)	26066.2	1.12335e+06	43.096	5.42948	0.0489961	0.997578	2.0468	308.6	482.455							POS	Up
M1231.neg	(1R)-4-(3-Hydroxybutyl)-3,5,5-trimethylcyclohex-3-en-1-yl 6-O-.beta.-D-glucopyranosyl-.beta.-D-glucopyranoside	7901.81	4046.89	0.512147	-0.965369	0.00753883	0.868151	1.95474	220.1	535.282	Lipids and lipid-like molecules	Prenol lipids	Terpene glycosides			918879-13-7	NEG	Down
M1390.neg	Benzoic acid, 4-[[(1R,2E,4E,6Z,9Z)-1-[(1S)-4-carboxy-1-hydroxybutyl]-2,4,6,9-pentadecatetraen-1-yl]thio]-	19431.4	5985.94	0.308056	-1.69874	0.00418308	0.789017	1.9905	199.5	471.222	Lipids and lipid-like molecules	Fatty Acyls	Fatty acids and conjugates			154978-38-8	NEG	Down
M1570.pos	(9.Xi.,17.alpha.,22S)-14,17,20-Trihydroxy-1,26-dioxo-22,26-epoxyergosta-5,24-dien-3-yl 4-O-.beta.-D-glucopyranosyl-.beta.-D-glucopyranoside	405208	241193	0.595232	-0.748477	0.023376	0.997578	2.06056	224.5	813.398							POS	Down
M1846.neg	L-2-Aminoadipate 6-semialdehyde	91835.4	182370	1.98583	0.989742	0.0338074	0.894237	1.76908	26.6	204.087							NEG	Up
M239.neg	Calenduloside E	39190.5	22250	0.56774	-0.816697	0.0114391	0.868151	1.91016	336.1	631.388	Terpenoids	Triterpenoids	Oleanane triterpenoids	C08964	HMDB0302778		NEG	Down
M269.pos	Arginine	7.40851e+07	1.56522e+08	2.11273	1.07911	0.0139628	0.997578	2.03732	44.5	175.118	Amino acids and Peptides	Small peptides	Aminoacids	C00062	HMDB0000517	74-79-3	POS	Up
M345.neg	N-(4-Ethylphenyl)-4-fluorobenzenesulfonamide	13310.3	179912	13.5168	3.75668	0.0298363	0.894237	1.94614	145.1	278.065	Benzenoids	Benzene and substituted derivatives	Sulfanilides			91308-54-2	NEG	Up
M489.neg	3-(3-(.beta.-D-Glucopyranosyloxy)-2-methoxyphenyl)propanoic acid	71344.9	53379	0.748183	-0.418537	0.0443487	0.894237	1.7238	145.2	357.118	Organic oxygen compounds	Organooxygen compounds	Carbohydrates and carbohydrate conjugates				NEG	Down
M553.neg	20-Hydroxy-9,10,14-trimethyl-1,11-dioxo-16,23-epoxy-4,9-cyclo-9,10-secocholesta-2,5,24-trien-2-yl 2-O-(6-deoxy-.alpha.-L-mannopyranosyl)-.alpha.-D-glucopyranoside	2781.33	1113.17	0.400228	-1.32111	0.0401947	0.894237	1.90238	224.2	789.403	Lipids and lipid-like molecules	Steroids and steroid derivatives	Steroidal glycosides			101021-06-1	NEG	Down
M713.pos	Vanillic acid diethylamide	2.28462e+06	283650	0.124157	-3.00977	0.0156799	0.997578	2.02244	31.6	224.126	Benzenoids	Phenols	Methoxyphenols			304-84-7	POS	Down
M92.neg	Myristic acid	1.18162e+06	1.50054e+06	1.2699	0.344717	0.0339391	0.894237	1.79862	305.7	227.201	Fatty acids	Fatty Acids and Conjugates	Unsaturated fatty acids	C06424	HMDB0000806	544-63-8	NEG	Up
M971.pos	PC(20:1(11Z)/0:0)	526078	1.31002e+06	2.49016	1.31624	0.0114202	0.997578	2.03956	334	550.384							POS	Up
M1002.pos	Isoferulic_acid_3-sulfate	1.86972e+06	427559	0.228675	-2.12863	0.000881292	0.841226	2.23496	26.6	275.023							POS	Down
M1016.pos	L-alpha-Amino-1H-pyrrole-1-hexanoic_acid	2.33718e+06	3.48028e+06	1.4891	0.574436	0.0275486	0.997578	1.92906	110.8	197.129							POS	Up
M1032.neg	1-O-((2E,4E)-9-Carboxy-8-hydroxy-2,7-dimethylnona-2,4-dienoyl)-.beta.-D-glucopyranose	103218	157781	1.52861	0.61222	0.0214921	0.894237	1.88238	167.7	403.16	Lipids and lipid-like molecules	Saccharolipids				918879-12-6	NEG	Up
M105.pos	NAE(18:3(9Z,12Z,15Z))	1.51181e+06	3.3353e+06	2.20616	1.14154	0.0178757	0.997578	2.01704	284.1	322.272	Organic nitrogen compounds	Organonitrogen compounds	Amines		HMDB0013624	57086-93-8	POS	Up
M1088.pos	(2alpha,3beta)-2,3-dihydroxyolean-12-en-28-oic acid	433402	225239	0.519701	-0.944246	0.0329926	0.997578	2.0006	261.6	473.359							POS	Down
M1094.neg	Hydroheptelidic acid	29297.2	18654.3	0.636726	-0.651255	0.0370448	0.894237	1.76238	158.1	297.133	Lipids and lipid-like molecules	Prenol lipids	Terpene lactones			192818-49-8	NEG	Down
M1113.neg	1-O-(2,3,19,23-Tetrahydroxy-23,28-dioxours-12-en-28-yl)hexopyranose	17208.1	4916.12	0.285687	-1.80749	0.00699569	0.868151	1.93284	260.6	679.379	Terpenoids	Triterpenoids	Ursane and Taraxastane triterpenoids				NEG	Down
M1208.neg	(2S,3R)-3-((2'R,3S,4b'R,7'S,10a'R)-7'-((2-O-(6-Deoxy-.alpha.-L-mannopyranosyl)-.beta.-D-glucopyranosyl)oxy)-4b',8',8',10a'-tetramethyl-5-oxotetradecahydro-2'H-spiro[furan-3,1'-phenanthren]-2'-yl)-1-((2R)-4-methyl-5-oxo-2,5-dihydrofuran-2-yl)butan-2-yl acetate	2981.45	1392.96	0.467208	-1.09786	0.0413493	0.894237	1.74213	224.1	851.434							NEG	Down
M1333.neg	Boc-N-methyl-L-glutamic acid .gamma.-benzyl ester	54490.3	20800.3	0.381725	-1.38939	0.00405014	0.789017	2.02459	166.6	350.162	Organic acids and derivatives	Carboxylic acids and derivatives	Amino acids, peptides, and analogues			200615-91-4	NEG	Down
M1335.pos	Gossypol	1.32494e+06	555654	0.419381	-1.25367	0.0374778	0.997578	1.88474	156.3	557.16	Terpenoids	Sesquiterpenoids	Cadinane sesquiterpenoids	C07667	HMDB0040723	90141-22-3	POS	Down
M1349.neg	3-[5-[Acetyl(hydroxy)amino]pentylcarbamoyl]-5-[3-[acetyl(hydroxy)amino]propylamino]-3-hydroxy-5-oxopentanoic acid	55760.1	28718.3	0.515033	-0.957262	0.0399108	0.894237	1.83685	268.9	447.213	Alkaloids					1393117-64-0	NEG	Down
M1354.neg	Methyl 6-(acetyloxy)-1,3,7,11-tetrahydroxyabieta-8,11,13-trien-18-oate	6277.84	6854.31	1.09183	0.126743	0.0192604	0.894237	1.88906	206.2	435.2	Lipids and lipid-like molecules	Steroids and steroid derivatives	Hydroxysteroids			1379770-35-0	NEG	Up
M1362.pos	11-hydroxy-9-(hydroxymethyl)-2-methoxycarbonyl-2,6a,6b,9,12a-pentamethyl-10-(3,4,5-trihydroxyoxan-2-yl)oxy-1,3,4,5,6,6a,7,8,8a,10,11,12,13,14b-tetradecahydropicene-4a-carboxylic acid	473095	149519	0.316043	-1.66181	0.00757958	0.997578	2.18377	166.2	703.347							POS	Down
M1495.neg	9-(Acetyloxy)-4a,7b-dihydroxy-3-(hydroxymethyl)-1,1,6,8-tetramethyl-5-oxo-1,1a,1b,4,4a,5,7a,7b,8,9-decahydro-9aH-cyclopropa[3,4]benzo[1,2-e]azulen-9a-yl 2-methylbutanoate	1753.83	230.696	0.131538	-2.92645	0.0129636	0.868151	1.96521	235.7	489.244	Lipids and lipid-like molecules	Prenol lipids	Diterpenoids			1379769-93-3	NEG	Down
M1553.neg	Penicillin_V	558282	225792	0.404441	-1.306	0.0241127	0.894237	1.93913	23.3	349.089							NEG	Down
M1579.pos	alpha-L-Rhamnopyranosyl-(1->3)-alpha-D-galactopyranosyl-(1->3)-L-fucose	287576	69488.8	0.241636	-2.04909	0.0478603	0.997578	1.86652	155.8	473.181	Organic oxygen compounds	Organooxygen compounds	Carbohydrates and carbohydrate conjugates		HMDB0039741	71144-75-7	POS	Down
M158.pos	NAE(18:2)	938726	1.92203e+06	2.04748	1.03385	0.0135525	0.997578	2.17596	294.1	324.288	Fatty acids	Fatty acyls	Fatty alcohols		HMDB0012252	68171-52-8	POS	Up
M1633.pos	3,5,6-Trihydroxy-5-(hydroxymethyl)-2-methoxy-2-cyclohexen-1-one	3.37173e+06	1.7137e+06	0.508255	-0.976374	0.0121422	0.997578	2.06949	22.8	205.067	Organic oxygen compounds	Organooxygen compounds	Carbonyl compounds		HMDB0041031	76663-30-4	POS	Down
M1667.neg	Methylprednisolone succinate	51411.5	13952.2	0.271382	-1.8816	0.00546758	0.797751	1.96795	142	473.224	Lipids and lipid-like molecules	Steroids and steroid derivatives	Pregnane steroids			2921-57-5	NEG	Down
M1686.pos	Doramapimod	207211	71186.6	0.343546	-1.54142	0.0374006	0.997578	1.91635	202.5	528.289	Organoheterocyclic compounds	Azoles	Pyrazoles		HMDB0251587		POS	Down
M1699.pos	Hellebrin	94680.4	22390.7	0.236488	-2.08016	0.028485	0.997578	2.10048	166.2	725.327	Lipids and lipid-like molecules	Steroids and steroid derivatives	Steroid lactones			13289-18-4	POS	Down
M170.pos	gamma-Glutamylalanine	4.39612e+06	8.84316e+06	2.01158	1.00833	0.0451421	0.997578	1.97585	24.9	219.096	Amino acids and Peptides	Small peptides	Aminoacids		HMDB0006248	5875-41-2	POS	Up
M1742.neg	Mycophenolic acid O-acyl-glucuronide	152666	60932.2	0.39912	-1.32511	0.043811	0.894237	1.82661	156.4	555.165							NEG	Down
M181.pos	NAE(18:3(6Z,9Z,12Z))	1.51181e+06	3.3353e+06	2.20616	1.14154	0.0178757	0.997578	2.01704	284.1	322.272	Organic nitrogen compounds	Organonitrogen compounds	Amines		HMDB0013624	150314-37-7	POS	Up
M1821.neg	Puromycin	12314.4	3793.41	0.308048	-1.69877	0.0221868	0.894237	1.86793	166	487.239	Nucleosides, nucleotides, and analogues	Purine nucleosides	Purine 3'-deoxyribonucleosides			53-79-2	NEG	Down
M1843.pos	Naringin	218812	88517	0.404534	-1.30567	0.0143953	0.997578	2.02409	155.9	563.169	Shikimates and Phenylpropanoids	Flavonoids	Flavanones	C09789	HMDB0002927	10236-47-2	POS	Down
M1875.neg	N-Acetyl-O-demethylpuromycin-5'-phosphate	16444.8	10093.4	0.613775	-0.704218	0.0126485	0.868151	1.88149	165.3	595.204							NEG	Down
M26.neg	Itaconic acid	395549	317496	0.802671	-0.317118	0.0415674	0.894237	1.79141	25.2	129.019	Fatty acids	Fatty Acids and Conjugates	Dicarboxylic acids	C00490	HMDB0002092	97-65-4	NEG	Down
M292.pos	NAE(18:1)	377999	856203	2.2651	1.17957	0.0191622	0.997578	2.09663	305.9	326.303	Fatty acids	Fatty acyls	Fatty alcohols	C20792	HMDB0002088	111-58-0	POS	Up
M331.pos	1,2-dihydroxyheptadec-16-yn-4-yl acetate	3.00558e+06	1.60194e+06	0.532988	-0.907824	0.0017933	0.967857	2.22308	252.4	349.235							POS	Down
M344.neg	Clemastanin B	18775	5698.98	0.303541	-1.72004	0.0142248	0.868151	1.86178	150.8	683.255	Lignans, neolignans and related compounds	Lignan glycosides				112747-98-5	NEG	Down
M390.pos	Ziprasidone	156372	403449	2.58005	1.3674	0.0216781	0.997578	2.01894	170.3	413.118	Organoheterocyclic compounds	Diazinanes	Piperazines	C07568	HMDB0014391	146939-27-7	POS	Up
M392.pos	4,6-Dimethyl-3,7-di(4-methoxyphenyl)-2,8-dioxo-2H,8H-benzo(1,2-b:5,4-b')dipyran	289900	151710	0.523318	-0.93424	0.0494435	0.997578	1.80358	141.7	455.151	Phenylpropanoids and polyketides	Diarylheptanoids	Linear diarylheptanoids			109380-55-4	POS	Down
M41.neg	Citraconic acid	395549	317496	0.802671	-0.317118	0.0415674	0.894237	1.79141	25.2	129.019	Lipids and lipid-like molecules	Fatty Acyls	Fatty acids and conjugates	C02226	HMDB0000634	498-23-7	NEG	Down
M445.neg	4-(Cyclohexyloxy)-4-oxobutanoic acid	36793.9	32277.2	0.877244	-0.18895	0.0145531	0.868151	1.89322	177.6	199.097	Lipids and lipid-like molecules	Fatty Acyls	Fatty acid esters			10018-78-7	NEG	Down
M471.neg	2-Hydroxy-N-[3-(trifluoromethyl)phenyl]benzamide	4631.85	10245.2	2.2119	1.14529	0.0284519	0.894237	1.87977	238	280.06	Benzenoids	Benzene and substituted derivatives	Anilides			587-49-5	NEG	Up
M501.pos	1-O-Hexadecyl-2-O-butanoyl-sn-glyceryl-3-phosphocholine	638902	1.92626e+06	3.01495	1.59213	0.0431032	0.997578	1.89199	347	552.399	Lipids and lipid-like molecules	Glycerophospholipids	Glycerophosphocholines			85405-03-4	POS	Up
M529.pos	Mildronate	2.09249e+06	3.82121e+06	1.82615	0.868808	0.0141797	0.997578	2.05811	39.5	147.112	Organic acids and derivatives	Carboxylic acids and derivatives	Amino acids, peptides, and analogues			76144-81-5	POS	Up
M574.pos	5-Chloro-2-(2-chloroethyl)-1H-benzimidazole	1.42707e+07	5.72061e+06	0.400864	-1.31882	0.0318778	0.997578	1.92762	24.9	215.015	Organoheterocyclic compounds	Benzimidazoles				915924-14-0	POS	Down
M605.neg	2H-1-Benzopyran-2-one, 7-mercapto-4-methyl-	6.71316e+06	3.79277e+06	0.564974	-0.823743	0.038636	0.894237	1.79474	26	191.019	Phenylpropanoids and polyketides	Coumarins and derivatives				137215-27-1	NEG	Down
M64.neg	Mesaconic acid	395549	317496	0.802671	-0.317118	0.0415674	0.894237	1.79141	25.2	129.019	Fatty acids	Fatty Acids and Conjugates	Dicarboxylic acids	C01732	HMDB0000749	498-24-8	NEG	Down
M671.pos	Glabrolide	1.08493e+06	577988	0.532743	-0.908489	0.0448207	0.997578	2.0216	269.6	469.329					HMDB0034515	10401-33-9	POS	Down
M697.pos	Cucurbitacin_B	1.10577e+06	522512	0.472531	-1.08152	0.0463655	0.997578	1.83303	236.4	581.303							POS	Down
M753.pos	3-(2-Ethylhexoxy)propan-1-amine	2.43186e+06	5.13008e+06	2.10953	1.07692	0.0215027	0.997578	1.9871	205.1	188.2	Organic oxygen compounds	Organooxygen compounds	Ethers			5397-31-9	POS	Up
M795.neg	4-(.beta.-D-Glucopyranosyloxy)benzyl 3-(.beta.-D-glucopyranosyloxy)-2-hydroxy-3-methylbutanoate	11436.5	22950.4	2.00676	1.00487	0.0418892	0.894237	1.74662	47.3	563.198	Organic oxygen compounds	Organooxygen compounds	Carbohydrates and carbohydrate conjugates				NEG	Up
M815.neg	Phenethyl sophoroside	9731.07	18030.5	1.85288	0.889773	0.0430508	0.894237	1.76907	145.4	445.17	Shikimates and Phenylpropanoids	Phenylethanoids	Phenylethanoids			239795-38-1	NEG	Up
M82.pos	NAE(16:0)	545522	1.12593e+06	2.06395	1.0454	0.000724837	0.841226	2.19334	303.4	300.288	Organic acids and derivatives	Carboximidic acids and derivatives	Carboximidic acids	C16512	HMDB0002100	544-31-0	POS	Up
M990.pos	N-(4-Methylbenzenesulfonyl)acetamide	9.54132e+06	4.91387e+06	0.51501	-0.957328	0.0254962	0.997578	2.05801	23	214.058	Benzenoids	Benzene and substituted derivatives	Benzenesulfonamides			1888-33-1	POS	Down
M995.pos	Ganoderic_acid_C1	157922	78117.1	0.494656	-1.0155	0.0374942	0.997578	1.95057	232.8	515.297							POS	Down
