# Supplementary material for: Comparative metabolomic and transcriptomic analysis revealing the role of salicylic acid for short-term response with arginine and myristic acid for long-term tolerance under salt stress in watermelon (Citrullus lanatus L.)
Source: Front Plant Sci. 2026 Jun 26;17:1823719. doi: 10.3389/fpls.2026.1823719 (PMC13352413; doi:10.3389/fpls.2026.1823719)
Supplement: Supplementary file 3 [file Table3.xlsx]

## Sheet: HY17-NaCl-2d_vs_HY73-NaCl-2d
ID	baseMean_HY17-NaCl-2d	baseMean_HY73-NaCl-2d	foldChange	log2FoldChange	pval	padj	Chromosome	Start Site	End Site	Direction	Length	GO	KEGG	Regulation
Cla97C06G121230	317.622	4893	15.4051	3.94534	3.10294e-134	6.1308e-130	Cla97Chr06	23637406	23637852	+	447	-	-	Up Regulation
Cla97C09G167740	100.844	1939.05	19.2282	4.26515	4.21324e-129	4.16226e-125	Cla97Chr09	4429485	4430000	-	516	-	-	Up Regulation
Cla97C03G065500	158.712	1827.52	11.5147	3.52541	1.64577e-98	1.08391e-94	Cla97Chr03	28932041	28932574	+	534	GO:0140096;GO:0016020;GO:0051603;GO:0044257;GO:0031224;GO:0044267;GO:0044237;GO:0010498;GO:0071704;GO:0061630;GO:0008152;GO:0044425;GO:0003824;GO:0005488;GO:0043169;GO:0044248;GO:0006508;GO:0019538;GO:0043170;GO:0009987;GO:0016740;GO:0008150;GO:0043632;GO:0044265;GO:0016567;GO:0019787;GO:0019941;GO:0043167;GO:0003674;GO:0006807;GO:0006511;GO:0070647;GO:0061659;GO:0016021;GO:0044238;GO:0005575;GO:…	-	Up Regulation
Cla97C01G001560	248.454	2615.94	10.5289	3.39628	6.66029e-92	3.28985e-88	Cla97Chr01	1451865	1452635	+	771	-	-	Up Regulation
Cla97C06G127530	737.26	12188.7	16.5325	4.04723	6.35042e-89	2.50943e-85	Cla97Chr06	29054611	29055039	+	429	GO:0043229;GO:0001101;GO:0006950;GO:0010193;GO:0005737;GO:0000302;GO:0043167;GO:0003674;GO:1901700;GO:0046677;GO:0044424;GO:0005623;GO:0050896;GO:0043231;GO:0005575;GO:0043226;GO:0042493;GO:0005634;GO:0042221;GO:0044464;GO:0005622;GO:0005488;GO:0006979;GO:0043169;GO:0046872;GO:0010035;GO:0043227;GO:0005509;GO:0008150	-	Up Regulation
Cla97C06G127300	25.2445	541.534	21.4516	4.42301	1.00449e-87	3.30778e-84	Cla97Chr06	28866473	28867146	-	579	GO:0005737;GO:0055114;GO:0003674;GO:0044424;GO:0005623;GO:0005829;GO:0016491;GO:0005575;GO:0008152;GO:0005622;GO:0044464;GO:0003824;GO:0016667;GO:0008113;GO:0016671;GO:0008150;GO:0044444	K07304	Up Regulation
Cla97C11G208920	179.258	2692.75	15.0217	3.90897	1.74816e-77	4.43686e-74	Cla97Chr11	2518856	2521019	+	351	-	-	Up Regulation
Cla97C01G007270	43.4725	952.625	21.9133	4.45374	1.84739e-77	4.43686e-74	Cla97Chr01	7506462	7508071	-	1524	GO:0070279;GO:0043648;GO:0005737;GO:0044424;GO:0005515;GO:0005623;GO:0050896;GO:0044237;GO:0030170;GO:0071704;GO:1901363;GO:0097159;GO:0008152;GO:0006520;GO:0044464;GO:0005622;GO:0003824;GO:0016830;GO:0005488;GO:0016831;GO:0006536;GO:0046686;GO:0043168;GO:0010035;GO:0009987;GO:0008150;GO:0009064;GO:0019842;GO:0043167;GO:0044281;GO:0003674;GO:0016829;GO:0006807;GO:0008144;GO:0005829;GO:0044238;GO:…	K01580	Up Regulation
Cla97C03G057750	311.69	2793.81	8.96342	3.16405	2.02104e-77	4.43686e-74	Cla97Chr03	6820547	6822350	+	1671	-	-	Up Regulation
Cla97C03G059330	34.6447	716.226	20.6735	4.36971	2.98596e-77	5.89966e-74	Cla97Chr03	8760735	8765939	+	309	-	-	Up Regulation
Cla97C01G022420	1366.83	10285.4	7.525	2.91169	3.5344e-77	6.34842e-74	Cla97Chr01	34155812	34157448	-	747	GO:0001101;GO:0009628;GO:0046677;GO:0044267;GO:1901700;GO:0044424;GO:0005623;GO:0043207;GO:0050896;GO:0044237;GO:0051707;GO:0071704;GO:0009607;GO:0009611;GO:0009605;GO:0033993;GO:0042493;GO:0008152;GO:0044464;GO:0005622;GO:0009737;GO:0009751;GO:0009719;GO:0019538;GO:0043227;GO:0043170;GO:0009987;GO:0009617;GO:0008150;GO:0043229;GO:0014070;GO:0043200;GO:0006970;GO:0016567;GO:0006950;GO:0009961;GO:…	-	Up Regulation
Cla97C10G193680	1845.88	241.457	0.130808	-2.93447	3.41008e-73	5.6147e-70	Cla97Chr10	22421497	22422679	-	954	GO:0042446;GO:0016020;GO:0065008;GO:0001101;GO:0016053;GO:0019760;GO:0044255;GO:0009058;GO:0016706;GO:0044237;GO:0044272;GO:0008610;GO:0008299;GO:0016143;GO:0007165;GO:0008152;GO:1901137;GO:0007154;GO:0003824;GO:0005488;GO:0009686;GO:0019757;GO:0009719;GO:0009314;GO:0070887;GO:0008150;GO:0019748;GO:0006629;GO:0006790;GO:0051716;GO:0042445;GO:0009739;GO:0055114;GO:0016102;GO:0071370;GO:0044281;GO:…	-	Down Regulation
Cla97C05G090975	12.2369	754.094	61.6246	5.94543	2.56078e-72	3.89199e-69	Cla97Chr05	8970077	8970839	-	222	-	-	Up Regulation
Cla97C02G047950	680.257	6080.84	8.93903	3.16012	2.94801e-72	4.16048e-69	Cla97Chr02	35555985	35557548	-	888	-	-	Up Regulation
Cla97C06G122700	742.093	4662.89	6.28343	2.65155	1.22238e-70	1.61012e-67	Cla97Chr06	24967505	24967873	+	369	-	-	Up Regulation
Cla97C09G179530	556.345	4254.06	7.64645	2.93479	2.80969e-70	3.46961e-67	Cla97Chr09	33057453	33057995	-	543	GO:0043229;GO:0005737;GO:0043167;GO:0003674;GO:0044424;GO:0005623;GO:0005739;GO:0005575;GO:0043226;GO:0043231;GO:0044464;GO:0005622;GO:0005488;GO:0046872;GO:0043169;GO:0005509;GO:0043227;GO:0044444	K02183	Up Regulation
Cla97C01G019240	325.779	6077.85	18.6564	4.2216	1.03108e-69	1.19835e-66	Cla97Chr01	32253503	32255267	+	1542	GO:0016020;GO:0044085;GO:0019867;GO:0001101;GO:0031090;GO:0005737;GO:0034551;GO:0005623;GO:0044422;GO:0009607;GO:0097159;GO:0009605;GO:0007165;GO:0042802;GO:0007154;GO:0005622;GO:0032553;GO:0022607;GO:0003824;GO:0065003;GO:0005488;GO:0007005;GO:0009751;GO:0009719;GO:0043168;GO:0009314;GO:0043227;GO:0030554;GO:0032559;GO:0005743;GO:0008150;GO:0070887;GO:0035639;GO:0014070;GO:0051716;GO:0005524;GO:…	K08900	Up Regulation
Cla97C11G223990	7.89343	291.791	36.9664	5.20814	3.12711e-69	3.43252e-66	Cla97Chr11	29763314	29764362	-	813	GO:0022414;GO:0097659;GO:0005737;GO:0009058;GO:0005623;GO:0044237;GO:0097159;GO:2001141;GO:0008152;GO:0005622;GO:0005488;GO:0140110;GO:0009908;GO:0043227;GO:0043170;GO:0008150;GO:0032502;GO:0010468;GO:0003677;GO:0018130;GO:0003006;GO:0031326;GO:0080090;GO:0048608;GO:0003674;GO:1901360;GO:0032774;GO:0031323;GO:0032501;GO:0005575;GO:0016070;GO:0043231;GO:1903506;GO:0050789;GO:0090304;GO:0006351;GO:…	-	Up Regulation
Cla97C10G190340	245.572	2213.77	9.01474	3.17229	2.48609e-67	2.58527e-64	Cla97Chr10	8286195	8286843	+	405	-	-	Up Regulation
Cla97C07G137820	273.38	1859.43	6.80163	2.76588	3.43206e-67	3.39053e-64	Cla97Chr07	25446121	25447244	+	216	-	-	Up Regulation
Cla97C05G107030	901.489	5124.42	5.6844	2.50701	1.6053e-64	1.51036e-61	Cla97Chr05	34089669	34090802	+	1134	GO:0016020;GO:0016043;GO:0016051;GO:0031090;GO:0000271;GO:0005737;GO:0047262;GO:0031224;GO:0044424;GO:0008194;GO:0009058;GO:0005623;GO:0044422;GO:0044237;GO:0071704;GO:0071554;GO:0008152;GO:0044464;GO:0044425;GO:0005622;GO:0003824;GO:0098791;GO:0044431;GO:0005976;GO:0045488;GO:0043170;GO:0043227;GO:0009059;GO:0016740;GO:0009987;GO:0008150;GO:0043229;GO:0010393;GO:0098588;GO:0045489;GO:0016758;GO:…	-	Up Regulation
Cla97C07G130890	1801.07	9589.87	5.32453	2.41265	3.0913e-62	2.77627e-59	Cla97Chr07	2518626	2519288	-	663	GO:0016020;GO:0019760;GO:0097659;GO:0009058;GO:0005623;GO:0044237;GO:0097159;GO:2001141;GO:0008152;GO:0007165;GO:0016143;GO:0007154;GO:0005622;GO:0005488;GO:0019757;GO:0140110;GO:0009719;GO:0043227;GO:0043170;GO:0070887;GO:0008150;GO:0019748;GO:0006790;GO:0051716;GO:0003677;GO:0010468;GO:0018130;GO:0009873;GO:0031326;GO:0080090;GO:0009723;GO:0044281;GO:0003674;GO:1901360;GO:0032774;GO:0043565;GO:…	-	Up Regulation
Cla97C01G011260	3159.21	15847.5	5.0163	2.32662	7.59314e-60	6.52284e-57	Cla97Chr01	18535890	18536726	-	837	GO:0005737;GO:0010608;GO:0097659;GO:0098542;GO:0044237;GO:0009607;GO:0043228;GO:0009605;GO:0008152;GO:0005622;GO:0003824;GO:0005488;GO:0030015;GO:0043170;GO:0010558;GO:0008150;GO:0018130;GO:0080090;GO:0000175;GO:0016896;GO:0034249;GO:0032774;GO:0000291;GO:0031323;GO:0051704;GO:0043928;GO:0019439;GO:1903506;GO:1901575;GO:0032269;GO:0006402;GO:0044260;GO:0051172;GO:0090305;GO:0016071;GO:1901362;GO:…	K12581	Up Regulation
Cla97C07G131490	500.115	3802.54	7.60333	2.92663	1.14695e-59	9.44223e-57	Cla97Chr07	3022276	3023470	-	1195	GO:0097659;GO:0009058;GO:0005623;GO:0071289;GO:0044237;GO:0097159;GO:2001141;GO:0008152;GO:0005622;GO:0005488;GO:0140110;GO:0043227;GO:0043170;GO:0010035;GO:0070887;GO:0008150;GO:0051716;GO:0010468;GO:0018130;GO:0031326;GO:0080090;GO:0003674;GO:1901360;GO:0010200;GO:0032774;GO:0031323;GO:0010038;GO:0043231;GO:0016070;GO:0005575;GO:1903506;GO:0010243;GO:2000280;GO:0042221;GO:0050789;GO:0090304;GO:…	-	Up Regulation
Cla97C02G036310	1694.45	8502.7	5.01796	2.3271	5.55074e-59	4.38686e-56	Cla97Chr02	17882521	17882964	+	444	GO:0051537;GO:0065008;GO:0001101;GO:0005737;GO:0005623;GO:0044237;GO:0009055;GO:0007165;GO:0008152;GO:0005622;GO:0006091;GO:0007154;GO:0003824;GO:0005488;GO:0009751;GO:0009719;GO:0009867;GO:0043227;GO:0070887;GO:0008150;GO:0051540;GO:0014070;GO:0051716;GO:0055114;GO:0003674;GO:0019725;GO:0023052;GO:0016491;GO:0043231;GO:0005575;GO:0042221;GO:0050789;GO:0009753;GO:0032870;GO:0022900;GO:0050794;GO:…	-	Up Regulation
Cla97C01G002320	180.185	1173.82	6.51454	2.70366	1.09384e-58	8.31233e-56	Cla97Chr01	2082404	2083036	-	633	-	-	Up Regulation
Cla97C11G212740	319.477	3897.31	12.199	3.6087	1.85304e-58	1.35601e-55	Cla97Chr11	6094723	6095184	+	258	-	-	Up Regulation
Cla97C05G107490	35.9759	417.148	11.5952	3.53546	3.51195e-57	2.47818e-54	Cla97Chr05	34413060	34413671	-	612	-	-	Up Regulation
Cla97C01G006500	572.708	6895.12	12.0395	3.5897	8.27677e-57	5.63905e-54	Cla97Chr01	6458550	6459750	-	1201	-	-	Up Regulation
Cla97C03G065080	154.199	3492.12	22.6468	4.50124	2.48307e-56	1.63535e-53	Cla97Chr03	28609564	28610181	+	618	GO:0097659;GO:0009058;GO:0005623;GO:0044237;GO:0097159;GO:0009611;GO:2001141;GO:0008152;GO:0007165;GO:0005622;GO:0007154;GO:0005488;GO:0140110;GO:0009719;GO:0043227;GO:0043170;GO:0008150;GO:0070887;GO:0032502;GO:0051716;GO:0003677;GO:0010468;GO:0018130;GO:0009873;GO:0009888;GO:0031326;GO:0080090;GO:0009723;GO:0003674;GO:1901360;GO:0032774;GO:0031323;GO:0023052;GO:0005575;GO:0043231;GO:0016070;GO:…	-	Up Regulation
Cla97C09G175620	274.18	3329.37	12.143	3.60205	5.4284e-56	3.45982e-53	Cla97Chr09	15112411	15113907	-	1497	GO:0043229;GO:0016042;GO:0052689;GO:0005737;GO:0003674;GO:0044424;GO:0016787;GO:0005623;GO:0044238;GO:0016298;GO:0004806;GO:0009507;GO:0071704;GO:0043231;GO:0005575;GO:0043226;GO:1901575;GO:0008152;GO:0008970;GO:0044464;GO:0005622;GO:0003824;GO:0047714;GO:0016788;GO:0004620;GO:0043227;GO:0009536;GO:0009056;GO:0044444;GO:0008150;GO:0006629	-	Up Regulation
Cla97C02G048280	1981.31	10444.1	5.2713	2.39816	1.20212e-53	7.42232e-51	Cla97Chr02	35852275	35852760	-	486	GO:1901363;GO:0097159;GO:0003677;GO:0046914;GO:0005488;GO:0003676;GO:0043167;GO:0003674;GO:0043169;GO:0046872;GO:0008270	-	Up Regulation
Cla97C11G223860	1572.85	7332.29	4.66178	2.22088	1.66845e-53	9.98944e-51	Cla97Chr11	29654631	29655242	+	612	GO:0097659;GO:0098542;GO:0031347;GO:0044237;GO:0009607;GO:0009605;GO:0005654;GO:0008152;GO:0005622;GO:0005488;GO:0009719;GO:0009867;GO:0010558;GO:0043170;GO:0008150;GO:0043233;GO:0051716;GO:0003677;GO:0018130;GO:0080090;GO:0031981;GO:0032774;GO:0010200;GO:0031323;GO:0051704;GO:0050776;GO:1903506;GO:0010243;GO:1902532;GO:0009753;GO:0048583;GO:0044260;GO:1901698;GO:0002682;GO:0051172;GO:1901362;GO:…	-	Up Regulation
Cla97C11G221670	82.2456	618.901	7.52503	2.9117	1.29864e-52	7.54662e-50	Cla97Chr11	27660231	27660926	-	696	GO:0001101;GO:0070417;GO:0097659;GO:0009891;GO:0009058;GO:0005623;GO:0044237;GO:0097159;GO:2001141;GO:0008152;GO:0007165;GO:0007154;GO:0005622;GO:0009893;GO:0009408;GO:0051173;GO:0005488;GO:0009751;GO:0140110;GO:0009719;GO:0043170;GO:0043227;GO:0008150;GO:0070887;GO:0014070;GO:0010468;GO:0051716;GO:0003677;GO:0018130;GO:0009873;GO:0031326;GO:0080090;GO:0009723;GO:0045893;GO:0003674;GO:0048522;GO:…	-	Up Regulation
Cla97C06G120450	17.874	276.355	15.4613	3.95059	1.68073e-52	9.48796e-50	Cla97Chr06	22559791	22561714	-	1329	GO:0022804;GO:0016020;GO:1901505;GO:0071944;GO:0003674;GO:0031224;GO:0071702;GO:0005623;GO:0016021;GO:0015844;GO:0005886;GO:0015932;GO:0051234;GO:0015858;GO:0005575;GO:0006810;GO:0055085;GO:0008504;GO:0044425;GO:0044464;GO:0015931;GO:1901264;GO:0005337;GO:1901642;GO:0051179;GO:0071705;GO:0008150;GO:0005215;GO:0022857	K15014	Up Regulation
Cla97C11G213230	4654.9	30470.5	6.54589	2.71059	9.9735e-52	5.47379e-49	Cla97Chr11	6600457	6601890	+	1434	GO:1901606;GO:0005737;GO:0005623;GO:0044237;GO:0097159;GO:0008152;GO:0006520;GO:0005622;GO:0006569;GO:0042180;GO:0005488;GO:0006586;GO:1901361;GO:0046906;GO:0008150;GO:0044106;GO:0009072;GO:0044281;GO:0003674;GO:1901360;GO:0046395;GO:0005575;GO:1901575;GO:0019439;GO:0009310;GO:0009063;GO:0006952;GO:0006082;GO:0019441;GO:0043436;GO:0042436;GO:0006725;GO:0044424;GO:0050896;GO:0006576;GO:0071704;GO:…	-	Up Regulation
Cla97C03G064320	240.503	3991.13	16.5949	4.05267	2.98187e-50	1.59232e-47	Cla97Chr03	27821512	27822276	+	765	GO:0016020;GO:0071944;GO:0030054;GO:0006950;GO:0042742;GO:0098542;GO:0031224;GO:0005623;GO:0043207;GO:0005911;GO:0055044;GO:0016021;GO:0050896;GO:0051707;GO:0005886;GO:0051704;GO:0009607;GO:0005575;GO:0009605;GO:0009506;GO:0044425;GO:0044464;GO:0006952;GO:0008150;GO:0009617	-	Up Regulation
Cla97C06G121210	496.659	2361.12	4.754	2.24914	2.87873e-49	1.49679e-46	Cla97Chr06	23616756	23620812	-	954	-	-	Up Regulation
Cla97C01G020950	765.982	3299.45	4.30748	2.10684	8.13685e-47	4.12225e-44	Cla97Chr01	33375899	33377545	+	1647	GO:0097659;GO:0005737;GO:0009058;GO:0005623;GO:0044237;GO:0097159;GO:2001141;GO:0008152;GO:0005622;GO:0005488;GO:0140110;GO:0043227;GO:0043170;GO:0008150;GO:0010468;GO:0003677;GO:0018130;GO:0031326;GO:0080090;GO:0003674;GO:1901360;GO:0032774;GO:0043565;GO:0031323;GO:0043231;GO:0016070;GO:0005575;GO:1903506;GO:0050789;GO:0090304;GO:0006351;GO:0003676;GO:0044260;GO:0019222;GO:1901362;GO:2000112;GO:…	-	Up Regulation
Cla97C02G045670	266.592	3210.18	12.0415	3.58995	1.3961e-45	6.89601e-43	Cla97Chr02	33651135	33653460	+	1707	-	-	Up Regulation
Cla97C05G102240	4602.28	18142.2	3.94201	1.97893	1.74206e-45	8.39502e-43	Cla97Chr05	30561080	30563761	-	900	-	-	Up Regulation
Cla97C03G059320	469.196	7707.09	16.4262	4.03793	3.38978e-45	1.59465e-42	Cla97Chr03	8759960	8760562	+	603	-	-	Up Regulation
Cla97C05G082210	52.0704	753.424	14.4693	3.85493	9.64864e-44	4.43344e-41	Cla97Chr05	1650390	1655343	+	1017	GO:0005575;GO:0016020;GO:0006952;GO:0006950;GO:0050896;GO:0008150	-	Up Regulation
Cla97C11G218660	2016.82	7751.77	3.84356	1.94244	2.29922e-43	1.03246e-40	Cla97Chr11	24916507	24919597	+	1533	GO:0006165;GO:0019362;GO:0016773;GO:0006096;GO:0005737;GO:0009185;GO:0044237;GO:0072525;GO:0046390;GO:0008152;GO:0005622;GO:0006091;GO:1901137;GO:0003824;GO:0005488;GO:0032787;GO:0019693;GO:0043168;GO:0009108;GO:0032559;GO:0031420;GO:0008150;GO:0009145;GO:0000287;GO:0005524;GO:0004743;GO:0018130;GO:0009179;GO:0009206;GO:0044281;GO:0009166;GO:0006754;GO:0072521;GO:0009205;GO:0006732;GO:0042866;GO:…	K00873	Up Regulation
Cla97C02G036760	11.7876	194.022	16.4599	4.04089	3.25779e-43	1.43039e-40	Cla97Chr02	21786990	21787241	-	252	-	-	Up Regulation
Cla97C11G213610	491.736	5199.47	10.5737	3.40241	5.82818e-43	2.50333e-40	Cla97Chr11	7032163	7035212	-	1878	GO:0140096;GO:0016020;GO:0016773;GO:0007166;GO:0004672;GO:0005623;GO:0044237;GO:0006796;GO:0097159;GO:0008152;GO:0007165;GO:0007154;GO:0003824;GO:0032553;GO:0005488;GO:0043168;GO:0043170;GO:0032559;GO:0030554;GO:0019538;GO:0008150;GO:0035639;GO:0051716;GO:0005524;GO:0003674;GO:0008144;GO:0000166;GO:0023052;GO:0005886;GO:0005575;GO:0050789;GO:0044260;GO:0004674;GO:0006464;GO:0036211;GO:0050794;GO:…	-	Up Regulation
Cla97C02G028680	9839.01	2582.69	0.262495	-1.92964	8.07696e-43	3.39542e-40	Cla97Chr02	2161484	2174407	+	1416	GO:0008757;GO:0008168;GO:0006725;GO:0046983;GO:0003674;GO:0016741;GO:0009058;GO:0008171;GO:0005515;GO:0044237;GO:0044249;GO:0032259;GO:0071704;GO:0008152;GO:0019438;GO:0003824;GO:0030761;GO:0005488;GO:0009812;GO:0016740;GO:0009987;GO:0102303;GO:0008150	-	Down Regulation
Cla97C11G222450	242.438	2829.9	11.6727	3.54507	8.93206e-43	3.67666e-40	Cla97Chr11	28456281	28457966	-	1686	GO:0140096;GO:0008233;GO:0003674;GO:0006807;GO:0016787;GO:0044238;GO:0005576;GO:0071704;GO:0004175;GO:0005575;GO:0008152;GO:0003824;GO:0004190;GO:0070011;GO:0070001;GO:0006508;GO:0019538;GO:0043170;GO:0008150;GO:1901564	-	Up Regulation
Cla97C05G093740	223.862	3123.02	13.9507	3.80226	1.00725e-42	4.0615e-40	Cla97Chr05	13461855	13463502	-	1266	-	K19476	Up Regulation
Cla97C08G154860	158.951	2864.01	18.0182	4.17138	1.04353e-42	4.12361e-40	Cla97Chr08	22925637	22926596	+	960	GO:0098661;GO:0016020;GO:0015709;GO:0031090;GO:0071422;GO:0005737;GO:0006839;GO:0005623;GO:0044422;GO:0015318;GO:0015297;GO:0051234;GO:0015131;GO:0005622;GO:0006817;GO:0043227;GO:0005743;GO:0015140;GO:0008150;GO:1905039;GO:0015291;GO:0015729;GO:0015141;GO:0015075;GO:0031967;GO:0071423;GO:0003674;GO:1902358;GO:0015116;GO:0046942;GO:0005739;GO:0035435;GO:0043231;GO:0005575;GO:0006810;GO:0042221;GO:…	K15104	Up Regulation
Cla97C03G050940	2932.52	16434.2	5.60414	2.48649	1.07454e-42	4.16288e-40	Cla97Chr03	158345	162486	-	2067	GO:0097659;GO:0098542;GO:0044237;GO:0044272;GO:0009607;GO:0009605;GO:0008152;GO:0005622;GO:0009408;GO:0005488;GO:0043170;GO:0008150;GO:0006790;GO:0051716;GO:0003677;GO:0018130;GO:0009620;GO:0080090;GO:0031329;GO:0009894;GO:0032774;GO:0010200;GO:0031323;GO:0010506;GO:0051704;GO:1903506;GO:0010243;GO:0010508;GO:0044260;GO:1901698;GO:1901362;GO:2000112;GO:0050794;GO:0033554;GO:0009628;GO:1901700;GO:…	K13424	Up Regulation
Cla97C10G199380	918.198	3658.59	3.98453	1.99441	2.79857e-42	1.06335e-39	Cla97Chr10	29345347	29346057	+	711	-	-	Up Regulation
Cla97C09G172920	1091.17	15026.4	13.7709	3.78356	4.33483e-42	1.61599e-39	Cla97Chr09	9482658	9483842	-	1185	-	-	Up Regulation
Cla97C01G001410	978.577	12231.9	12.4997	3.64382	2.84355e-41	1.04042e-38	Cla97Chr01	1222109	1222360	-	252	-	-	Up Regulation
Cla97C08G149210	3491.28	15394.8	4.4095	2.14062	7.88921e-41	2.83409e-38	Cla97Chr08	17604415	17621237	+	4547	GO:0006518;GO:0097659;GO:0005737;GO:0032991;GO:0009058;GO:0005623;GO:0006354;GO:0044237;GO:0003735;GO:0044422;GO:0043228;GO:0097159;GO:2001141;GO:0003729;GO:0005654;GO:0008152;GO:0005622;GO:0005488;GO:0032784;GO:0043227;GO:0019538;GO:0043170;GO:0006412;GO:0044451;GO:0043233;GO:0008150;GO:0006396;GO:0005840;GO:0003677;GO:0010468;GO:0018130;GO:0031326;GO:0080090;GO:0043043;GO:0031981;GO:0003674;GO:…	K15172	Up Regulation
Cla97C01G022740	246.027	1098.25	4.46392	2.15831	8.79333e-41	3.10247e-38	Cla97Chr01	34408030	34409765	+	1188	-	-	Up Regulation
Cla97C06G124390	12.2251	263.421	21.5475	4.42945	1.10619e-40	3.83441e-38	Cla97Chr06	26579520	26580149	+	630	-	-	Up Regulation
Cla97C05G093380	550.337	2197.84	3.99363	1.9977	2.26302e-40	7.70908e-38	Cla97Chr05	12411992	12412468	+	477	GO:0050794;GO:0001505;GO:0065008;GO:0009909;GO:0043167;GO:0003674;GO:0031323;GO:0051239;GO:0048831;GO:2000241;GO:0050789;GO:0005488;GO:0048580;GO:0019222;GO:0051171;GO:0043169;GO:0046872;GO:0005509;GO:0050793;GO:2000377;GO:0080164;GO:0008150;GO:0065007;GO:2000026	K13448	Up Regulation
Cla97C10G205630	2544.59	14293.9	5.61737	2.4899	2.39447e-39	8.01863e-37	Cla97Chr10	34641361	34643871	+	1818	GO:0016020;GO:0034059;GO:0009628;GO:0005737;GO:0044424;GO:0005623;GO:0050896;GO:0097159;GO:1901363;GO:0004737;GO:0044464;GO:0005622;GO:0003824;GO:0016830;GO:0005488;GO:0001666;GO:0070482;GO:0016831;GO:0043169;GO:0043168;GO:0008150;GO:0000287;GO:0019842;GO:0006950;GO:0043167;GO:0003674;GO:0016829;GO:0005829;GO:1901681;GO:0048037;GO:0030976;GO:0005575;GO:0046872;GO:0036293;GO:0044444;GO:0036094;GO:…	K01568	Up Regulation
Cla97C09G167690	366.715	1580.34	4.30945	2.10751	5.79653e-39	1.9088e-36	Cla97Chr09	4389857	4392862	-	2211	GO:0016020;GO:0016042;GO:0052689;GO:0043167;GO:0031224;GO:0003674;GO:0016787;GO:0004806;GO:0016298;GO:0016021;GO:0044238;GO:0071704;GO:0005575;GO:1901575;GO:0008152;GO:0044425;GO:0003824;GO:0005488;GO:0016788;GO:0043169;GO:0046872;GO:0009056;GO:0008150;GO:0006629	-	Up Regulation
Cla97C04G075830	745.904	6882.63	9.22723	3.2059	9.23209e-39	2.99029e-36	Cla97Chr04	23311299	23313440	-	2142	GO:1902222;GO:1901606;GO:0001101;GO:0016053;GO:0005737;GO:0052883;GO:0009699;GO:0009058;GO:0005623;GO:0044237;GO:0006559;GO:0008152;GO:0006520;GO:0005622;GO:0016841;GO:0003824;GO:1901361;GO:0009719;GO:0032787;GO:0019538;GO:0043170;GO:0008150;GO:0019748;GO:0016598;GO:0009072;GO:0014070;GO:0009739;GO:0009800;GO:0009636;GO:0044281;GO:0009803;GO:0003674;GO:1901360;GO:0006511;GO:0046395;GO:0005575;GO:…	K10775	Up Regulation
Cla97C05G101980	672.247	2540.98	3.77983	1.91832	2.1876e-38	6.9714e-36	Cla97Chr05	30425774	30434348	-	3501	GO:0097659;GO:0044237;GO:0035267;GO:0005654;GO:0008152;GO:0005622;GO:0005488;GO:0043170;GO:0019538;GO:0010558;GO:0043233;GO:0008150;GO:0006476;GO:0040034;GO:0051716;GO:0018130;GO:0080090;GO:0048506;GO:0031981;GO:0032774;GO:0031323;GO:1903506;GO:0035601;GO:0006473;GO:0044260;GO:0006464;GO:0051172;GO:1901362;GO:2000112;GO:0050794;GO:0033554;GO:0006338;GO:0006259;GO:0016570;GO:0044267;GO:0044424;GO:…	K11339	Up Regulation
Cla97C11G212940	77.4606	877.871	11.3331	3.50247	2.51486e-38	7.88709e-36	Cla97Chr11	6298768	6300846	-	2079	GO:0140096;GO:0016020;GO:0010941;GO:0007166;GO:0005737;GO:0098542;GO:0005623;GO:0044237;GO:0009607;GO:0009605;GO:0008152;GO:0007165;GO:0007154;GO:0005622;GO:0003824;GO:2000028;GO:0005488;GO:0050777;GO:0019538;GO:0043227;GO:0043170;GO:0044419;GO:0008150;GO:0051716;GO:0009609;GO:0009620;GO:0019787;GO:0009608;GO:0002237;GO:0003674;GO:0044403;GO:0070647;GO:0023052;GO:0051704;GO:0005886;GO:0050776;GO:…	-	Up Regulation
Cla97C10G202380	4758.02	24394.4	5.127	2.35811	6.05174e-38	1.86829e-35	Cla97Chr10	32307168	32310137	-	1434	GO:0019867;GO:0019362;GO:0006165;GO:0006096;GO:0005737;GO:0009185;GO:0044237;GO:0043228;GO:0006006;GO:0072525;GO:0046390;GO:0008152;GO:0006094;GO:0004332;GO:0006091;GO:0005622;GO:1901137;GO:0003824;GO:0005488;GO:0009719;GO:0032787;GO:0019693;GO:0009108;GO:0080167;GO:0008150;GO:0043233;GO:0009145;GO:0051716;GO:0018130;GO:0009179;GO:0009206;GO:0009166;GO:0044281;GO:0031981;GO:0006754;GO:0072521;GO:…	K01623	Up Regulation
Cla97C02G048380	36.3554	2134.58	58.7141	5.87564	7.779e-38	2.36458e-35	Cla97Chr02	35915862	35916655	+	612	-	-	Up Regulation
Cla97C01G016380	96.4249	510.021	5.28931	2.40308	5.17561e-37	1.54939e-34	Cla97Chr01	30112412	30118636	+	564	-	-	Up Regulation
Cla97C03G058710	812.442	7132.89	8.77957	3.13415	6.03628e-37	1.78007e-34	Cla97Chr03	8011117	8014293	-	2283	GO:0140096;GO:0005737;GO:0098542;GO:0044267;GO:0044424;GO:0043207;GO:0005623;GO:0050896;GO:0051707;GO:0044237;GO:0045087;GO:0071704;GO:0009607;GO:0009605;GO:0009814;GO:0008152;GO:0005622;GO:0044464;GO:0003824;GO:0043170;GO:0019538;GO:0043227;GO:0016740;GO:0009987;GO:0008150;GO:0043229;GO:0019787;GO:0006950;GO:0016567;GO:0003674;GO:0006807;GO:0002376;GO:0070647;GO:0044238;GO:0051704;GO:0043226;GO:…	-	Up Regulation
Cla97C03G065660	1790.97	39690.3	22.1614	4.46997	9.08584e-37	2.63997e-34	Cla97Chr03	29048112	29049554	-	1443	-	-	Up Regulation
Cla97C04G072080	128.585	2051.38	15.9535	3.9958	1.28169e-36	3.67009e-34	Cla97Chr04	18738999	18743235	+	1327	GO:0016702;GO:0008152;GO:0016701;GO:0003824;GO:0005488;GO:0055114;GO:0051213;GO:0043167;GO:0003674;GO:0043169;GO:0046872;GO:0047800;GO:0008150;GO:0016491	K10712	Up Regulation
Cla97C05G093445	878.529	8249.89	9.39057	3.23121	3.76497e-36	1.06269e-33	Cla97Chr05	12646226	12647554	+	1329	GO:0140096;GO:0044267;GO:1901700;GO:0050896;GO:0044237;GO:0071704;GO:0042493;GO:0008152;GO:0003824;GO:0019538;GO:0043170;GO:0016740;GO:0009987;GO:0008150;GO:0016567;GO:0019787;GO:0003674;GO:0006807;GO:0010200;GO:0070647;GO:0010033;GO:0044238;GO:0010243;GO:0042221;GO:0032446;GO:0004842;GO:1901698;GO:0044260;GO:0006464;GO:0036211;GO:0043412;GO:1901564	-	Up Regulation
Cla97C02G046380	108.375	2487.35	22.9513	4.52051	4.46182e-36	1.24164e-33	Cla97Chr02	34205530	34206000	-	471	-	-	Up Regulation
Cla97C10G190010	421.059	4535.74	10.7722	3.42924	1.02656e-35	2.81706e-33	Cla97Chr10	6573612	6573980	-	369	-	-	Up Regulation
Cla97C01G003150	81.1443	1590.74	19.6039	4.29307	1.24833e-35	3.3787e-33	Cla97Chr01	2913854	2917009	-	1128	GO:0043229;GO:0016020;GO:0043232;GO:0071944;GO:0044430;GO:0044446;GO:0005737;GO:0032991;GO:0044424;GO:0005875;GO:0005623;GO:0005829;GO:0044422;GO:0005886;GO:0043228;GO:0005575;GO:0005856;GO:0043226;GO:0015630;GO:0005622;GO:0044464;GO:0044444	-	Up Regulation
Cla97C02G036035	14.1645	203.154	14.3425	3.84222	3.13368e-35	8.36693e-33	Cla97Chr02	14494516	14498749	+	760	-	-	Up Regulation
Cla97C10G205650	788.772	2743.3	3.47794	1.79823	5.88747e-35	1.551e-32	Cla97Chr10	34651347	34665131	+	6512	GO:0032502;GO:0016020;GO:0009888;GO:0071944;GO:0031224;GO:0005623;GO:0016021;GO:0032501;GO:0005886;GO:0010073;GO:0005575;GO:0048507;GO:0044425;GO:0044464;GO:0048856;GO:0008150	-	Up Regulation
Cla97C09G174030	46.0425	302.66	6.57349	2.71666	1.45488e-34	3.78231e-32	Cla97Chr09	10666319	10666999	-	681	GO:0140096;GO:0016020;GO:0051603;GO:0044257;GO:0031224;GO:0044267;GO:0044237;GO:0010498;GO:0071704;GO:0061630;GO:0008152;GO:0044425;GO:0003824;GO:0005488;GO:0043169;GO:0044248;GO:0006508;GO:0019538;GO:0043170;GO:0009987;GO:0016740;GO:0008150;GO:0043632;GO:0044265;GO:0016567;GO:0019787;GO:0019941;GO:0043167;GO:0003674;GO:0006807;GO:0006511;GO:0070647;GO:0061659;GO:0016021;GO:0044238;GO:0005575;GO:…	K19038	Up Regulation
Cla97C09G167200	939.466	3215.5	3.42269	1.77513	2.69457e-34	6.91418e-32	Cla97Chr09	4009311	4012245	-	2303	GO:0140096;GO:0004722;GO:0016791;GO:0044267;GO:0016787;GO:0004721;GO:0044237;GO:0006796;GO:0071704;GO:0008152;GO:0003824;GO:0005488;GO:0043169;GO:0043170;GO:0019538;GO:0009987;GO:0008150;GO:0043167;GO:0003674;GO:0006807;GO:0044238;GO:0006470;GO:0016311;GO:0042578;GO:0006793;GO:0016788;GO:0044260;GO:0046872;GO:0006464;GO:0036211;GO:0043412;GO:1901564	K14803	Up Regulation
Cla97C05G107720	189.85	793.276	4.17844	2.06296	3.81322e-34	9.65919e-32	Cla97Chr05	34548021	34551048	-	2161	GO:0016020;GO:0001101;GO:0031090;GO:0005737;GO:0005623;GO:0044422;GO:0044237;GO:0015318;GO:0051234;GO:0071941;GO:0008152;GO:0005622;GO:0010167;GO:0043227;GO:0010035;GO:0070887;GO:0008150;GO:0051716;GO:0015075;GO:0042126;GO:0044281;GO:0015706;GO:0003674;GO:0005886;GO:0043231;GO:0015112;GO:0005575;GO:0006810;GO:0042221;GO:0044437;GO:1901699;GO:0005773;GO:1901698;GO:0071241;GO:0006082;GO:0043436;GO:…	K02575	Up Regulation
Cla97C04G070925	131.83	6.78893	0.0514975	-4.27935	7.17229e-34	1.7938e-31	Cla97Chr04	15412986	15415432	+	1824	GO:0140096;GO:0008233;GO:0006725;GO:0006259;GO:0003964;GO:0016787;GO:0009058;GO:0044237;GO:0071704;GO:1901363;GO:0097159;GO:0008152;GO:0046483;GO:0003824;GO:0006139;GO:0019438;GO:0005488;GO:0043169;GO:0070001;GO:0071897;GO:0006508;GO:0034641;GO:0043170;GO:0019538;GO:0009059;GO:0016740;GO:0009987;GO:0004519;GO:0008150;GO:0015074;GO:0018130;GO:0140097;GO:0043167;GO:0034654;GO:0003674;GO:0006807;GO:…	-	Down Regulation
Cla97C01G006460	261.403	1019.65	3.90069	1.96373	1.16551e-33	2.87853e-31	Cla97Chr01	6421413	6421877	+	465	-	-	Up Regulation
Cla97C05G095570	112.018	527.42	4.70837	2.23523	1.31416e-33	3.20558e-31	Cla97Chr05	22290552	22290893	+	342	-	-	Up Regulation
Cla97C10G197220	315.688	1185.2	3.75434	1.90856	2.26056e-33	5.44685e-31	Cla97Chr10	26985983	26987032	-	1050	-	-	Up Regulation
Cla97C05G081140	626.979	11582.8	18.474	4.20742	5.43672e-33	1.2942e-30	Cla97Chr05	936587	938418	+	1017	GO:0097659;GO:0009058;GO:0005623;GO:0044422;GO:0044237;GO:0043228;GO:0097159;GO:2001141;GO:0008152;GO:0005622;GO:0048527;GO:0005488;GO:0048364;GO:0140110;GO:0043227;GO:0043170;GO:0008150;GO:0043233;GO:0032502;GO:0003677;GO:0010468;GO:0018130;GO:0031326;GO:0080090;GO:0031981;GO:0003674;GO:1901360;GO:0032774;GO:0010200;GO:0005730;GO:0043565;GO:0031323;GO:0032501;GO:0016070;GO:0005575;GO:0043231;GO:…	-	Up Regulation
Cla97C08G155900	67.0393	366.776	5.47106	2.45182	7.31896e-33	1.70917e-30	Cla97Chr08	23828698	23828898	-	201	-	-	Up Regulation
Cla97C01G014720	3.67125	111.989	30.5042	4.93093	7.35293e-33	1.70917e-30	Cla97Chr01	28516341	28516760	+	420	-	-	Up Regulation
Cla97C10G206280	717.145	4195.77	5.85066	2.5486	7.70579e-33	1.77036e-30	Cla97Chr10	34996552	34997151	-	600	GO:0032502;GO:0016043;GO:0010091;GO:0009888;GO:0043167;GO:0048869;GO:0003674;GO:0032989;GO:0010026;GO:0050896;GO:0048468;GO:0010038;GO:0090558;GO:0000904;GO:0000902;GO:0009653;GO:0030154;GO:0042221;GO:0010090;GO:0005488;GO:0090626;GO:0046872;GO:0046686;GO:0043169;GO:0005509;GO:0010035;GO:0048856;GO:0009987;GO:0008150;GO:0071840	K13448	Up Regulation
Cla97C05G104660	1683.78	5435.93	3.22841	1.69082	8.79438e-33	1.99723e-30	Cla97Chr05	32454932	32455468	+	537	-	-	Up Regulation
Cla97C11G212650	93.3156	1969.38	21.1045	4.39948	1.24174e-32	2.788e-30	Cla97Chr11	5994841	5995098	-	258	-	-	Up Regulation
Cla97C01G025380	1603.75	6010.55	3.74781	1.90605	2.30333e-32	5.11339e-30	Cla97Chr01	36281830	36306578	-	6312	GO:0016020;GO:1901265;GO:0030312;GO:0050660;GO:0071944;GO:0030054;GO:0005737;GO:0098542;GO:0044424;GO:0005623;GO:0043207;GO:0005911;GO:0050896;GO:0055044;GO:0051707;GO:0009607;GO:0016614;GO:1901363;GO:0097159;GO:0009605;GO:0009506;GO:0008152;GO:0044464;GO:0005622;GO:0003824;GO:0005488;GO:0006979;GO:0043168;GO:0043227;GO:0008150;GO:0016899;GO:0043229;GO:0048046;GO:0009620;GO:0006950;GO:0055114;GO:…	-	Up Regulation
Cla97C08G154160	2575.91	12060.1	4.68191	2.2271	5.39096e-32	1.1835e-29	Cla97Chr08	22270399	22271355	+	957	GO:0043229;GO:0005615;GO:0014070;GO:0044421;GO:0048046;GO:0009741;GO:0030312;GO:0071944;GO:0005737;GO:0012505;GO:1901700;GO:0044424;GO:0010033;GO:0005623;GO:0005576;GO:0050896;GO:0005575;GO:0043231;GO:0043226;GO:0033993;GO:0042221;GO:0044464;GO:0005622;GO:0009505;GO:0009719;GO:0005618;GO:0043227;GO:0005794;GO:0009725;GO:0044444;GO:0008150	-	Up Regulation
Cla97C09G162840	499.153	1705.42	3.41664	1.77258	9.03324e-32	1.96131e-29	Cla97Chr09	653387	655087	+	1701	-	-	Up Regulation
Cla97C11G209800	697.101	2315.46	3.32156	1.73186	9.8787e-32	2.12156e-29	Cla97Chr11	3353713	3354369	-	657	GO:0003674;GO:0046872;GO:0043169;GO:0005509;GO:0005488;GO:0043167	-	Up Regulation
Cla97C11G224450	40.3375	384.602	9.5346	3.25317	2.07696e-31	4.41253e-29	Cla97Chr11	30156700	30156996	+	297	-	-	Up Regulation
Cla97C01G017280	21.1454	813.95	38.4931	5.26653	2.10873e-31	4.43238e-29	Cla97Chr01	30832763	30835343	-	966	-	-	Up Regulation
Cla97C07G132340	1290.91	4101.94	3.17755	1.66792	2.45323e-31	5.1022e-29	Cla97Chr07	4104367	4107642	+	1188	GO:0016020;GO:0044085;GO:0022613;GO:0006518;GO:0005737;GO:0044267;GO:0032991;GO:0044424;GO:0009058;GO:0005623;GO:1901566;GO:0044422;GO:0044237;GO:0003735;GO:0042273;GO:0071704;GO:0043228;GO:0008152;GO:0044391;GO:0005622;GO:0002181;GO:0044464;GO:0044445;GO:0034641;GO:0019538;GO:0043170;GO:0006412;GO:0009059;GO:0009987;GO:0008150;GO:0022626;GO:0005840;GO:0043229;GO:0043232;GO:0022625;GO:0043043;GO:…	-	Up Regulation
Cla97C05G107050	374.558	1304.75	3.48344	1.80051	7.86094e-31	1.61788e-28	Cla97Chr05	34101590	34104172	-	2502	GO:0016020;GO:0051015;GO:0030833;GO:0065008;GO:0032273;GO:0048869;GO:0032989;GO:0005623;GO:0030832;GO:0051130;GO:0030036;GO:0008092;GO:0005488;GO:0045010;GO:0032535;GO:0009932;GO:0032271;GO:0031334;GO:0051493;GO:0008150;GO:0032502;GO:0016049;GO:0003674;GO:0048522;GO:0005886;GO:0005575;GO:0000902;GO:0043254;GO:0050789;GO:0010638;GO:0003779;GO:1902905;GO:0097435;GO:0048856;GO:1902903;GO:0050794;GO:…	-	Up Regulation
Cla97C03G065720	335.354	3020.57	9.00711	3.17106	8.29601e-31	1.68982e-28	Cla97Chr03	29100882	29104113	-	1608	GO:0005575;GO:0043231;GO:0043229;GO:0043226;GO:0005634;GO:0005622;GO:0044464;GO:0005737;GO:0044424;GO:0005623;GO:0043227	-	Up Regulation
Cla97C08G154360	145.697	853.826	5.86028	2.55097	1.29107e-30	2.60296e-28	Cla97Chr08	22438220	22439329	+	1110	GO:0140096;GO:0016020;GO:0098542;GO:0044237;GO:0009607;GO:0009605;GO:0008152;GO:0003824;GO:0005488;GO:0019538;GO:0043170;GO:0008150;GO:0009620;GO:0019787;GO:0003674;GO:0010200;GO:0006511;GO:0070647;GO:0051704;GO:0005575;GO:1901575;GO:0010243;GO:0042221;GO:0030163;GO:0004842;GO:1901698;GO:0044260;GO:0006464;GO:0006952;GO:0036211;GO:0051603;GO:0044257;GO:1901700;GO:0031224;GO:0044267;GO:0043207;GO:…	K10664	Up Regulation
Cla97C01G006110	8.03041	535.005	66.6224	6.05793	1.63972e-30	3.27248e-28	Cla97Chr01	5996846	5998689	+	1140	-	-	Up Regulation
Cla97C06G123830	851.056	4064.75	4.77613	2.25584	1.81749e-30	3.59099e-28	Cla97Chr06	26114260	26114820	+	561	GO:0043229;GO:0016020;GO:0071944;GO:0005737;GO:0043167;GO:0003674;GO:0044424;GO:0005623;GO:0005886;GO:0043231;GO:0005575;GO:0043226;GO:0005622;GO:0044464;GO:0005488;GO:0005773;GO:0046872;GO:0043169;GO:0005509;GO:0043227;GO:0044444	-	Up Regulation
Cla97C06G122090	687.987	8244.93	11.9841	3.58305	1.96006e-30	3.83435e-28	Cla97Chr06	24420234	24421143	+	813	GO:0016020;GO:0030054;GO:0071944;GO:0005737;GO:0031224;GO:0098542;GO:0044424;GO:0005623;GO:0043207;GO:0005911;GO:0055044;GO:0050896;GO:0051707;GO:0009607;GO:0009605;GO:0009506;GO:0005622;GO:0044425;GO:0044464;GO:0043227;GO:0009617;GO:0008150;GO:0043229;GO:0050829;GO:0006950;GO:0042742;GO:0012505;GO:0016021;GO:0005886;GO:0051704;GO:0043231;GO:0043226;GO:0005575;GO:0006952;GO:0005794;GO:0044444	-	Up Regulation
Cla97C10G195810	775.528	3755.32	4.84228	2.27569	4.25317e-30	8.23865e-28	Cla97Chr10	25387641	25388948	+	1308	-	K07198	Up Regulation
Cla97C10G195580	594.426	3455.46	5.81311	2.53931	4.42296e-30	8.48436e-28	Cla97Chr10	25077194	25078672	-	309	-	-	Up Regulation
Cla97C03G062680	321.698	1122.1	3.48804	1.80242	5.55765e-30	1.05585e-27	Cla97Chr03	24134726	24137262	+	1881	GO:0005575;GO:0043231;GO:0043229;GO:0043226;GO:0005634;GO:0005622;GO:0044464;GO:0005737;GO:0044424;GO:0005623;GO:0043227	-	Up Regulation
Cla97C07G138220	5714.34	19779.3	3.46135	1.79133	6.79457e-30	1.27854e-27	Cla97Chr07	25955812	25957917	+	1685	-	-	Up Regulation
Cla97C10G204020	69.9585	1072.87	15.3358	3.93883	8.54233e-30	1.59226e-27	Cla97Chr10	33549753	33551672	-	1920	-	K07195	Up Regulation
Cla97C01G000980	2378.54	7188.36	3.02218	1.59559	1.06901e-29	1.97397e-27	Cla97Chr01	715357	717067	-	1001	-	-	Up Regulation
Cla97C11G224210	1860.5	5590.91	3.00506	1.58739	1.70041e-29	3.1108e-27	Cla97Chr11	29938559	29942980	+	1513	GO:0140096;GO:0016020;GO:0001101;GO:0005737;GO:0032991;GO:0036503;GO:0005623;GO:0044422;GO:0044237;GO:0009611;GO:0098827;GO:0008152;GO:0071712;GO:0035966;GO:0009415;GO:0005622;GO:0003824;GO:0005488;GO:0009719;GO:0043227;GO:0043170;GO:0019538;GO:0010035;GO:0006515;GO:0005789;GO:0008150;GO:0070887;GO:0051716;GO:0009414;GO:0006970;GO:0019787;GO:0009723;GO:0003674;GO:0006511;GO:0070647;GO:0043231;GO:…	K10666	Up Regulation
Cla97C03G057240	370.445	4678.51	12.6294	3.65872	1.97858e-29	3.58649e-27	Cla97Chr03	5953765	5957700	+	3794	-	-	Up Regulation
Cla97C10G201210	1126.89	3453.6	3.0647	1.61575	2.04523e-29	3.67361e-27	Cla97Chr10	31235330	31242387	-	2022	GO:0006725;GO:0006259;GO:0044424;GO:0016787;GO:0005623;GO:0044237;GO:0071704;GO:0008152;GO:0005622;GO:0046483;GO:0044464;GO:0003824;GO:0006139;GO:0005488;GO:0043169;GO:0034641;GO:0043227;GO:0043170;GO:0009987;GO:0004519;GO:0008150;GO:0043229;GO:0004536;GO:0016888;GO:0140097;GO:0043167;GO:0003674;GO:0004520;GO:1901360;GO:0006807;GO:0044238;GO:0043226;GO:0043231;GO:0005575;GO:0005634;GO:0016893;GO:…	K03424	Up Regulation
Cla97C03G067450	1083.83	4584.45	4.22984	2.0806	2.623e-29	4.66893e-27	Cla97Chr03	30924554	30926460	+	729	-	-	Up Regulation
Cla97C01G018370	4211.62	12192.2	2.89489	1.53351	3.0289e-29	5.34331e-27	Cla97Chr01	31624188	31625830	-	1164	GO:0097659;GO:0009058;GO:0005623;GO:0044237;GO:0097159;GO:2001141;GO:0007165;GO:0008152;GO:0005622;GO:0007154;GO:0005488;GO:0140110;GO:0009719;GO:0043170;GO:0043227;GO:0070887;GO:0008150;GO:0051716;GO:0003677;GO:0010468;GO:0009873;GO:0018130;GO:0031326;GO:0080090;GO:0009723;GO:0003674;GO:1901360;GO:0032774;GO:0023052;GO:0031323;GO:0005575;GO:0016070;GO:0043231;GO:1903506;GO:0050789;GO:0042221;GO:…	K09286	Up Regulation
Cla97C07G132730	6280.93	45817.4	7.29468	2.86685	4.50081e-29	7.86964e-27	Cla97Chr07	4870311	4872509	+	2076	GO:0050794;GO:0060255;GO:0009628;GO:0019219;GO:1901700;GO:0098542;GO:0044424;GO:0005623;GO:0043207;GO:0050896;GO:0051707;GO:0003700;GO:0009607;GO:1901363;GO:0097159;GO:2001141;GO:0009605;GO:0042493;GO:0044464;GO:0005622;GO:0009889;GO:0005488;GO:0009266;GO:0140110;GO:0051171;GO:0043169;GO:0043227;GO:0008150;GO:0043229;GO:0010468;GO:0003677;GO:0009620;GO:0006355;GO:0031326;GO:0006950;GO:0080090;GO:…	-	Up Regulation
Cla97C07G131770	751.958	2358.55	3.13654	1.64918	4.96565e-29	8.60625e-27	Cla97Chr07	3423695	3424828	-	1134	GO:0140096;GO:0022414;GO:0048869;GO:0032989;GO:0010026;GO:0044237;GO:0008152;GO:0003824;GO:0005488;GO:0043170;GO:0019538;GO:0008150;GO:0032502;GO:0010154;GO:0003006;GO:0009888;GO:0019787;GO:0016049;GO:0048608;GO:0003674;GO:0006511;GO:0070647;GO:0032501;GO:0000902;GO:1901575;GO:0030163;GO:0004842;GO:0022412;GO:0044260;GO:0006464;GO:0036211;GO:0048856;GO:0000003;GO:0016043;GO:0051603;GO:0044257;GO:…	K11982	Up Regulation
Cla97C05G085070	1511.84	468.811	0.310093	-1.68923	6.06569e-29	1.04214e-26	Cla97Chr05	3798185	3802606	-	1611	-	K12819	Down Regulation
Cla97C05G085160	466.07	1788.88	3.83822	1.94044	6.7143e-29	1.14363e-26	Cla97Chr05	3865449	3866129	-	681	GO:0001101;GO:0097659;GO:0009058;GO:0005623;GO:0044237;GO:0097159;GO:2001141;GO:0008152;GO:0007165;GO:0005622;GO:0007154;GO:0005488;GO:0140110;GO:0009719;GO:0009867;GO:0043227;GO:0043170;GO:0008150;GO:0070887;GO:0003677;GO:0010468;GO:0051716;GO:0009873;GO:0018130;GO:0031326;GO:0080090;GO:0009723;GO:0003674;GO:1901360;GO:0032774;GO:0031323;GO:0023052;GO:0005575;GO:0016070;GO:0043231;GO:1903506;GO:…	K14516	Up Regulation
Cla97C02G045030	2363.46	10962.7	4.63842	2.21363	6.78294e-29	1.14545e-26	Cla97Chr02	33185926	33187200	+	1275	GO:0140096;GO:0016773;GO:0018209;GO:0004672;GO:0005623;GO:0044237;GO:0006796;GO:0097159;GO:0008152;GO:0007165;GO:0005622;GO:0007154;GO:0003824;GO:0032553;GO:0005488;GO:0043168;GO:0018105;GO:0043170;GO:0032559;GO:0030554;GO:0019538;GO:0008150;GO:0035639;GO:0051716;GO:0005524;GO:0003674;GO:0008144;GO:0000166;GO:0023052;GO:0005575;GO:0050789;GO:0044260;GO:0004674;GO:0006464;GO:0036211;GO:0050794;GO:…	K12761	Up Regulation
Cla97C09G173550	1688.3	8580.25	5.08217	2.34545	7.21881e-29	1.20872e-26	Cla97Chr09	10136801	10137139	-	339	GO:0050794;GO:0006518;GO:0060255;GO:0010608;GO:0044267;GO:0003743;GO:0009058;GO:1901566;GO:0044237;GO:0071704;GO:1901363;GO:0097159;GO:0008152;GO:0005488;GO:0009889;GO:0006413;GO:0051171;GO:0034641;GO:0019538;GO:0043170;GO:0006412;GO:0009059;GO:0009987;GO:0008150;GO:0010468;GO:0003723;GO:0031326;GO:0080090;GO:0043043;GO:0003674;GO:0006807;GO:0010556;GO:0043603;GO:0031323;GO:0044238;GO:1901576;GO:…	K03113	Up Regulation
Cla97C06G127030	476.62	1523.29	3.19603	1.67628	1.74579e-28	2.8986e-26	Cla97Chr06	28718126	28720096	-	1971	GO:0140096;GO:0016020;GO:0016773;GO:0005737;GO:0098542;GO:0004672;GO:0005623;GO:0044237;GO:0006796;GO:0009607;GO:0097159;GO:0009605;GO:0008152;GO:0005622;GO:0032553;GO:0003824;GO:0005488;GO:0043168;GO:0032559;GO:0030554;GO:0043227;GO:0019538;GO:0043170;GO:0008150;GO:0035639;GO:0005524;GO:0002229;GO:0003674;GO:0008144;GO:0000166;GO:0051704;GO:0005886;GO:0005575;GO:0043231;GO:0002239;GO:0005773;GO:…	-	Up Regulation
Cla97C03G052280	1625.31	5591.16	3.44006	1.78243	1.93957e-28	3.1935e-26	Cla97Chr03	1261687	1263777	-	2091	GO:0097659;GO:0009058;GO:0005623;GO:0044237;GO:0097159;GO:2001141;GO:0008152;GO:0005622;GO:0005488;GO:0140110;GO:0043227;GO:0043170;GO:0008150;GO:0010468;GO:0003677;GO:0018130;GO:0031326;GO:0080090;GO:0003674;GO:1901360;GO:0010200;GO:0032774;GO:0043565;GO:0031323;GO:0043231;GO:0016070;GO:0005575;GO:1903506;GO:0010243;GO:0042221;GO:0050789;GO:0090304;GO:0006351;GO:0003676;GO:0044260;GO:1901698;GO:…	-	Up Regulation
Cla97C06G124930	1405.5	4162.65	2.96168	1.56642	2.01024e-28	3.2825e-26	Cla97Chr06	26999371	27002196	+	966	GO:1901363;GO:0097159;GO:0032502;GO:0003723;GO:0005488;GO:0003676;GO:0003674;GO:0007275;GO:0032501;GO:0048856;GO:0008150	-	Up Regulation
Cla97C08G154850	28.6852	1241.5	43.2801	5.43563	4.9213e-28	7.97009e-26	Cla97Chr08	22920886	22921845	-	960	GO:0098661;GO:0016020;GO:0015709;GO:0031090;GO:0071422;GO:0005737;GO:0006839;GO:0005623;GO:0044422;GO:0015318;GO:0015297;GO:0051234;GO:0015131;GO:0005622;GO:0006817;GO:0043227;GO:0005743;GO:0015140;GO:0008150;GO:1905039;GO:0015291;GO:0015729;GO:0015141;GO:0015075;GO:0031967;GO:0071423;GO:0003674;GO:1902358;GO:0015116;GO:0046942;GO:0005739;GO:0035435;GO:0043231;GO:0005575;GO:0006810;GO:0042221;GO:…	K15104	Up Regulation
Cla97C01G002400	50.7611	344.326	6.78326	2.76198	4.99053e-28	8.0165e-26	Cla97Chr01	2170620	2171403	-	222	-	-	Up Regulation
Cla97C02G046320	2814.78	8052.91	2.86094	1.51649	1.5907e-27	2.5346e-25	Cla97Chr02	34178810	34180845	-	849	-	K12881	Up Regulation
Cla97C09G181940	346.852	5019.86	14.4726	3.85525	1.83546e-27	2.9012e-25	Cla97Chr09	35271994	35272653	+	660	-	-	Up Regulation
Cla97C06G120440	742.979	5269.11	7.09187	2.82617	2.69908e-27	4.23241e-25	Cla97Chr06	22557878	22558980	+	885	-	-	Up Regulation
Cla97C02G046670	190.684	3409.39	17.8798	4.16026	5.17863e-27	8.05664e-25	Cla97Chr02	34420520	34422409	-	1890	GO:0001505;GO:0065008;GO:0099568;GO:0005737;GO:0032991;GO:0007269;GO:0005623;GO:0015031;GO:0099504;GO:1902936;GO:0051234;GO:0099003;GO:0051649;GO:0005622;GO:0007154;GO:0005488;GO:0035091;GO:0043168;GO:0098916;GO:0097458;GO:0042886;GO:0008104;GO:0033036;GO:0008150;GO:0099023;GO:0046903;GO:1901981;GO:0051650;GO:0048489;GO:0006904;GO:0003674;GO:0023052;GO:0005575;GO:0006810;GO:0007267;GO:0032940;GO:…	K07195	Up Regulation
Cla97C01G003000	7.83237	173.375	22.1358	4.46831	1.06018e-26	1.63648e-24	Cla97Chr01	2805066	2805272	-	207	-	-	Up Regulation
Cla97C02G039950	596.384	168.543	0.282609	-1.82312	7.28491e-26	1.11578e-23	Cla97Chr02	27857242	27858319	-	681	-	-	Down Regulation
Cla97C03G051410	92.1605	1124.95	12.2064	3.60957	7.8288e-26	1.18986e-23	Cla97Chr03	565691	567145	-	1455	GO:0140096;GO:0010941;GO:0032270;GO:0016773;GO:0022414;GO:0005737;GO:0004672;GO:0032155;GO:0010564;GO:0044237;GO:0071444;GO:0071900;GO:0008152;GO:0005622;GO:0003824;GO:0005488;GO:0044093;GO:0010562;GO:0043168;GO:0042327;GO:0032559;GO:0043170;GO:0019538;GO:0051347;GO:0008150;GO:0042325;GO:0051716;GO:0051174;GO:0005524;GO:0031137;GO:0031139;GO:0080090;GO:0019953;GO:0008144;GO:0031323;GO:0005886;GO:…	-	Up Regulation
Cla97C06G121240	231.805	1411.22	6.08794	2.60595	1.53797e-25	2.31963e-23	Cla97Chr06	23647962	23648261	-	300	-	-	Up Regulation
Cla97C04G074620	58.7445	1463.52	24.9134	4.63885	2.31544e-25	3.46579e-23	Cla97Chr04	22294168	22295673	+	1506	-	-	Up Regulation
Cla97C01G011860	855.942	6306.22	7.36758	2.88119	3.13024e-25	4.65018e-23	Cla97Chr01	24119474	24121182	+	1443	GO:0044434;GO:0016053;GO:0005737;GO:0009058;GO:0005623;GO:0044237;GO:0044422;GO:0008152;GO:0006520;GO:0005622;GO:1902223;GO:0003824;GO:1901607;GO:0009314;GO:0080167;GO:0043227;GO:0009642;GO:0008150;GO:0006570;GO:0009072;GO:0006571;GO:0044281;GO:0003674;GO:1901360;GO:0009507;GO:0043231;GO:0005575;GO:0046394;GO:0006082;GO:1901362;GO:0043436;GO:0009570;GO:0009645;GO:0009637;GO:0006725;GO:0009628;GO:…	K05359	Up Regulation
Cla97C05G084480	365.031	1124.26	3.0799	1.62289	8.93476e-25	1.31741e-22	Cla97Chr05	3442692	3445348	-	1734	GO:0001101;GO:0005982;GO:0044275;GO:0009628;GO:0005737;GO:0044042;GO:1901700;GO:0044424;GO:0016787;GO:0005623;GO:0050896;GO:0044237;GO:0044264;GO:0071704;GO:0008152;GO:0009415;GO:0005622;GO:0044464;GO:0044262;GO:0003824;GO:0005976;GO:0044248;GO:0010035;GO:0043227;GO:0043170;GO:0009987;GO:0009536;GO:0008150;GO:0043229;GO:0009414;GO:0009251;GO:0006073;GO:0006950;GO:0016161;GO:0044247;GO:0003674;GO:…	K01177	Up Regulation
Cla97C02G027880	451.99	2546.58	5.63414	2.49419	1.00978e-24	1.47787e-22	Cla97Chr02	1476983	1479855	-	2499	GO:0140096;GO:0016020;GO:0016773;GO:0022414;GO:0004672;GO:0005623;GO:0044237;GO:0006796;GO:0097159;GO:0008152;GO:0007154;GO:0032553;GO:0003824;GO:0005488;GO:0044706;GO:0043168;GO:0043170;GO:0032559;GO:0030554;GO:0019538;GO:0048544;GO:0008150;GO:0035639;GO:0005524;GO:0003674;GO:0009875;GO:0008144;GO:0000166;GO:0032501;GO:0005516;GO:0051704;GO:0005886;GO:0005575;GO:0044260;GO:0004674;GO:0006464;GO:…	-	Up Regulation
Cla97C02G027800	82.909	437.496	5.27682	2.39967	1.39239e-24	2.02286e-22	Cla97Chr02	1407634	1407882	-	249	-	-	Up Regulation
Cla97C06G115060	979.769	317.271	0.323823	-1.62672	1.50148e-24	2.16541e-22	Cla97Chr06	5987328	5993316	+	1461	GO:0016020;GO:0015294;GO:0005402;GO:0034220;GO:0015749;GO:0051119;GO:0031224;GO:0015077;GO:0015078;GO:0015318;GO:0051234;GO:0034219;GO:0015144;GO:0044425;GO:0006812;GO:0015149;GO:1902600;GO:0008643;GO:0046323;GO:0022890;GO:0015295;GO:0008150;GO:0005215;GO:0022804;GO:0015291;GO:0098655;GO:0005355;GO:0015075;GO:0098660;GO:0015293;GO:0003674;GO:0071702;GO:0015145;GO:0016021;GO:1904659;GO:0005575;GO:…	K08145	Down Regulation
Cla97C02G034710	325.821	1640.86	5.03609	2.3323	3.01837e-24	4.32151e-22	Cla97Chr02	9410752	9412341	+	1590	GO:0140096;GO:0005737;GO:0044267;GO:0044424;GO:0005623;GO:0044237;GO:0071704;GO:0008152;GO:0044464;GO:0005622;GO:0003824;GO:0019538;GO:0043227;GO:0043170;GO:0016740;GO:0009987;GO:0008150;GO:0043229;GO:0019787;GO:0016567;GO:0003674;GO:0006807;GO:0070647;GO:0044238;GO:0005575;GO:0043226;GO:0043231;GO:0005634;GO:0032446;GO:0004842;GO:0044260;GO:0006464;GO:0043412;GO:0036211;GO:1901564	K10273	Up Regulation
Cla97C06G121760	106.859	415.642	3.88961	1.95963	3.55742e-24	5.05666e-22	Cla97Chr06	24105690	24106016	-	327	-	-	Up Regulation
Cla97C04G070170	1223.93	3306.51	2.70156	1.43379	4.49325e-24	6.34126e-22	Cla97Chr04	9291485	9293517	+	825	GO:0005506;GO:0006725;GO:0055114;GO:0043167;GO:0003674;GO:0008270;GO:0044237;GO:0016491;GO:0008152;GO:0016701;GO:0046914;GO:0003824;GO:0005488;GO:0051213;GO:0046872;GO:0043169;GO:0009987;GO:0008150;GO:0008198	K15777	Up Regulation
Cla97C07G130850	1012.98	3668.73	3.62171	1.85667	5.28494e-24	7.40566e-22	Cla97Chr07	2482183	2485487	+	882	GO:0140096;GO:0004722;GO:0016791;GO:0044267;GO:0016787;GO:0004721;GO:0044237;GO:0006796;GO:0071704;GO:0008152;GO:0003824;GO:0005488;GO:0043169;GO:0043170;GO:0019538;GO:0009987;GO:0008150;GO:0043167;GO:0003674;GO:0006807;GO:0044238;GO:0006470;GO:0016311;GO:0042578;GO:0006793;GO:0016788;GO:0044260;GO:0046872;GO:0006464;GO:0036211;GO:0043412;GO:1901564	K17506	Up Regulation
Cla97C10G195860	260.238	2962.28	11.383	3.5088	6.15693e-24	8.5668e-22	Cla97Chr10	25435500	25437559	-	990	GO:0045552;GO:0042754;GO:0006725;GO:0005737;GO:0009628;GO:0016903;GO:0047890;GO:0044424;GO:0009699;GO:0009058;GO:0048519;GO:0005623;GO:0050896;GO:0044237;GO:0071704;GO:0016614;GO:0016616;GO:0008152;GO:0044464;GO:0005622;GO:0003824;GO:0019438;GO:0005488;GO:0009266;GO:0042752;GO:0009987;GO:0008150;GO:0009808;GO:0019748;GO:0009813;GO:0006950;GO:0055114;GO:0016621;GO:0003674;GO:1901360;GO:0009809;GO:…	K09753	Up Regulation
Cla97C09G180490	724.788	2709.48	3.73831	1.90239	6.50473e-24	8.96022e-22	Cla97Chr09	34105037	34107879	+	1098	GO:0033764;GO:0006725;GO:0016628;GO:0098542;GO:0009699;GO:0009058;GO:0048519;GO:0043207;GO:0050896;GO:0044237;GO:0051707;GO:0071704;GO:0008610;GO:0009607;GO:0016614;GO:0009605;GO:0016616;GO:0008152;GO:0003824;GO:0019438;GO:0009889;GO:0005488;GO:0033729;GO:0003854;GO:0009987;GO:0008150;GO:0009617;GO:0009808;GO:0006629;GO:0019748;GO:0009813;GO:0006950;GO:0042742;GO:0080090;GO:0055114;GO:0008202;GO:…	-	Up Regulation
Cla97C01G020940	52.4663	252.771	4.81778	2.26837	6.53038e-24	8.96022e-22	Cla97Chr01	33374366	33375790	+	378	-	-	Up Regulation
Cla97C03G066420	985.368	2756.77	2.7977	1.48424	6.61805e-24	9.0179e-22	Cla97Chr03	29833522	29836608	-	2997	GO:0016020;GO:0140096;GO:0016773;GO:0005623;GO:0004672;GO:0044237;GO:0006796;GO:0010015;GO:0097159;GO:0008152;GO:0032553;GO:0048527;GO:0003824;GO:0005488;GO:0048364;GO:0043168;GO:0032559;GO:0030554;GO:0043170;GO:0019538;GO:0090697;GO:0008150;GO:0035639;GO:0032502;GO:0010468;GO:0005524;GO:0010101;GO:0003674;GO:0008144;GO:0000166;GO:0032501;GO:0010102;GO:0005886;GO:0005575;GO:1905392;GO:0050789;GO:…	-	Up Regulation
Cla97C11G213070	587.578	1644.08	2.79806	1.48443	1.17409e-23	1.58888e-21	Cla97Chr11	6417504	6420756	+	2368	GO:0140096;GO:0065008;GO:0016773;GO:0099568;GO:0005737;GO:0051518;GO:0004672;GO:0010564;GO:0044237;GO:0032155;GO:0043228;GO:0045927;GO:0001558;GO:1903066;GO:0008152;GO:0099738;GO:0005622;GO:0003824;GO:0032879;GO:0008360;GO:0005488;GO:0032535;GO:1901990;GO:0043168;GO:0043170;GO:0032559;GO:0019538;GO:0051493;GO:0008104;GO:0008150;GO:0051716;GO:0000278;GO:0005524;GO:0051512;GO:0044430;GO:0030307;GO:…	-	Up Regulation
Cla97C01G022373	1.38131	67.3069	48.7268	5.60664	1.43374e-23	1.92706e-21	Cla97Chr01	34115249	34116290	+	417	-	-	Up Regulation
Cla97C01G012130	566.067	3352.72	5.92283	2.56629	1.69639e-23	2.26468e-21	Cla97Chr01	24948599	24951812	-	2499	GO:0005737;GO:0009628;GO:0044424;GO:0005623;GO:0050896;GO:0044422;GO:0044237;GO:0031974;GO:0070013;GO:0008152;GO:0005622;GO:0044464;GO:0072593;GO:0003824;GO:0043227;GO:0007275;GO:0009987;GO:0016740;GO:0008150;GO:0043233;GO:0043229;GO:0032502;GO:0016763;GO:0006970;GO:0006950;GO:0003950;GO:0044446;GO:0031981;GO:0003674;GO:0009651;GO:0032501;GO:0005739;GO:0043226;GO:0043231;GO:0005575;GO:0005634;GO:…	-	Up Regulation
Cla97C07G144550	99.3378	387.038	3.89618	1.96206	1.74396e-23	2.31256e-21	Cla97Chr07	31891973	31892398	+	426	-	-	Up Regulation
Cla97C01G018250	719.76	2144.61	2.97962	1.57513	1.76187e-23	2.32074e-21	Cla97Chr01	31532492	31534395	+	1904	GO:0043413;GO:0044036;GO:0005737;GO:0032989;GO:0044237;GO:0044264;GO:0031301;GO:0008152;GO:0005622;GO:1901137;GO:0044262;GO:0003824;GO:0009751;GO:0042353;GO:0009719;GO:0043170;GO:0010411;GO:0010383;GO:0019538;GO:0034637;GO:0008150;GO:0014070;GO:0006486;GO:0051716;GO:0032580;GO:0016049;GO:0044281;GO:0009100;GO:0005975;GO:0000902;GO:0044260;GO:0006464;GO:0050794;GO:0044042;GO:0071446;GO:0031224;GO:…	-	Up Regulation
Cla97C01G015210	79.0571	327.117	4.13772	2.04884	1.99465e-23	2.60996e-21	Cla97Chr01	28969306	28970595	+	990	GO:0016020;GO:0072511;GO:0034220;GO:0031090;GO:0005737;GO:0030001;GO:0022803;GO:0031224;GO:0044424;GO:0005623;GO:0044422;GO:0015318;GO:0015267;GO:0051234;GO:0005740;GO:0046873;GO:0044425;GO:0005622;GO:0044464;GO:0006812;GO:0006816;GO:0019866;GO:0005216;GO:0043227;GO:0015292;GO:0005743;GO:0022890;GO:0008150;GO:0005215;GO:0022804;GO:0043229;GO:0015291;GO:0070588;GO:0044429;GO:0098655;GO:0015075;GO:…	-	Up Regulation
Cla97C10G205890	2274.12	7040.89	3.0961	1.63045	2.31073e-23	3.00365e-21	Cla97Chr10	34765028	34769098	+	2727	GO:0016614;GO:0004032;GO:0016616;GO:0008152;GO:0003824;GO:0055114;GO:0008106;GO:0003674;GO:0004033;GO:0008150;GO:0016491	-	Up Regulation
Cla97C10G187020	822.623	2269.61	2.75899	1.46414	2.4281e-23	3.13558e-21	Cla97Chr10	2543427	2544440	+	1014	GO:0097659;GO:0009058;GO:0005623;GO:0044237;GO:0097159;GO:2001141;GO:0008152;GO:0007165;GO:0007154;GO:0005622;GO:0005488;GO:0140110;GO:0006979;GO:0009719;GO:0009314;GO:0043227;GO:0043170;GO:0009642;GO:0070887;GO:0008150;GO:0032502;GO:0051716;GO:0010468;GO:0003677;GO:0018130;GO:0009873;GO:0009888;GO:0031326;GO:0080090;GO:0009723;GO:0000302;GO:0003674;GO:1901360;GO:0010200;GO:0032774;GO:0023052;GO:…	K09286	Up Regulation
Cla97C10G186220	2049.85	17065.6	8.32532	3.05751	2.61508e-23	3.35511e-21	Cla97Chr10	1601728	1603812	+	2085	GO:0046148;GO:0001101;GO:0097659;GO:0009718;GO:0009891;GO:0009058;GO:0005623;GO:0044237;GO:0097159;GO:2001141;GO:0008152;GO:0005622;GO:0009893;GO:0051173;GO:0005488;GO:0140110;GO:0009719;GO:0043227;GO:0043170;GO:0008150;GO:0010468;GO:0003677;GO:0018130;GO:0006970;GO:0031326;GO:0080090;GO:0045893;GO:0003674;GO:0048522;GO:1901360;GO:0032774;GO:0009651;GO:0031323;GO:0043231;GO:0016070;GO:0005575;GO:…	K13422	Up Regulation
Cla97C05G101190	114.871	419.387	3.65094	1.86827	3.35888e-23	4.27589e-21	Cla97Chr05	29824110	29824781	-	672	GO:0097659;GO:0098542;GO:2000022;GO:0044237;GO:0009607;GO:0009605;GO:0008152;GO:0005622;GO:0005488;GO:0009751;GO:0009719;GO:0043170;GO:0008150;GO:0014070;GO:0051716;GO:0003677;GO:0018130;GO:0009620;GO:0009739;GO:0080090;GO:0032774;GO:0010200;GO:0097306;GO:0031323;GO:0071396;GO:0051704;GO:1903506;GO:0010243;GO:0009753;GO:0048583;GO:1901698;GO:0044260;GO:1901362;GO:2000112;GO:0050794;GO:0009738;GO:…	-	Up Regulation
Cla97C05G099460	255.818	1034.09	4.04228	2.01517	3.37605e-23	4.27589e-21	Cla97Chr05	28519092	28520144	+	1053	-	K15121	Up Regulation
Cla97C06G117530	460.234	121.183	0.263308	-1.92518	3.47748e-23	4.37631e-21	Cla97Chr06	9581431	9582711	-	1281	GO:0097659;GO:0009058;GO:0005623;GO:0044237;GO:0097159;GO:2001141;GO:0007165;GO:0008152;GO:0005622;GO:0007154;GO:0005488;GO:0140110;GO:0009719;GO:0043170;GO:0043227;GO:0070887;GO:0008150;GO:0051716;GO:0003677;GO:0010468;GO:0009873;GO:0018130;GO:0031326;GO:0080090;GO:0009723;GO:0003674;GO:1901360;GO:0032774;GO:0023052;GO:0031323;GO:0005575;GO:0016070;GO:0043231;GO:1903506;GO:0050789;GO:0042221;GO:…	-	Down Regulation
Cla97C01G023060	4301.24	11084.1	2.57695	1.36566	5.15772e-23	6.44976e-21	Cla97Chr01	34619744	34620487	-	744	GO:0097659;GO:0009058;GO:0005623;GO:0044237;GO:0097159;GO:2001141;GO:0008152;GO:0007165;GO:0005622;GO:0007154;GO:0005488;GO:0140110;GO:0009719;GO:0043227;GO:0043170;GO:0008150;GO:0070887;GO:0051716;GO:0003677;GO:0010468;GO:0009873;GO:0018130;GO:0031326;GO:0080090;GO:0009723;GO:0003674;GO:1901360;GO:0032774;GO:0031323;GO:0023052;GO:0005575;GO:0016070;GO:0043231;GO:1903506;GO:0050789;GO:0042221;GO:…	-	Up Regulation
Cla97C08G150290	398.426	1323.46	3.32172	1.73193	5.97277e-23	7.42201e-21	Cla97Chr08	18706181	18707889	-	954	GO:0097659;GO:0048869;GO:0032991;GO:0009891;GO:0009058;GO:0005623;GO:0044237;GO:0097159;GO:2001141;GO:0008152;GO:0005622;GO:0009893;GO:0051173;GO:0001085;GO:0005488;GO:0140110;GO:0009314;GO:0045944;GO:0043227;GO:0000977;GO:0043170;GO:0008150;GO:0032502;GO:0010468;GO:0003677;GO:0018130;GO:0031326;GO:0080090;GO:0045893;GO:0001012;GO:0003674;GO:0048522;GO:1901360;GO:0032774;GO:0043565;GO:0031323;GO:…	-	Up Regulation
Cla97C11G220110	196.706	631.961	3.21272	1.6838	6.44667e-23	7.96083e-21	Cla97Chr11	26171196	26171864	+	216	-	-	Up Regulation
Cla97C06G123230	918.75	2467.42	2.68563	1.42526	6.58664e-23	8.08316e-21	Cla97Chr06	25542133	25543542	-	837	-	-	Up Regulation
Cla97C02G027970	92.644	360.949	3.89609	1.96203	7.13917e-23	8.6555e-21	Cla97Chr02	1526198	1526488	-	291	-	-	Up Regulation
Cla97C05G106850	1799.78	4667.05	2.59313	1.37469	7.14063e-23	8.6555e-21	Cla97Chr05	33940126	33948682	-	4377	-	-	Up Regulation
Cla97C08G154290	201.821	652.722	3.23417	1.69339	9.75065e-23	1.17472e-20	Cla97Chr08	22375819	22376406	-	588	-	-	Up Regulation
Cla97C04G071960	429.41	1216.06	2.83193	1.50178	1.31768e-22	1.57786e-20	Cla97Chr04	18598963	18600055	-	1093	GO:0097659;GO:0009891;GO:0009058;GO:0005623;GO:0044237;GO:0097159;GO:2001141;GO:0008152;GO:0007165;GO:0005622;GO:0007154;GO:0009893;GO:0048364;GO:0051173;GO:0005488;GO:0006979;GO:0140110;GO:0009719;GO:0043170;GO:0043227;GO:0010035;GO:0044419;GO:0008150;GO:0070887;GO:0032502;GO:0010468;GO:0051716;GO:0003677;GO:0018130;GO:0009873;GO:0031326;GO:0080090;GO:0009723;GO:0045893;GO:0000302;GO:0003674;GO:…	K09286	Up Regulation
Cla97C10G197650	64.7309	650.063	10.0425	3.32805	1.50678e-22	1.79344e-20	Cla97Chr10	27390513	27391946	-	1434	GO:0044085;GO:0021700;GO:0022414;GO:0005737;GO:0000304;GO:1904680;GO:0015031;GO:0009605;GO:0005622;GO:0003824;GO:0065003;GO:0010431;GO:0005488;GO:0009719;GO:0043168;GO:0032559;GO:0008104;GO:0042886;GO:0005743;GO:0008150;GO:0003006;GO:0010154;GO:0005524;GO:0008565;GO:0000302;GO:0071806;GO:0008144;GO:0017111;GO:0032501;GO:0005739;GO:0006810;GO:0048609;GO:0000003;GO:0017004;GO:0030054;GO:0009628;GO:…	-	Up Regulation
Cla97C01G021910	413.123	1570.5	3.80152	1.92658	1.55096e-22	1.83496e-20	Cla97Chr01	33912929	33950303	+	5892	GO:0140096;GO:0016020;GO:0001101;GO:0016773;GO:0005737;GO:0004672;GO:0005623;GO:0044237;GO:0006796;GO:0097159;GO:0008152;GO:0005622;GO:0003824;GO:0032553;GO:0005488;GO:0009719;GO:0043168;GO:0043170;GO:0032559;GO:0043227;GO:0030554;GO:0019538;GO:0008150;GO:0035639;GO:0005524;GO:0003674;GO:0008144;GO:0000166;GO:0005886;GO:0005575;GO:0043231;GO:0042221;GO:0005773;GO:0044260;GO:0004674;GO:0006464;GO:…	-	Up Regulation
Cla97C06G122630	982.225	11363.4	11.569	3.53219	1.71384e-22	2.01559e-20	Cla97Chr06	24912745	24913791	+	876	GO:0044085;GO:0016762;GO:0016043;GO:0030312;GO:0071944;GO:0005737;GO:0044036;GO:0044042;GO:0044424;GO:0016787;GO:0005623;GO:0044237;GO:0044264;GO:0071704;GO:0071554;GO:0008152;GO:0044464;GO:0005622;GO:0044262;GO:0003824;GO:0005976;GO:0043170;GO:0010383;GO:0043227;GO:0010411;GO:0016740;GO:0009987;GO:0008150;GO:0043229;GO:0048046;GO:0016758;GO:0006073;GO:0012505;GO:0003674;GO:0046527;GO:0004553;GO:…	-	Up Regulation
Cla97C07G132670	374.949	4820.3	12.8559	3.68436	1.92101e-22	2.24588e-20	Cla97Chr07	4569157	4571574	-	2418	GO:0140096;GO:0016020;GO:0016310;GO:1901265;GO:0016773;GO:0046983;GO:0044267;GO:0031224;GO:0005515;GO:0004672;GO:0044237;GO:0006796;GO:0071704;GO:0097159;GO:1901363;GO:0008152;GO:0016301;GO:0042802;GO:0044425;GO:0006468;GO:0003824;GO:0032553;GO:0005488;GO:0043168;GO:0030554;GO:0019538;GO:0043170;GO:0032559;GO:0016740;GO:0009987;GO:0008150;GO:0017076;GO:0035639;GO:0005524;GO:0043167;GO:0003674;GO:…	-	Up Regulation
Cla97C09G184080	114.709	1324.03	11.5426	3.52889	2.22539e-22	2.58642e-20	Cla97Chr09	37209780	37210903	-	285	-	-	Up Regulation
Cla97C01G025920	667.1	1794.3	2.6897	1.42744	3.06339e-22	3.53955e-20	Cla97Chr01	36698741	36709717	+	2360	GO:0003674;GO:0016787;GO:0008152;GO:0003824;GO:0008150	K17807	Up Regulation
Cla97C10G205690	652.901	1759.08	2.69426	1.42989	3.188e-22	3.66213e-20	Cla97Chr10	34666812	34670767	-	1467	GO:0016020;GO:0008519;GO:0034220;GO:0030054;GO:0071944;GO:0031224;GO:0072488;GO:0043207;GO:0005911;GO:0005623;GO:0015398;GO:0055044;GO:0050896;GO:0051707;GO:0051234;GO:0009607;GO:0009605;GO:0009506;GO:0044425;GO:0044464;GO:0006812;GO:0009624;GO:0008150;GO:0005215;GO:0022804;GO:0015291;GO:0098655;GO:0015075;GO:0015696;GO:0003674;GO:0016021;GO:0051704;GO:0005886;GO:0005575;GO:0006810;GO:0055085;GO:…	K03320	Up Regulation
Cla97C10G198500	952.522	2499.66	2.62426	1.39191	8.81264e-22	1.00381e-19	Cla97Chr10	28326291	28326788	+	498	GO:0016020;GO:0009620;GO:0071944;GO:0006950;GO:0043167;GO:0098542;GO:0003674;GO:0043207;GO:0005623;GO:0050896;GO:0051707;GO:0051704;GO:0005886;GO:0009607;GO:0005575;GO:0050832;GO:0009605;GO:0044464;GO:0005488;GO:0043169;GO:0046872;GO:0005509;GO:0006952;GO:0008150	K13448	Up Regulation
Cla97C09G178880	97.8672	656.521	6.70829	2.74594	8.84009e-22	1.00381e-19	Cla97Chr09	32225168	32226843	+	1050	-	-	Up Regulation
Cla97C09G184310	418.825	2702.08	6.45158	2.68965	9.61072e-22	1.08508e-19	Cla97Chr09	37408085	37415452	-	2924	-	-	Up Regulation
Cla97C04G073110	495.014	2167.32	4.3783	2.13037	9.72918e-22	1.09221e-19	Cla97Chr04	20668475	20676607	-	1533	GO:0005737;GO:0009058;GO:0005623;GO:0044422;GO:0044237;GO:0097159;GO:0008152;GO:0006520;GO:0005622;GO:0003824;GO:0005488;GO:0046686;GO:0043168;GO:0043227;GO:0010035;GO:0008483;GO:0006103;GO:0043233;GO:0008150;GO:0005759;GO:0016769;GO:0044281;GO:0003674;GO:0008144;GO:0005739;GO:0010038;GO:0051186;GO:0043231;GO:0005575;GO:0042221;GO:0006082;GO:0043436;GO:0070279;GO:0043648;GO:0009066;GO:0044424;GO:…	K14455	Up Regulation
Cla97C10G201270	267.893	3766.13	14.0583	3.81335	1.08314e-21	1.20907e-19	Cla97Chr10	31331991	31333208	-	1218	GO:0140096;GO:0001101;GO:0005737;GO:0009628;GO:1901700;GO:0044267;GO:0044424;GO:0005623;GO:0051865;GO:0050896;GO:0044237;GO:0071704;GO:0042493;GO:0008152;GO:0044464;GO:0005622;GO:0009415;GO:0003824;GO:0019538;GO:0010035;GO:0043170;GO:0016740;GO:0009987;GO:0008150;GO:0009414;GO:0019787;GO:0016567;GO:0006950;GO:0003674;GO:0006807;GO:0010200;GO:0070647;GO:0005829;GO:0010033;GO:0044238;GO:0005575;GO:…	-	Up Regulation
Cla97C02G028030	2.14121	66.25	30.9405	4.95143	1.11578e-21	1.23852e-19	Cla97Chr02	1569534	1570466	+	357	-	-	Up Regulation
Cla97C04G071890	264.617	1173.33	4.43407	2.14863	1.15503e-21	1.27493e-19	Cla97Chr04	18526622	18526927	+	306	-	-	Up Regulation
Cla97C02G037470	1.75538	177.219	100.957	6.6576	1.26961e-21	1.39361e-19	Cla97Chr02	24514490	24520578	+	474	-	-	Up Regulation
Cla97C07G136450	2045.27	5148.88	2.51745	1.33196	1.7159e-21	1.87309e-19	Cla97Chr07	23717664	23720794	-	1912	GO:0070417;GO:0005737;GO:0097659;GO:0009891;GO:0098542;GO:0031347;GO:1905897;GO:0044237;GO:0009607;GO:0009814;GO:0009605;GO:0008152;GO:0005622;GO:0005488;GO:0043170;GO:0044419;GO:0008150;GO:1905898;GO:0051716;GO:0003677;GO:0018130;GO:0080090;GO:0045893;GO:0032774;GO:0044403;GO:0010200;GO:0031323;GO:0005886;GO:0051704;GO:1903506;GO:0010243;GO:0080135;GO:0048583;GO:0010557;GO:1901698;GO:0044260;GO:…	-	Up Regulation
Cla97C09G183600	205.575	1955.32	9.51148	3.24967	1.72868e-21	1.874e-19	Cla97Chr09	36848294	36849388	+	1095	GO:0140096;GO:0016020;GO:0044421;GO:0051093;GO:1900056;GO:0001101;GO:0008233;GO:0051241;GO:0005623;GO:0008152;GO:0003824;GO:0005488;GO:2000028;GO:0046686;GO:0009719;GO:0043170;GO:0010035;GO:0019538;GO:0008150;GO:1905622;GO:0032502;GO:0004222;GO:0006970;GO:0003674;GO:0080186;GO:0008237;GO:0009651;GO:0005576;GO:0032501;GO:0010038;GO:0005886;GO:0005575;GO:0004175;GO:0031012;GO:0048831;GO:2000241;GO:…	-	Up Regulation
Cla97C01G021450	25.2062	218.741	8.67804	3.11737	1.73571e-21	1.874e-19	Cla97Chr01	33681525	33688028	+	2268	-	-	Up Regulation
Cla97C08G151810	980.433	9328.87	9.51505	3.25021	1.90645e-21	2.04716e-19	Cla97Chr08	20163013	20166516	-	1776	-	-	Up Regulation
Cla97C01G021390	1126.82	3513.89	3.11841	1.64081	2.18252e-21	2.33093e-19	Cla97Chr01	33643389	33645759	+	1872	GO:0097659;GO:0009058;GO:0005623;GO:0051253;GO:0044237;GO:0097159;GO:0009605;GO:2001141;GO:0008152;GO:0007165;GO:0005622;GO:0007154;GO:0005488;GO:0140110;GO:0009719;GO:0010558;GO:0043227;GO:0043170;GO:0008150;GO:0070887;GO:1903507;GO:0010468;GO:0051716;GO:0003677;GO:0018130;GO:0009873;GO:0031326;GO:0080090;GO:0009723;GO:0010036;GO:0003674;GO:1901360;GO:0032774;GO:0010200;GO:0043565;GO:0031323;GO:…	-	Up Regulation
Cla97C10G205870	212.598	3416.15	16.0685	4.00617	3.22256e-21	3.4232e-19	Cla97Chr10	34754063	34756736	+	1428	-	K13424	Up Regulation
Cla97C08G152510	3.33704	601.173	180.151	7.49307	3.65344e-21	3.86014e-19	Cla97Chr08	20873268	20873912	+	645	GO:0097659;GO:0009058;GO:0005623;GO:0044237;GO:0097159;GO:2001141;GO:0007165;GO:0008152;GO:0005622;GO:0007154;GO:0005488;GO:0140110;GO:0009719;GO:0043170;GO:0043227;GO:0070887;GO:0008150;GO:0051716;GO:0003677;GO:0010468;GO:0009873;GO:0018130;GO:0031326;GO:0080090;GO:0009723;GO:0003674;GO:1901360;GO:0032774;GO:0023052;GO:0031323;GO:0005575;GO:0016070;GO:0043231;GO:1903506;GO:0050789;GO:0042221;GO:…	-	Up Regulation
Cla97C09G172565	2560.15	7122.43	2.78204	1.47614	4.43524e-21	4.66125e-19	Cla97Chr09	9035858	9039572	+	2930	GO:0097659;GO:0009058;GO:0005623;GO:0044237;GO:0097159;GO:2001141;GO:0008152;GO:0005622;GO:0005488;GO:0140110;GO:0043227;GO:0043170;GO:0008150;GO:0010468;GO:0003677;GO:0018130;GO:0031326;GO:0080090;GO:0003674;GO:1901360;GO:0032774;GO:0031323;GO:0043565;GO:0016070;GO:0005575;GO:0043231;GO:1903506;GO:0050789;GO:0090304;GO:0006351;GO:0003676;GO:0044260;GO:0019222;GO:1901362;GO:2000112;GO:0050794;GO:…	-	Up Regulation
Cla97C09G175890	793.643	2954.64	3.72289	1.89642	5.50299e-21	5.7528e-19	Cla97Chr09	17503787	17504557	+	771	GO:0000003;GO:0009846;GO:0016043;GO:0048868;GO:0022414;GO:0005737;GO:0048869;GO:0044424;GO:0032989;GO:0005623;GO:0048468;GO:0000904;GO:0009653;GO:0030154;GO:0005622;GO:0044464;GO:0003824;GO:0044706;GO:0009932;GO:0016740;GO:0009987;GO:0008150;GO:0032502;GO:0003006;GO:0016049;GO:0009860;GO:0019953;GO:0003674;GO:0060560;GO:0005829;GO:0007338;GO:0032501;GO:0051704;GO:0009856;GO:0000902;GO:0005575;GO:…	-	Up Regulation
Cla97C09G168920	155.902	3874.18	24.8501	4.63518	5.8436e-21	6.07673e-19	Cla97Chr09	5250608	5251174	+	369	-	-	Up Regulation
Cla97C11G209360	778.379	4659.4	5.98604	2.5816	6.13527e-21	6.34663e-19	Cla97Chr11	2935394	2937540	-	294	GO:0005575;GO:0016020;GO:0009877;GO:0044425;GO:0031224;GO:0044403;GO:0016021;GO:0044419;GO:0008150;GO:0051704	-	Up Regulation
Cla97C08G160110	612.116	4375.14	7.14758	2.83745	6.45117e-21	6.63866e-19	Cla97Chr08	26922380	26923084	-	705	-	-	Up Regulation
Cla97C03G051420	857.978	13644.8	15.9034	3.99126	6.7763e-21	6.93711e-19	Cla97Chr03	584666	586205	-	1176	GO:0140096;GO:0001101;GO:0016791;GO:0005737;GO:0098542;GO:0005623;GO:0044237;GO:0006796;GO:0009607;GO:0071215;GO:0009611;GO:0009605;GO:0008152;GO:0007165;GO:0005622;GO:0007154;GO:0003824;GO:0005488;GO:0009719;GO:0043170;GO:0019538;GO:0043227;GO:0008150;GO:0070887;GO:0051716;GO:0009620;GO:0003674;GO:0097306;GO:0023052;GO:0051704;GO:0071396;GO:0005575;GO:0043231;GO:0050789;GO:0042221;GO:0042578;GO:…	-	Up Regulation
Cla97C07G142720	543.726	1451.67	2.66985	1.41676	7.59188e-21	7.73198e-19	Cla97Chr07	30247965	30248979	+	1015	GO:0016020;GO:0044421;GO:0031090;GO:0005737;GO:0061134;GO:0044433;GO:0098542;GO:0005623;GO:0044422;GO:0009607;GO:0010466;GO:0009605;GO:0031301;GO:0005622;GO:0031302;GO:0005488;GO:0090729;GO:0043227;GO:0044419;GO:0008150;GO:0052548;GO:0010008;GO:0080090;GO:0044440;GO:0003674;GO:0043086;GO:0005576;GO:0031323;GO:0010605;GO:0051704;GO:0005575;GO:0004867;GO:0050789;GO:0032268;GO:0051336;GO:0030234;GO:…	K13448	Up Regulation
Cla97C01G019260	281.113	3565.88	12.6848	3.66503	8.06247e-21	8.16915e-19	Cla97Chr01	32261575	32268663	+	3216	-	K08900	Up Regulation
Cla97C04G076810	40.1204	192.338	4.79402	2.26123	8.35611e-21	8.42347e-19	Cla97Chr04	24373059	24376289	+	393	GO:0140096;GO:0070646;GO:0008233;GO:0044267;GO:0016787;GO:0008234;GO:0044237;GO:0071704;GO:0018205;GO:0008152;GO:0003824;GO:0016929;GO:0006508;GO:0043170;GO:0019538;GO:0004197;GO:0009987;GO:0008150;GO:0003674;GO:0019783;GO:0006807;GO:0070647;GO:0044238;GO:0004175;GO:0018193;GO:0070139;GO:0070137;GO:0044260;GO:0070011;GO:0006464;GO:0036211;GO:0043412;GO:0016926;GO:1901564	K08596	Up Regulation
Cla97C11G220120	3095.35	8082.04	2.61103	1.38462	1.01235e-20	1.01533e-18	Cla97Chr11	26172062	26174402	+	2022	GO:0016020;GO:0044085;GO:0048732;GO:0003143;GO:0030323;GO:0099568;GO:0005737;GO:0032838;GO:0060271;GO:0036159;GO:0005623;GO:0044422;GO:0044782;GO:0043228;GO:0005654;GO:0048729;GO:0007507;GO:0016607;GO:0048562;GO:0071907;GO:0005622;GO:0022607;GO:0032879;GO:0009799;GO:0065003;GO:0005488;GO:0043227;GO:0009790;GO:0044451;GO:0048598;GO:0043233;GO:0008150;GO:0003356;GO:0005929;GO:0032502;GO:0030324;GO:…	-	Up Regulation
Cla97C01G003210	14.2921	264.54	18.5096	4.2102	1.06729e-20	1.06503e-18	Cla97Chr01	2983664	2984410	+	747	GO:0019760;GO:0097659;GO:0098542;GO:0009058;GO:0005623;GO:0044237;GO:0009607;GO:0097159;GO:0009605;GO:2001141;GO:0016143;GO:0008152;GO:0007165;GO:0007154;GO:0005622;GO:0005488;GO:0019757;GO:0140110;GO:0009719;GO:0043227;GO:0043170;GO:0070887;GO:0008150;GO:0019748;GO:0006790;GO:0051716;GO:0003677;GO:0010468;GO:0018130;GO:0009620;GO:0009873;GO:0031326;GO:0080090;GO:0009723;GO:0044281;GO:0003674;GO:…	-	Up Regulation
Cla97C01G007880	148.301	526.736	3.5518	1.82855	1.12717e-20	1.11912e-18	Cla97Chr01	8063332	8068243	-	2690	GO:0016020;GO:0046486;GO:0016773;GO:0046854;GO:0044255;GO:0005623;GO:0044237;GO:0006796;GO:0051234;GO:0097159;GO:0098590;GO:0008152;GO:0003824;GO:0032553;GO:0005488;GO:0030258;GO:0006650;GO:0043168;GO:0046488;GO:0032559;GO:0030554;GO:0045177;GO:0016308;GO:0090406;GO:0008150;GO:0006629;GO:0035639;GO:0042995;GO:0005524;GO:0003674;GO:0008144;GO:0000166;GO:0098657;GO:0005886;GO:0005575;GO:0006810;GO:…	K00889	Up Regulation
Cla97C05G080840	608.341	1821.09	2.99353	1.58185	1.17002e-20	1.15587e-18	Cla97Chr05	774459	776195	+	1425	-	-	Up Regulation
Cla97C01G023190	43.9381	203.072	4.62177	2.20845	1.1864e-20	1.16621e-18	Cla97Chr01	34726327	34730414	-	1914	GO:0016020;GO:0009817;GO:0009620;GO:0006950;GO:0071944;GO:0003674;GO:0098542;GO:0031224;GO:0002376;GO:0005515;GO:0043207;GO:0005623;GO:0050896;GO:0016021;GO:0005516;GO:0051707;GO:0045087;GO:0005886;GO:0051704;GO:0009607;GO:0050832;GO:0005575;GO:0009814;GO:0009605;GO:0044464;GO:0044425;GO:0005488;GO:0006952;GO:0006955;GO:0008150	K08472	Up Regulation
Cla97C10G186680	373.315	6187.51	16.5745	4.05089	1.22265e-20	1.1959e-18	Cla97Chr10	2162502	2166005	-	2117	GO:0140096;GO:0016020;GO:0016773;GO:0007166;GO:0004672;GO:0005623;GO:0044237;GO:0006796;GO:0097159;GO:0008152;GO:0007165;GO:0007154;GO:0032553;GO:0007178;GO:0003824;GO:0005488;GO:0043168;GO:0043170;GO:0032559;GO:0030554;GO:0019538;GO:0008150;GO:0007167;GO:0035639;GO:0051716;GO:0005524;GO:0003674;GO:0008144;GO:0000166;GO:0023052;GO:0005886;GO:0005575;GO:0050789;GO:0044260;GO:0004674;GO:0006464;GO:…	-	Up Regulation
Cla97C01G006830	9600.7	23500.9	2.44783	1.2915	1.24687e-20	1.21358e-18	Cla97Chr01	6887151	6889013	-	1158	GO:0043229;GO:0005737;GO:0043167;GO:0003674;GO:0016817;GO:0044424;GO:0016787;GO:0005623;GO:0005739;GO:0043226;GO:0005575;GO:0043231;GO:0005634;GO:0005622;GO:0044464;GO:0003824;GO:0005488;GO:0043169;GO:0046872;GO:0043227;GO:0016818;GO:0044444	K07766	Up Regulation
Cla97C10G195940	132.621	1284.28	9.68381	3.27558	1.30749e-20	1.26634e-18	Cla97Chr10	25543293	25544054	-	762	-	-	Up Regulation
Cla97C02G033740	299.099	2962.9	9.90606	3.30831	3.26574e-20	3.14754e-18	Cla97Chr02	7291801	7292535	-	735	GO:0001101;GO:0097659;GO:0009058;GO:0005623;GO:0044237;GO:0010117;GO:0051253;GO:0009611;GO:0097159;GO:2001141;GO:0008152;GO:0009415;GO:0005622;GO:0005488;GO:0006979;GO:0140110;GO:0009719;GO:0009314;GO:0010558;GO:0010035;GO:0043227;GO:0043170;GO:0009642;GO:0008150;GO:0015979;GO:1903507;GO:0032502;GO:0010468;GO:0003677;GO:0009414;GO:0018130;GO:0006970;GO:0031326;GO:0080090;GO:0003674;GO:1901360;GO:…	-	Up Regulation
Cla97C02G029120	1984.77	4831.93	2.43451	1.28363	3.60621e-20	3.45882e-18	Cla97Chr02	2430526	2431949	-	1179	GO:0050794;GO:0016020;GO:0071944;GO:0071310;GO:0031224;GO:0005623;GO:0050896;GO:0008152;GO:0007165;GO:0044425;GO:0009734;GO:0044464;GO:0007154;GO:0005488;GO:0043169;GO:0009719;GO:0009987;GO:0070887;GO:0008150;GO:0071365;GO:0009733;GO:0051716;GO:0031225;GO:0055114;GO:0043167;GO:0003674;GO:0010033;GO:0023052;GO:0005886;GO:0009755;GO:0005575;GO:0050789;GO:0042221;GO:0071495;GO:0032870;GO:0046872;GO:…	-	Up Regulation
Cla97C08G150750	159.319	651.539	4.08952	2.03193	3.90384e-20	3.72619e-18	Cla97Chr08	19168955	19172473	+	1576	GO:0016020;GO:0016310;GO:0009110;GO:0044434;GO:0031090;GO:1901615;GO:0005737;GO:0042360;GO:0031224;GO:0044424;GO:0009058;GO:0005623;GO:0044422;GO:0044237;GO:0009941;GO:0006796;GO:0071704;GO:0006775;GO:0010189;GO:0006766;GO:0008152;GO:0016301;GO:0044425;GO:0005622;GO:0046483;GO:0044464;GO:0003824;GO:0042170;GO:0043227;GO:0016740;GO:0009536;GO:0009987;GO:0008150;GO:0043229;GO:0018130;GO:0009526;GO:…	K18678	Up Regulation
Cla97C10G199870	1247.41	3096.21	2.48211	1.31156	4.0757e-20	3.87153e-18	Cla97Chr10	29903094	29916946	+	3046	GO:0016043;GO:0044434;GO:0006725;GO:0005737;GO:0044424;GO:0005623;GO:0044422;GO:0044237;GO:0009451;GO:0071704;GO:0008152;GO:0046483;GO:0044464;GO:0005622;GO:0006139;GO:0005488;GO:0043169;GO:0034641;GO:0043170;GO:0043227;GO:0009987;GO:0009536;GO:0008150;GO:0009657;GO:0043229;GO:0006396;GO:0016556;GO:1900865;GO:0044446;GO:0009658;GO:0043167;GO:0044435;GO:0003674;GO:0006807;GO:1901360;GO:0009532;GO:…	-	Up Regulation
Cla97C02G033650	250.095	3870.62	15.4766	3.95202	4.15274e-20	3.92583e-18	Cla97Chr02	7188068	7190166	-	1140	GO:0140096;GO:0004722;GO:0016791;GO:0044267;GO:0016787;GO:0004721;GO:0044237;GO:0006796;GO:0071704;GO:0008152;GO:0003824;GO:0005488;GO:0043169;GO:0043170;GO:0019538;GO:0009987;GO:0008150;GO:0043167;GO:0003674;GO:0006807;GO:0044238;GO:0006470;GO:0016311;GO:0042578;GO:0006793;GO:0016788;GO:0044260;GO:0046872;GO:0006464;GO:0036211;GO:0043412;GO:1901564	K01102	Up Regulation
Cla97C10G202590	409.007	4421.21	10.8096	3.43425	4.67351e-20	4.39711e-18	Cla97Chr10	32466517	32468261	-	1645	-	-	Up Regulation
Cla97C07G131360	171.187	520.979	3.04333	1.60565	4.8839e-20	4.57328e-18	Cla97Chr07	2884883	2893586	-	3810	-	-	Up Regulation
Cla97C02G033190	512.522	4812.14	9.38915	3.23099	4.9954e-20	4.65562e-18	Cla97Chr02	6522787	6526087	+	1864	-	-	Up Regulation
Cla97C05G107690	605.231	2993.2	4.94556	2.30613	5.44748e-20	5.05312e-18	Cla97Chr05	34530479	34534414	-	2068	GO:0016020;GO:0140096;GO:0016310;GO:1901265;GO:0071944;GO:0016773;GO:0044267;GO:0031224;GO:0005623;GO:0004672;GO:0044237;GO:0006796;GO:0071704;GO:0097159;GO:1901363;GO:0008152;GO:0016301;GO:0044464;GO:0044425;GO:0006468;GO:0003824;GO:0032553;GO:0005488;GO:0043168;GO:0030554;GO:0019538;GO:0043170;GO:0032559;GO:0016740;GO:0009987;GO:0008150;GO:0017076;GO:0035639;GO:0005524;GO:0043167;GO:0003674;GO:…	-	Up Regulation
Cla97C05G090960	387.076	2206.85	5.70134	2.5113	5.66618e-20	5.23142e-18	Cla97Chr05	8963268	8972979	-	3167	GO:0016020;GO:0001101;GO:0042562;GO:0019888;GO:0005737;GO:0023051;GO:0005623;GO:0010923;GO:0031400;GO:0071215;GO:0009789;GO:0007165;GO:0042802;GO:0031406;GO:0010646;GO:0005622;GO:0007154;GO:0005488;GO:1905959;GO:0035303;GO:0009719;GO:0043168;GO:0043227;GO:1901419;GO:0070887;GO:0019212;GO:0008150;GO:0035305;GO:0010427;GO:0051716;GO:0051174;GO:0080090;GO:0003674;GO:0048522;GO:0019840;GO:0097306;GO:…	K14496	Up Regulation
Cla97C01G004920	1370.41	3408.69	2.48735	1.31461	7.40516e-20	6.80517e-18	Cla97Chr01	4652633	4653358	-	726	GO:0097659;GO:0009891;GO:0098542;GO:0009058;GO:0005623;GO:0044237;GO:0009607;GO:0097159;GO:0009605;GO:2001141;GO:0008152;GO:0007165;GO:0005622;GO:0007154;GO:0009893;GO:0051173;GO:0005488;GO:0140110;GO:0009719;GO:0043170;GO:0043227;GO:0008150;GO:0070887;GO:0032502;GO:0010468;GO:0051716;GO:0003677;GO:0018130;GO:0009620;GO:0009873;GO:0009888;GO:0031326;GO:0080090;GO:0009723;GO:0045893;GO:0003674;GO:…	K09286	Up Regulation
Cla97C05G089730	79.3626	5602.31	70.5913	6.14142	8.53162e-20	7.80407e-18	Cla97Chr05	7954167	7954802	-	636	GO:0001101;GO:0019760;GO:0097659;GO:0009891;GO:0009058;GO:0005623;GO:0044237;GO:0071215;GO:0097159;GO:2001141;GO:0016143;GO:0008152;GO:0007165;GO:0009415;GO:0005622;GO:0007154;GO:0009893;GO:0051173;GO:0005488;GO:0019757;GO:0140110;GO:0009719;GO:0043170;GO:0010035;GO:0043227;GO:0008150;GO:0070887;GO:0019748;GO:0006790;GO:0010468;GO:0051716;GO:0003677;GO:0009414;GO:0018130;GO:0031326;GO:0080090;GO:…	K09286	Up Regulation
Cla97C10G195800	1887.68	21026.8	11.139	3.47755	8.80349e-20	8.01564e-18	Cla97Chr10	25351086	25352518	-	942	GO:0001101;GO:0097659;GO:0098542;GO:0009058;GO:0005623;GO:0031347;GO:0051253;GO:0044237;GO:0009607;GO:0009611;GO:0097159;GO:0009605;GO:2001141;GO:0008152;GO:0005622;GO:0005488;GO:0140110;GO:0009751;GO:0009719;GO:0043227;GO:0043170;GO:0010558;GO:0008150;GO:1903507;GO:0014070;GO:0010468;GO:0003677;GO:0018130;GO:0009620;GO:0031326;GO:0080090;GO:0002237;GO:0003674;GO:1901360;GO:0032774;GO:0010200;GO:…	-	Up Regulation
Cla97C04G075840	1529.77	6868.74	4.49005	2.16673	9.86789e-20	8.94357e-18	Cla97Chr04	23316245	23318395	-	2151	GO:1902222;GO:1901606;GO:0001101;GO:0016053;GO:0005737;GO:0052883;GO:0009699;GO:0009058;GO:0005623;GO:0044237;GO:0006559;GO:0008152;GO:0006520;GO:0005622;GO:0016841;GO:0003824;GO:1901361;GO:0009719;GO:0032787;GO:0019538;GO:0043170;GO:0008150;GO:0019748;GO:0016598;GO:0009072;GO:0014070;GO:0009739;GO:0009800;GO:0009636;GO:0044281;GO:0009803;GO:0003674;GO:1901360;GO:0006511;GO:0046395;GO:0005575;GO:…	K10775	Up Regulation
Cla97C06G120950	2250.28	900.334	0.400098	-1.32157	1.13967e-19	1.0282e-17	Cla97Chr06	23335917	23341094	-	1071	-	-	Down Regulation
Cla97C05G092380	171.783	4171.75	24.285	4.602	1.18867e-19	1.06754e-17	Cla97Chr05	10463822	10464655	+	834	-	-	Up Regulation
Cla97C05G085080	22.659	329.69	14.5501	3.86295	1.26377e-19	1.12984e-17	Cla97Chr05	3810425	3811675	-	1130	GO:0097659;GO:0048869;GO:0009891;GO:0009058;GO:0005623;GO:0044237;GO:0097159;GO:2001141;GO:0008152;GO:0005622;GO:0009893;GO:0051173;GO:0005488;GO:0140110;GO:0043227;GO:0043170;GO:0008150;GO:0001135;GO:0032502;GO:0003677;GO:0010468;GO:0018130;GO:0031326;GO:0080090;GO:0045893;GO:0003674;GO:1901360;GO:0048522;GO:0032774;GO:0043565;GO:0031323;GO:0043231;GO:0016070;GO:0005575;GO:1903506;GO:0001067;GO:…	K09422	Up Regulation
Cla97C01G003220	2.87611	1850.6	643.438	9.32966	1.29831e-19	1.15549e-17	Cla97Chr01	3010601	3011290	+	690	GO:0065008;GO:0001101;GO:0019760;GO:0097659;GO:0009058;GO:0062012;GO:0005623;GO:0019216;GO:0044237;GO:0097159;GO:0001558;GO:2001141;GO:0016143;GO:0008152;GO:0009415;GO:0005622;GO:0009408;GO:0005488;GO:0019757;GO:0140110;GO:0043227;GO:0043170;GO:0010035;GO:0008150;GO:0019748;GO:0006790;GO:0040034;GO:0003677;GO:0010468;GO:0018130;GO:0009414;GO:0031326;GO:0080090;GO:0048506;GO:0044281;GO:0003674;GO:…	-	Up Regulation
Cla97C06G118310	23.1762	137.307	5.92448	2.56669	1.55943e-19	1.38167e-17	Cla97Chr06	12029294	12031048	-	1669	GO:0016020;GO:0015294;GO:0015850;GO:0005365;GO:0015077;GO:0005623;GO:0015757;GO:0015591;GO:0015078;GO:0005354;GO:0015318;GO:0010015;GO:0051234;GO:0034219;GO:0015144;GO:0048527;GO:0048364;GO:0015149;GO:0015797;GO:0090697;GO:0015295;GO:0008150;GO:0032502;GO:0015291;GO:0015148;GO:0098655;GO:0015075;GO:0010101;GO:0015293;GO:0003674;GO:0015145;GO:0015576;GO:1905393;GO:0032501;GO:0010102;GO:0005886;GO:…	-	Up Regulation
Cla97C02G042855	1106.29	364.675	0.329638	-1.60104	1.68993e-19	1.4906e-17	Cla97Chr02	31117822	31120003	-	2061	-	-	Down Regulation
Cla97C08G156930	1777.39	4280.96	2.40857	1.26818	1.71773e-19	1.5084e-17	Cla97Chr08	24572168	24572566	+	399	-	-	Up Regulation
Cla97C01G001420	203.582	1584.4	7.78261	2.96025	1.73162e-19	1.51386e-17	Cla97Chr01	1229255	1229578	+	324	-	-	Up Regulation
Cla97C06G121890	503.827	1630.19	3.23561	1.69404	1.81701e-19	1.58152e-17	Cla97Chr06	24248691	24262598	+	5547	GO:0032502;GO:0001101;GO:1901700;GO:0097305;GO:0010033;GO:0050896;GO:0032501;GO:0033993;GO:0042221;GO:0009737;GO:0009719;GO:0007275;GO:0009725;GO:0009987;GO:0048856;GO:0008150;GO:0007049	K03255	Up Regulation
Cla97C09G167300	89.3602	791.912	8.86202	3.14764	1.86557e-19	1.61666e-17	Cla97Chr09	4087987	4091070	-	1218	GO:0042446;GO:0065008;GO:0016053;GO:0009628;GO:0045543;GO:0044255;GO:0009058;GO:0016706;GO:0016115;GO:0050896;GO:0044237;GO:0071704;GO:0008610;GO:0008299;GO:0008152;GO:0052634;GO:0003824;GO:0005488;GO:0051213;GO:0009686;GO:0044248;GO:0043169;GO:0009314;GO:0008300;GO:0016114;GO:0009987;GO:0008150;GO:0006629;GO:0009639;GO:0016042;GO:0006720;GO:0042445;GO:0016103;GO:0009416;GO:0016102;GO:0055114;GO:…	K04125	Up Regulation
Cla97C04G070480	1610.93	9672.68	6.00439	2.58602	2.44483e-19	2.10938e-17	Cla97Chr04	12530653	12533769	-	1608	GO:0016020;GO:0140096;GO:0001101;GO:0016773;GO:0018209;GO:0005737;GO:0004672;GO:0005623;GO:0044237;GO:0006796;GO:0071215;GO:0097159;GO:0007165;GO:0008152;GO:0007154;GO:0005622;GO:0032553;GO:0003824;GO:0005488;GO:0046777;GO:0009719;GO:0043168;GO:0018105;GO:0032559;GO:0043227;GO:0043170;GO:0030554;GO:0019538;GO:0070887;GO:0008150;GO:0035639;GO:0051716;GO:0005524;GO:0006970;GO:0003674;GO:0097306;GO:…	K13412	Up Regulation
Cla97C02G032950	148.279	462.01	3.11581	1.63961	2.53111e-19	2.17433e-17	Cla97Chr02	6195134	6197431	-	498	GO:0065008;GO:0044434;GO:0005737;GO:0005623;GO:0044422;GO:0051234;GO:0008152;GO:0010646;GO:0005622;GO:0003824;GO:0006979;GO:0010497;GO:0098869;GO:0043227;GO:0034599;GO:0070887;GO:0008150;GO:0051716;GO:0055114;GO:0044281;GO:0009636;GO:0016209;GO:0003674;GO:0019725;GO:0048522;GO:0010496;GO:0016491;GO:0009507;GO:0043231;GO:0006810;GO:0005575;GO:0042221;GO:0050789;GO:0048509;GO:0016671;GO:0098754;GO:…	K03671	Up Regulation
Cla97C02G041265	1908.86	12314.3	6.45114	2.68955	2.70328e-19	2.31218e-17	Cla97Chr02	29104859	29106462	-	1604	GO:0016020;GO:0046907;GO:0042175;GO:0005783;GO:0031090;GO:0072594;GO:0071944;GO:0005737;GO:0031224;GO:0009705;GO:0044424;GO:0006623;GO:0005623;GO:0000322;GO:0044422;GO:0015031;GO:0051234;GO:0006605;GO:0098827;GO:0051649;GO:0044464;GO:0044425;GO:0005622;GO:0098805;GO:0072666;GO:0006886;GO:0000326;GO:0043227;GO:0033365;GO:0033036;GO:0008104;GO:0034613;GO:0042886;GO:0005789;GO:0008150;GO:0043229;GO:…	-	Up Regulation
Cla97C06G126290	2612.7	6212.21	2.3777	1.24957	2.7816e-19	2.36892e-17	Cla97Chr06	28085914	28097456	-	3036	-	K01205	Up Regulation
Cla97C11G212600	440.639	1317.49	2.98996	1.58013	2.80698e-19	2.38027e-17	Cla97Chr11	5942891	5943642	-	732	-	-	Up Regulation
Cla97C01G024420	5.67629	77.4098	13.6374	3.76949	3.08085e-19	2.60135e-17	Cla97Chr01	35503348	35503779	+	318	-	-	Up Regulation
Cla97C02G034840	324.145	1060.92	3.27299	1.71061	3.1198e-19	2.62302e-17	Cla97Chr02	9840233	9842138	+	1090	-	-	Up Regulation
Cla97C07G138600	16.9529	128.341	7.57041	2.92037	3.14722e-19	2.63486e-17	Cla97Chr07	26463637	26463888	-	252	GO:1902222;GO:1901606;GO:0001101;GO:0016053;GO:0005737;GO:0052883;GO:0009699;GO:0009058;GO:0005623;GO:0044237;GO:0006559;GO:0008152;GO:0006520;GO:0005622;GO:0016841;GO:0003824;GO:1901361;GO:0009719;GO:0032787;GO:0019538;GO:0043170;GO:0008150;GO:0019748;GO:0016598;GO:0009072;GO:0014070;GO:0009739;GO:0009800;GO:0009636;GO:0044281;GO:0009803;GO:0003674;GO:1901360;GO:0006511;GO:0046395;GO:0005575;GO:…	K10775	Up Regulation
Cla97C01G016370	846.157	2774.74	3.27923	1.71336	3.81068e-19	3.17685e-17	Cla97Chr01	30109069	30120219	+	3926	-	K08332	Up Regulation
Cla97C11G211370	666.713	1842.79	2.764	1.46676	4.45677e-19	3.69987e-17	Cla97Chr11	4809655	4812746	-	1597	GO:0004106;GO:0043648;GO:0016688;GO:0016053;GO:0006725;GO:0005737;GO:0044424;GO:0009058;GO:0005623;GO:1901566;GO:0050896;GO:0044237;GO:0071704;GO:0008152;GO:1990748;GO:0006520;GO:0044464;GO:0005622;GO:0003824;GO:0019438;GO:0098869;GO:0043227;GO:0009987;GO:0009536;GO:0016866;GO:0070887;GO:0008150;GO:0016684;GO:0043229;GO:0008652;GO:0009072;GO:0051716;GO:0097237;GO:0055114;GO:0044281;GO:0009636;GO:…	K01850	Up Regulation
Cla97C02G034700	418.606	1089.9	2.60365	1.38053	4.57495e-19	3.78209e-17	Cla97Chr02	9375278	9376636	-	873	GO:0097659;GO:0009058;GO:0005623;GO:0044237;GO:0097159;GO:2001141;GO:0008152;GO:0005622;GO:0005488;GO:0140110;GO:0043227;GO:0043170;GO:0008150;GO:0010468;GO:0003677;GO:0018130;GO:0031326;GO:0080090;GO:0003674;GO:1901360;GO:0010200;GO:0032774;GO:0043565;GO:0031323;GO:0005516;GO:0043231;GO:0005575;GO:0016070;GO:1903506;GO:0010243;GO:0001067;GO:0042221;GO:0050789;GO:0090304;GO:0006351;GO:0044212;GO:…	-	Up Regulation
Cla97C04G078860	923.865	4290	4.64354	2.21522	5.4004e-19	4.44588e-17	Cla97Chr04	26272360	26279804	+	1464	GO:0016020;GO:0001101;GO:0005737;GO:0032506;GO:0005623;GO:1902410;GO:0015031;GO:0009607;GO:0051234;GO:0009605;GO:0005622;GO:0005488;GO:0009719;GO:0043227;GO:0042886;GO:0033036;GO:0008104;GO:0008150;GO:0005484;GO:0000278;GO:0003674;GO:0000911;GO:0061025;GO:0005886;GO:0051704;GO:0009507;GO:0043231;GO:0006810;GO:0005575;GO:0009504;GO:0042221;GO:0051301;GO:0015833;GO:0016043;GO:0071944;GO:0009628;GO:…	K18211	Up Regulation
Cla97C07G139280	106.952	13.3141	0.124487	-3.00593	5.47429e-19	4.48801e-17	Cla97Chr07	27122937	27127531	+	1026	-	K20416	Down Regulation
Cla97C10G195960	3581.06	24921.6	6.95927	2.79894	5.66392e-19	4.62428e-17	Cla97Chr10	25563043	25566990	-	2781	GO:0016020;GO:0010941;GO:0065008;GO:0005737;GO:0098542;GO:0005623;GO:0044237;GO:0009607;GO:0009611;GO:0009605;GO:0007165;GO:0008152;GO:0005622;GO:0007154;GO:0003824;GO:0009408;GO:0005488;GO:0098869;GO:0043227;GO:0070887;GO:0008150;GO:0051716;GO:0009620;GO:0006970;GO:0071214;GO:0055114;GO:0009636;GO:0016209;GO:0003674;GO:0023052;GO:0051704;GO:0005886;GO:0016491;GO:0005575;GO:0043231;GO:0050789;GO:…	K13447	Up Regulation
Cla97C03G065510	1710.17	5949.78	3.47905	1.79869	6.53453e-19	5.31314e-17	Cla97Chr03	28933200	28943644	-	1192	GO:0016020;GO:0016043;GO:0010256;GO:0031410;GO:0031090;GO:0098796;GO:0031982;GO:0005737;GO:0044433;GO:0032991;GO:0044424;GO:0005623;GO:0044422;GO:0015031;GO:0051234;GO:0036452;GO:0070676;GO:0044464;GO:0005622;GO:0044425;GO:0098805;GO:0005768;GO:0043227;GO:0005771;GO:0033036;GO:0008104;GO:0042886;GO:0000815;GO:0009987;GO:0008150;GO:0010008;GO:0043229;GO:0097708;GO:0005770;GO:0098588;GO:0044446;GO:…	K12191	Up Regulation
Cla97C08G156760	191.405	1807.51	9.4434	3.23931	6.68337e-19	5.41189e-17	Cla97Chr08	24471509	24473648	+	1749	-	-	Up Regulation
Cla97C01G002380	125.631	443.978	3.53399	1.8213	7.48097e-19	6.03302e-17	Cla97Chr01	2161322	2161949	-	393	GO:0016020;GO:0033554;GO:1901265;GO:0005737;GO:0044424;GO:0005623;GO:0050896;GO:0045087;GO:1901363;GO:0097159;GO:0005622;GO:0044464;GO:0032553;GO:0005488;GO:0043531;GO:0043168;GO:0032559;GO:0030554;GO:0009987;GO:0008150;GO:0035639;GO:0017076;GO:0051716;GO:0005524;GO:0006950;GO:0043167;GO:0003674;GO:0002376;GO:0008144;GO:0000166;GO:0005575;GO:0034050;GO:0097367;GO:0008219;GO:0032555;GO:0009626;GO:…	-	Up Regulation
Cla97C06G116410	124.831	395.811	3.17078	1.66484	7.94834e-19	6.38388e-17	Cla97Chr06	7572515	7573015	+	501	GO:0051973;GO:0097659;GO:0009891;GO:0009058;GO:0005623;GO:0044237;GO:0097159;GO:2001141;GO:0008152;GO:0005622;GO:0009893;GO:0051173;GO:0005488;GO:0044093;GO:0140110;GO:0043227;GO:0043170;GO:0051347;GO:0008150;GO:0010468;GO:0003677;GO:0018130;GO:0031326;GO:0051054;GO:0080090;GO:0003674;GO:1901360;GO:0048522;GO:0032774;GO:0031323;GO:0043231;GO:0016070;GO:0005575;GO:1903506;GO:0050789;GO:0051052;GO:…	-	Up Regulation
Cla97C11G208930	71.1402	265.618	3.73373	1.90062	8.01594e-19	6.4121e-17	Cla97Chr11	2523043	2523480	-	438	GO:0001101;GO:0005737;GO:0097659;GO:0009891;GO:0009058;GO:0005623;GO:0044422;GO:0044237;GO:0043228;GO:0097159;GO:2001141;GO:0008152;GO:0007165;GO:0007154;GO:0009415;GO:0005622;GO:0009893;GO:0009408;GO:0051173;GO:0005488;GO:0140110;GO:0009719;GO:0010035;GO:0043227;GO:0043170;GO:0008150;GO:0070887;GO:0043233;GO:0010468;GO:0051716;GO:0003677;GO:0009414;GO:0009873;GO:0018130;GO:0031326;GO:0080090;GO:…	K03627	Up Regulation
Cla97C02G050160	2080.43	698.531	0.335762	-1.57449	8.94732e-19	7.12827e-17	Cla97Chr02	37441168	37442274	+	1107	GO:0050794;GO:0005737;GO:0044424;GO:0005623;GO:0005829;GO:0031323;GO:0005575;GO:0043455;GO:0050789;GO:0044464;GO:0005622;GO:0019222;GO:2000762;GO:0044444;GO:0008150;GO:0065007	-	Down Regulation
Cla97C05G080245	1.88062	57.6483	30.6539	4.938	1.17275e-18	9.30567e-17	Cla97Chr05	412084	413983	+	1817	-	-	Up Regulation
Cla97C09G167610	745.338	4603.85	6.17687	2.62688	1.44263e-18	1.14014e-16	Cla97Chr09	4318359	4318856	+	498	-	-	Up Regulation
Cla97C11G219650	353.281	109.768	0.310709	-1.68637	1.48552e-18	1.16936e-16	Cla97Chr11	25720385	25744951	-	1234	GO:0046148;GO:0033486;GO:0008168;GO:0005737;GO:0009718;GO:0044424;GO:0008171;GO:0009058;GO:0005623;GO:0032259;GO:0071704;GO:0008152;GO:1901804;GO:0044464;GO:0005622;GO:1901137;GO:0003824;GO:0005488;GO:0043169;GO:1901135;GO:0016137;GO:0016740;GO:0008150;GO:1901806;GO:0009813;GO:0042440;GO:1901038;GO:0043167;GO:0003674;GO:0016741;GO:1901576;GO:0005575;GO:0016138;GO:1901659;GO:0043473;GO:0046872;GO:…	K00588	Down Regulation
Cla97C05G102330	481.577	1360.42	2.82493	1.49821	1.63998e-18	1.28582e-16	Cla97Chr05	30638887	30639504	-	618	-	-	Up Regulation
Cla97C05G103980	775.312	2668.51	3.44185	1.78319	1.78137e-18	1.39116e-16	Cla97Chr05	31995456	31996283	+	828	GO:0000003;GO:0006739;GO:0019362;GO:0006725;GO:0046496;GO:0022414;GO:0005737;GO:0010228;GO:0009117;GO:0044424;GO:0009791;GO:0005623;GO:0044237;GO:0072524;GO:0006796;GO:0016861;GO:0071704;GO:0008152;GO:0051156;GO:0046483;GO:0044464;GO:0005622;GO:0003824;GO:0006139;GO:0019682;GO:0006753;GO:1901135;GO:0019693;GO:0006098;GO:0034641;GO:0007275;GO:0061458;GO:0055086;GO:0009987;GO:0004751;GO:0008150;GO:…	K01807	Up Regulation
Cla97C08G159025	346.924	10906.3	31.437	4.97439	1.84369e-18	1.43416e-16	Cla97Chr08	26199281	26201427	+	2147	GO:0016020;GO:0042446;GO:0001101;GO:0065008;GO:0031090;GO:0044434;GO:0016053;GO:0009534;GO:0005737;GO:0098542;GO:1901568;GO:0009058;GO:0044255;GO:0005623;GO:0044237;GO:0009941;GO:0044422;GO:0031408;GO:0008610;GO:0009607;GO:0009611;GO:0097159;GO:0009605;GO:0008152;GO:0005622;GO:0003824;GO:0005488;GO:0042170;GO:0009719;GO:0032787;GO:0043227;GO:0009695;GO:0046906;GO:0004497;GO:0008150;GO:0006690;GO:…	K01723	Up Regulation
Cla97C09G183890	89.1623	1227.33	13.7651	3.78295	2.04781e-18	1.58669e-16	Cla97Chr09	37057664	37058530	+	681	GO:0044085;GO:0016762;GO:0016043;GO:0030312;GO:0071944;GO:0044036;GO:0044042;GO:0016787;GO:0005623;GO:0044237;GO:0044264;GO:0071704;GO:0071554;GO:0008152;GO:0044464;GO:0003824;GO:0044262;GO:0005976;GO:0043170;GO:0010411;GO:0010383;GO:0009987;GO:0016740;GO:0008150;GO:0048046;GO:0006073;GO:0016758;GO:0003674;GO:0046527;GO:0004553;GO:0044238;GO:0005576;GO:0005975;GO:0071555;GO:0010410;GO:0005575;GO:…	K08235	Up Regulation
Cla97C11G209090	201.063	613.309	3.05034	1.60897	2.08466e-18	1.60893e-16	Cla97Chr11	2672847	2673330	-	300	-	-	Up Regulation
Cla97C01G001330	101.653	1250.54	12.302	3.62082	2.1754e-18	1.67243e-16	Cla97Chr01	1117513	1117938	+	232	-	-	Up Regulation
Cla97C10G187780	150.559	443.976	2.94885	1.56015	2.71936e-18	2.08252e-16	Cla97Chr10	3771571	3775684	+	2073	GO:0016020;GO:0050794;GO:1901265;GO:0071944;GO:0005623;GO:0050896;GO:0097159;GO:1901363;GO:0007165;GO:0007154;GO:0044464;GO:0032553;GO:0005488;GO:0043531;GO:0043168;GO:0032559;GO:0030554;GO:0009987;GO:0008150;GO:0017076;GO:0035639;GO:0051716;GO:0005524;GO:0006950;GO:0043167;GO:0003674;GO:0008144;GO:0000166;GO:0023052;GO:0005886;GO:0005575;GO:0097367;GO:0050789;GO:0032555;GO:0006952;GO:0065007;GO:…	-	Up Regulation
Cla97C09G163060	114.79	8667.87	75.5104	6.2386	2.89459e-18	2.20816e-16	Cla97Chr09	853780	859098	-	3291	GO:0001101;GO:0044434;GO:0048443;GO:0016053;GO:0022414;GO:0009534;GO:0005737;GO:0048466;GO:0048827;GO:0044255;GO:0009058;GO:0048229;GO:0005623;GO:0044422;GO:0044237;GO:0031408;GO:0008610;GO:0009607;GO:0016702;GO:0009611;GO:0009605;GO:0008152;GO:0005622;GO:0003824;GO:0005488;GO:0030258;GO:0009908;GO:0006979;GO:0032787;GO:0009719;GO:0009314;GO:0010035;GO:0043227;GO:0009642;GO:0008150;GO:0006629;GO:…	K00454	Up Regulation
Cla97C10G199360	703.098	1715.22	2.43952	1.2866	3.00133e-18	2.28078e-16	Cla97Chr10	29294786	29298065	+	2304	GO:0097659;GO:0005737;GO:0009891;GO:0044237;GO:0098827;GO:0005654;GO:0008152;GO:0035966;GO:0005622;GO:0005488;GO:0009408;GO:1901522;GO:0043170;GO:0043233;GO:0008150;GO:0003677;GO:0051716;GO:0018130;GO:0080090;GO:0045893;GO:0031981;GO:0032774;GO:0031323;GO:1903506;GO:0006990;GO:0010557;GO:0044260;GO:0010604;GO:1901362;GO:2000112;GO:0050794;GO:0033554;GO:0034976;GO:0009628;GO:0031224;GO:0044424;GO:…	-	Up Regulation
Cla97C09G181170	459.942	2248.77	4.88925	2.28961	3.22909e-18	2.44446e-16	Cla97Chr09	34653062	34655767	+	1319	-	-	Up Regulation
Cla97C10G195270	2969.1	6813.56	2.29482	1.19838	3.44221e-18	2.59584e-16	Cla97Chr10	24816585	24817094	+	510	GO:0140096;GO:0001101;GO:0009628;GO:0044267;GO:1901700;GO:0044424;GO:0005623;GO:0051865;GO:0050896;GO:0044237;GO:0071704;GO:1901363;GO:0097159;GO:0008152;GO:0044464;GO:0009415;GO:0005622;GO:0003824;GO:0005488;GO:0043169;GO:0019538;GO:0010035;GO:0043170;GO:0043227;GO:0016740;GO:0009987;GO:0008150;GO:0043229;GO:0003677;GO:0009414;GO:0006970;GO:0019787;GO:0016567;GO:0006950;GO:0043167;GO:0003674;GO:…	-	Up Regulation
Cla97C03G059310	446.324	1975.04	4.42513	2.14572	3.47858e-18	2.6133e-16	Cla97Chr03	8731591	8735484	-	1872	GO:0050794;GO:0033554;GO:0065008;GO:0009628;GO:0062012;GO:0033037;GO:0050896;GO:0045087;GO:0033036;GO:0009987;GO:0008150;GO:0032350;GO:0051716;GO:0006970;GO:0006950;GO:0052545;GO:0010337;GO:0002376;GO:0031323;GO:0009651;GO:0010565;GO:0034050;GO:0050789;GO:0008219;GO:0052542;GO:0010817;GO:0019222;GO:0009626;GO:0006952;GO:0012501;GO:0006955;GO:0051179;GO:0065007	-	Up Regulation
Cla97C06G114640	492.146	1480.1	3.00745	1.58854	4.01156e-18	3.00229e-16	Cla97Chr06	5555713	5556096	-	384	GO:0050794;GO:0048018;GO:0030054;GO:0005102;GO:0005179;GO:0023051;GO:0005515;GO:0005911;GO:0005623;GO:0050896;GO:0098772;GO:0055044;GO:0010469;GO:0009506;GO:0007165;GO:0010646;GO:0007154;GO:0019722;GO:0044464;GO:0005622;GO:0005488;GO:0009966;GO:0009987;GO:0008150;GO:0051716;GO:0048046;GO:0035556;GO:0003674;GO:0019932;GO:0005576;GO:0023052;GO:0005575;GO:0030545;GO:0050789;GO:0007267;GO:0048583;GO:…	-	Up Regulation
Cla97C10G193930	1.88062	55.9331	29.7419	4.89442	4.38837e-18	3.27191e-16	Cla97Chr10	22830376	22830749	+	249	GO:1900424;GO:0001101;GO:0010150;GO:0005737;GO:0090693;GO:0048827;GO:0005623;GO:0009646;GO:0031347;GO:0009607;GO:0009611;GO:0009605;GO:0009415;GO:0005622;GO:0007154;GO:0048364;GO:2000028;GO:0006979;GO:0009719;GO:0009314;GO:0010035;GO:0043227;GO:0009642;GO:0070887;GO:0009625;GO:0008150;GO:0032502;GO:0051716;GO:0009620;GO:0009414;GO:0006970;GO:0071214;GO:0009723;GO:0009636;GO:0000302;GO:0009651;GO:…	-	Up Regulation
Cla97C01G001790	1367.71	3215.84	2.35127	1.23344	4.40783e-18	3.27406e-16	Cla97Chr01	1617079	1620057	-	1302	-	-	Up Regulation
Cla97C02G042670	303.624	3828.17	12.6083	3.6563	4.74635e-18	3.5123e-16	Cla97Chr02	30909443	30914031	-	1182	GO:0140096;GO:0005737;GO:0016706;GO:0005623;GO:0004656;GO:0044237;GO:0044422;GO:0016702;GO:0008152;GO:0031406;GO:0005622;GO:0003824;GO:0005488;GO:0043168;GO:0043227;GO:0043170;GO:0019538;GO:0043233;GO:0008150;GO:0005506;GO:0055114;GO:0031543;GO:0003674;GO:0016705;GO:0016491;GO:0043231;GO:0005575;GO:0019798;GO:0044260;GO:0006464;GO:0036211;GO:0005783;GO:0044267;GO:0044424;GO:0048029;GO:0071704;GO:…	K00472	Up Regulation
Cla97C06G116660	1717.1	7811.63	4.54932	2.18565	5.70199e-18	4.20373e-16	Cla97Chr06	7994760	7996296	-	861	GO:0001101;GO:0009909;GO:0097659;GO:0048869;GO:0009891;GO:0009058;GO:0005623;GO:0044237;GO:0097159;GO:2001141;GO:0008152;GO:0005622;GO:0009893;GO:0051173;GO:0005488;GO:0009751;GO:0140110;GO:0009719;GO:0043227;GO:0043170;GO:0008150;GO:0001135;GO:0032502;GO:0010468;GO:0014070;GO:0003677;GO:0009733;GO:0018130;GO:0006970;GO:0031326;GO:0009739;GO:0080090;GO:0009723;GO:0045893;GO:0003674;GO:0048522;GO:…	K09422	Up Regulation
Cla97C02G028590	798.541	19609.6	24.5568	4.61805	6.73212e-18	4.94473e-16	Cla97Chr02	2079724	2081109	-	1176	GO:0050794;GO:0016020;GO:0071944;GO:0071310;GO:0031224;GO:0005623;GO:0050896;GO:0008152;GO:0007165;GO:0044425;GO:0009734;GO:0044464;GO:0007154;GO:0005488;GO:0043169;GO:0009719;GO:0009987;GO:0070887;GO:0008150;GO:0071365;GO:0009733;GO:0051716;GO:0031225;GO:0055114;GO:0043167;GO:0003674;GO:0010033;GO:0023052;GO:0005886;GO:0009755;GO:0005575;GO:0050789;GO:0042221;GO:0071495;GO:0032870;GO:0046872;GO:…	-	Up Regulation
Cla97C09G172580	8330.26	44148.6	5.29978	2.40593	9.65261e-18	7.06357e-16	Cla97Chr09	9084382	9086461	-	1360	GO:0055114;GO:0005737;GO:0043167;GO:0003674;GO:0044424;GO:0005623;GO:0008270;GO:0016491;GO:0005575;GO:0016614;GO:0016616;GO:0008152;GO:0044464;GO:0005622;GO:0046914;GO:0003824;GO:0005488;GO:0004022;GO:0043169;GO:0046872;GO:0008150	K18857	Up Regulation
Cla97C10G195780	372.387	115.195	0.309342	-1.69273	9.70623e-18	7.07659e-16	Cla97Chr10	25328930	25331810	-	1608	-	-	Down Regulation
Cla97C02G044850	552.469	8702.45	15.7519	3.97746	9.9107e-18	7.1991e-16	Cla97Chr02	32999209	33003330	+	1756	GO:0016020;GO:0072511;GO:0034220;GO:0031090;GO:0005737;GO:0030001;GO:0022803;GO:0031224;GO:0044424;GO:0005623;GO:0044422;GO:0015318;GO:0015267;GO:0051234;GO:0005740;GO:0046873;GO:0044425;GO:0005622;GO:0044464;GO:0006812;GO:0006816;GO:0019866;GO:0005216;GO:0043227;GO:0015292;GO:0005743;GO:0022890;GO:0008150;GO:0005215;GO:0022804;GO:0043229;GO:0015291;GO:0070588;GO:0044429;GO:0098655;GO:0015075;GO:…	-	Up Regulation
Cla97C00G000300	1341.07	3108.13	2.31765	1.21266	1.07128e-17	7.72792e-16	Cla97Scf020	3252	10898	+	3779	GO:0140096;GO:0005737;GO:0043009;GO:0044237;GO:0043228;GO:0005654;GO:0008213;GO:0008152;GO:0016607;GO:0005622;GO:0003824;GO:0005488;GO:0009635;GO:0019538;GO:0009743;GO:0043170;GO:0009790;GO:0008150;GO:0043233;GO:0006396;GO:0051716;GO:0019787;GO:0044430;GO:0080090;GO:0000302;GO:0031981;GO:0005730;GO:0031323;GO:0032501;GO:1901575;GO:0048513;GO:0001701;GO:0030163;GO:0048583;GO:0044260;GO:0006464;GO:…	K10624	Up Regulation
Cla97C02G032880	17.3177	1601.8	92.4948	6.5313	1.07169e-17	7.72792e-16	Cla97Chr02	6045669	6046370	-	702	GO:0097659;GO:0009058;GO:0005623;GO:0044237;GO:0097159;GO:2001141;GO:0007165;GO:0008152;GO:0005622;GO:0007154;GO:0005488;GO:0140110;GO:0009719;GO:0043170;GO:0043227;GO:0070887;GO:0008150;GO:0051716;GO:0003677;GO:0010468;GO:0009873;GO:0018130;GO:0031326;GO:0080090;GO:0009723;GO:0003674;GO:1901360;GO:0032774;GO:0023052;GO:0031323;GO:0005575;GO:0016070;GO:0043231;GO:1903506;GO:0050789;GO:0042221;GO:…	-	Up Regulation
Cla97C05G104580	154.422	453.107	2.93421	1.55297	1.0815e-17	7.77027e-16	Cla97Chr05	32373841	32375147	-	1203	GO:0050794;GO:0016020;GO:0060255;GO:0019219;GO:0044424;GO:0005623;GO:0003700;GO:2001141;GO:0044464;GO:0005622;GO:0005488;GO:0009889;GO:0140110;GO:0043169;GO:0051171;GO:0043227;GO:0008150;GO:0043229;GO:0010468;GO:0006355;GO:0031326;GO:0080090;GO:0043167;GO:0003674;GO:0010556;GO:0008270;GO:0031323;GO:0051252;GO:0043231;GO:0005575;GO:0043226;GO:1903506;GO:0005634;GO:0050789;GO:0046914;GO:0046872;GO:…	-	Up Regulation
Cla97C02G050490	174.118	1415.87	8.13169	3.02356	1.15851e-17	8.29346e-16	Cla97Chr02	37654217	37654996	-	780	GO:0016020;GO:0001101;GO:0005737;GO:0009891;GO:0062012;GO:0005623;GO:0019216;GO:0071215;GO:0007165;GO:0010115;GO:0005622;GO:0007154;GO:0009893;GO:0010116;GO:0009719;GO:0070887;GO:0008150;GO:0046889;GO:0051716;GO:0006970;GO:0031326;GO:0080090;GO:0048522;GO:0097306;GO:0023052;GO:0031323;GO:0071396;GO:0005886;GO:0010565;GO:0005575;GO:0042221;GO:0050789;GO:0019747;GO:0032870;GO:0046890;GO:0019222;GO:…	-	Up Regulation
Cla97C02G036030	1.89237	54.6737	28.8917	4.85258	1.21589e-17	8.67273e-16	Cla97Chr02	14494289	14496968	+	462	-	-	Up Regulation
Cla97C03G057860	156.798	1149.61	7.33182	2.87417	1.53228e-17	1.08902e-15	Cla97Chr03	7034534	7036532	-	828	GO:0030312;GO:0022414;GO:0044036;GO:0006026;GO:0006032;GO:0005623;GO:0044237;GO:0009607;GO:0071554;GO:0009611;GO:0009605;GO:0008152;GO:0003824;GO:0005488;GO:0046348;GO:0043170;GO:0009790;GO:0008150;GO:0032502;GO:0003006;GO:0010154;GO:0006030;GO:0003674;GO:0048608;GO:0004553;GO:0008061;GO:0008144;GO:0005975;GO:0032501;GO:0051704;GO:0016052;GO:0005575;GO:1901575;GO:0044260;GO:0005618;GO:0006952;GO:…	K01183	Up Regulation
Cla97C08G158990	15.4581	663.985	42.9537	5.42471	1.76293e-17	1.24846e-15	Cla97Chr08	26177260	26179158	+	1899	-	-	Up Regulation
Cla97C05G100740	89.2171	403.577	4.52354	2.17745	1.99024e-17	1.4044e-15	Cla97Chr05	29497310	29498341	+	1032	GO:0044085;GO:0016020;GO:0005737;GO:0044036;GO:0048827;GO:0008194;GO:0009058;GO:0005623;GO:0044422;GO:0044237;GO:0044264;GO:0071554;GO:0098827;GO:0008152;GO:0005622;GO:0044262;GO:0003824;GO:0045488;GO:0070592;GO:0043170;GO:0010383;GO:0043227;GO:0034637;GO:0005789;GO:0008150;GO:0032502;GO:0010051;GO:0016758;GO:0003674;GO:0033692;GO:0045492;GO:0005975;GO:0032501;GO:0010410;GO:0045491;GO:0005575;GO:…	-	Up Regulation
Cla97C11G207800	1221.14	4740.06	3.88168	1.95668	2.07769e-17	1.46089e-15	Cla97Chr11	1616573	1618373	-	1191	GO:0140096;GO:0016020;GO:0016773;GO:0007166;GO:0098542;GO:0004672;GO:0005623;GO:0044237;GO:0006796;GO:0009607;GO:0097159;GO:0009605;GO:0008152;GO:0007165;GO:0007154;GO:0032553;GO:0007178;GO:0003824;GO:0005488;GO:0050777;GO:0043168;GO:0032559;GO:0030554;GO:0019538;GO:0043170;GO:0008150;GO:0007167;GO:0035639;GO:0051716;GO:0005524;GO:0003674;GO:0008144;GO:0000166;GO:0023052;GO:0005886;GO:0051704;GO:…	-	Up Regulation
Cla97C01G022240	890.675	2085.81	2.34183	1.22763	2.45538e-17	1.72034e-15	Cla97Chr01	34035603	34038920	-	2580	GO:0140096;GO:0016020;GO:0016773;GO:0022414;GO:0004672;GO:0005623;GO:0044237;GO:0006796;GO:0097159;GO:0008152;GO:0007154;GO:0032553;GO:0003824;GO:0005488;GO:0044706;GO:0043168;GO:0043170;GO:0032559;GO:0030554;GO:0019538;GO:0048544;GO:0008150;GO:0035639;GO:0005524;GO:0003674;GO:0009875;GO:0008144;GO:0000166;GO:0032501;GO:0005516;GO:0051704;GO:0005886;GO:0005575;GO:0044260;GO:0004674;GO:0006464;GO:…	-	Up Regulation
Cla97C04G069475	1319.56	549.468	0.416404	-1.26394	2.65951e-17	1.85677e-15	Cla97Chr04	4996937	4999116	-	2180	-	-	Down Regulation
Cla97C07G141890	177.785	2799.48	15.7465	3.97696	2.75367e-17	1.91574e-15	Cla97Chr07	29425903	29427650	-	1086	GO:0010150;GO:0097659;GO:0005737;GO:0009891;GO:0098542;GO:0031347;GO:0044237;GO:0009607;GO:0009814;GO:0009605;GO:0008152;GO:0005622;GO:0005488;GO:0009751;GO:0009719;GO:0043170;GO:0008150;GO:0003677;GO:0014070;GO:0018130;GO:0080090;GO:0045893;GO:0000302;GO:0032774;GO:0010200;GO:0031323;GO:0032501;GO:0051704;GO:1903506;GO:0010243;GO:0048583;GO:0044260;GO:0010557;GO:1901698;GO:0010604;GO:1901362;GO:…	-	Up Regulation
Cla97C01G017880	416.158	2830.41	6.80128	2.76581	2.79033e-17	1.93443e-15	Cla97Chr01	31288892	31289392	+	501	-	-	Up Regulation
Cla97C01G015900	826.217	4174.47	5.05251	2.337	2.80588e-17	1.93841e-15	Cla97Chr01	29668050	29669794	-	1014	GO:0097659;GO:0005737;GO:0009058;GO:0005623;GO:0051253;GO:0044237;GO:0097159;GO:2001141;GO:0008152;GO:0005622;GO:0009408;GO:0005488;GO:0140110;GO:0043227;GO:0043170;GO:0010558;GO:0008150;GO:1903507;GO:0010468;GO:0003677;GO:0018130;GO:0031326;GO:0080090;GO:0003674;GO:1901360;GO:0032774;GO:0043565;GO:0031323;GO:0010605;GO:0005575;GO:0016070;GO:0043231;GO:1903506;GO:0050789;GO:0090304;GO:0006351;GO:…	K09419	Up Regulation
Cla97C09G178190	1404.1	8528.23	6.07381	2.6026	2.85326e-17	1.96428e-15	Cla97Chr09	30460258	30462914	+	2231	GO:0097659;GO:0009058;GO:0044764;GO:0005623;GO:0044237;GO:2001141;GO:0008152;GO:0005622;GO:0048364;GO:0043227;GO:0043170;GO:0051726;GO:0008150;GO:0032502;GO:0010468;GO:0018130;GO:0031326;GO:0080090;GO:0048522;GO:1901360;GO:0032774;GO:0031323;GO:0032501;GO:0051704;GO:0043231;GO:0016070;GO:0005575;GO:1903506;GO:0050789;GO:0090304;GO:0045931;GO:0006351;GO:0044260;GO:0019222;GO:0048856;GO:1901362;GO:…	-	Up Regulation
Cla97C07G138590	87.2949	652.268	7.47201	2.9015	3.79858e-17	2.60599e-15	Cla97Chr07	26461760	26463030	-	1260	GO:1902222;GO:1901606;GO:0001101;GO:0016053;GO:0005737;GO:0052883;GO:0009699;GO:0009058;GO:0005623;GO:0044237;GO:0006559;GO:0008152;GO:0006520;GO:0005622;GO:0016841;GO:0003824;GO:1901361;GO:0009719;GO:0032787;GO:0019538;GO:0043170;GO:0008150;GO:0019748;GO:0016598;GO:0009072;GO:0014070;GO:0009739;GO:0009800;GO:0009636;GO:0044281;GO:0009803;GO:0003674;GO:1901360;GO:0006511;GO:0046395;GO:0005575;GO:…	K10775	Up Regulation
Cla97C10G191000	731.675	3734.01	5.10338	2.35145	3.86178e-17	2.64018e-15	Cla97Chr10	9861944	9864565	+	1605	GO:0046148;GO:0044434;GO:0009167;GO:0005737;GO:0009117;GO:0009058;GO:0005623;GO:0009156;GO:0046040;GO:0044422;GO:0044237;GO:0006796;GO:0097159;GO:0046390;GO:0008152;GO:1901137;GO:0005622;GO:0003824;GO:0032553;GO:0005488;GO:0006753;GO:0046112;GO:0019693;GO:0043168;GO:0043227;GO:0032559;GO:0030554;GO:0008150;GO:0035639;GO:0005524;GO:0018130;GO:0009113;GO:0044281;GO:0003674;GO:1901360;GO:0072521;GO:…	K01945	Up Regulation
Cla97C06G110550	257.705	675.004	2.61929	1.38918	4.00411e-17	2.72804e-15	Cla97Chr06	1189459	1190938	-	213	-	-	Up Regulation
Cla97C01G015410	1289.21	3339.4	2.59027	1.3731	4.0844e-17	2.77318e-15	Cla97Chr01	29171910	29176849	-	2865	GO:0140096;GO:0016020;GO:0050794;GO:0016310;GO:1901265;GO:0016773;GO:0071944;GO:0007166;GO:0044267;GO:0031224;GO:0005623;GO:0004672;GO:0050896;GO:0044237;GO:0006796;GO:0071704;GO:1901363;GO:0097159;GO:0008152;GO:0007165;GO:0016301;GO:0044425;GO:0044464;GO:0006468;GO:0007154;GO:0003824;GO:0032553;GO:0005488;GO:0043168;GO:0043170;GO:0032559;GO:0019538;GO:0030554;GO:0016740;GO:0009987;GO:0008150;GO:…	-	Up Regulation
Cla97C06G111680	1481.53	4336.04	2.92672	1.54929	4.50215e-17	3.04635e-15	Cla97Chr06	2456808	2458927	+	681	GO:0000287;GO:0004427;GO:0005737;GO:0043167;GO:0003674;GO:0044424;GO:0016817;GO:0016787;GO:0005623;GO:0044237;GO:0006796;GO:0005575;GO:0008152;GO:0016462;GO:0044464;GO:0005622;GO:0003824;GO:0006793;GO:0005488;GO:0046872;GO:0043169;GO:0016818;GO:0009987;GO:0008150	K01507	Up Regulation
Cla97C05G107980	2744.27	1136.53	0.414147	-1.27179	5.33843e-17	3.59989e-15	Cla97Chr05	34740148	34740941	+	630	-	-	Down Regulation
Cla97C10G202600	335.931	845.873	2.518	1.33228	5.51603e-17	3.70485e-15	Cla97Chr10	32474562	32477254	+	891	GO:0003674;GO:0030246;GO:0005488	-	Up Regulation
Cla97C06G127040	61.9976	222.256	3.58491	1.84194	5.53159e-17	3.70485e-15	Cla97Chr06	28721166	28721582	+	372	-	-	Up Regulation
Cla97C09G168910	229.225	3057	13.3362	3.73728	5.64251e-17	3.76638e-15	Cla97Chr09	5248323	5249204	+	882	-	K10144	Up Regulation
Cla97C07G131210	424.546	1434.16	3.37812	1.75622	6.13252e-17	4.07967e-15	Cla97Chr07	2791518	2792807	-	518	GO:0006952;GO:0006950;GO:0050896;GO:0008150;GO:0009607	-	Up Regulation
Cla97C03G054310	14.3655	97.7544	6.80479	2.76655	6.64988e-17	4.409e-15	Cla97Chr03	3539765	3544309	+	2152	-	-	Up Regulation
Cla97C03G060730	252.928	1518.23	6.00263	2.58559	7.6217e-17	5.03644e-15	Cla97Chr03	14257716	14260917	-	1389	GO:0016020;GO:0031625;GO:0005737;GO:0019005;GO:0032991;GO:0005623;GO:0044237;GO:0009061;GO:0044422;GO:0008152;GO:0005622;GO:0006091;GO:0098791;GO:0005488;GO:0043227;GO:0019538;GO:0043170;GO:0000151;GO:0008150;GO:0080090;GO:0055114;GO:0031461;GO:0003674;GO:0006511;GO:0043231;GO:0005575;GO:1901575;GO:0050789;GO:0030163;GO:0015980;GO:0044260;GO:0019222;GO:0051603;GO:0031410;GO:0044257;GO:0060255;GO:…	-	Up Regulation
Cla97C11G222710	1185.22	2893.01	2.44091	1.28742	7.64724e-17	5.03647e-15	Cla97Chr11	28767511	28769079	+	754	-	-	Up Regulation
Cla97C11G208610	639.921	243.226	0.380087	-1.3956	7.72586e-17	5.07135e-15	Cla97Chr11	2228506	2229138	-	633	-	-	Down Regulation
Cla97C05G108290	355.726	886.576	2.4923	1.31748	1.01689e-16	6.6529e-15	Cla97Chr05	34990970	34992310	-	1341	GO:0140096;GO:0045159;GO:0016773;GO:0099568;GO:0005737;GO:0004672;GO:0005623;GO:0044422;GO:0044237;GO:0032155;GO:0016905;GO:0006796;GO:0043228;GO:0097159;GO:0030036;GO:0008152;GO:0008092;GO:0005622;GO:0032553;GO:0003824;GO:0005488;GO:0046777;GO:0043168;GO:0043170;GO:0032559;GO:0019538;GO:0030554;GO:0008150;GO:0035639;GO:0000278;GO:0005524;GO:0031035;GO:0044430;GO:0003674;GO:0008144;GO:0031033;GO:…	-	Up Regulation
Cla97C02G041370	437.476	2163.31	4.94499	2.30597	1.03399e-16	6.74241e-15	Cla97Chr02	29304606	29311428	+	2778	GO:0016053;GO:0005737;GO:0044424;GO:0044255;GO:0009058;GO:0005623;GO:0044237;GO:0031408;GO:0071704;GO:0008610;GO:0016702;GO:0008152;GO:0005622;GO:0044464;GO:0003824;GO:0005488;GO:0051213;GO:0043169;GO:0032787;GO:0009987;GO:0008150;GO:0006629;GO:0055114;GO:0043167;GO:0044281;GO:0003674;GO:0006631;GO:0044238;GO:1901576;GO:0006633;GO:0044249;GO:0016165;GO:0016491;GO:0005575;GO:0046394;GO:0016701;GO:…	K15718	Up Regulation
Cla97C02G042960	70.5767	267.763	3.79393	1.92369	1.06557e-16	6.92549e-15	Cla97Chr02	31232061	31232588	-	387	-	-	Up Regulation
Cla97C03G057390	715.592	279.866	0.391097	-1.3544	1.11923e-16	7.25039e-15	Cla97Chr03	6095335	6097416	+	1041	-	-	Down Regulation
Cla97C02G029710	705.867	2197.79	3.1136	1.63858	1.22062e-16	7.88134e-15	Cla97Chr02	2857062	2859410	-	2076	GO:0016020;GO:0140096;GO:0016310;GO:1901265;GO:0071944;GO:0016773;GO:0044267;GO:0031224;GO:0005623;GO:0004672;GO:0044237;GO:0006796;GO:0071704;GO:1901363;GO:0097159;GO:0008152;GO:0016301;GO:0044464;GO:0044425;GO:0006468;GO:0003824;GO:0032553;GO:0005488;GO:0043168;GO:0019538;GO:0043170;GO:0030554;GO:0032559;GO:0016740;GO:0009987;GO:0008150;GO:0017076;GO:0035639;GO:0005524;GO:0043167;GO:0003674;GO:…	-	Up Regulation
Cla97C02G027490	1729.65	4565.53	2.63957	1.4003	1.25702e-16	8.08998e-15	Cla97Chr02	1203647	1211008	+	1638	GO:0043229;GO:0016020;GO:0005777;GO:0005737;GO:0031224;GO:0044424;GO:0005623;GO:0016021;GO:0043226;GO:0043231;GO:0005575;GO:0044464;GO:0044425;GO:0005622;GO:0042579;GO:0043227;GO:0044444	-	Up Regulation
Cla97C11G209660	400.491	5220.93	13.0363	3.70447	1.30035e-16	8.34167e-15	Cla97Chr11	3216864	3219483	+	1171	GO:0009055;GO:0008152;GO:0006091;GO:0003824;GO:0005488;GO:0055114;GO:0043167;GO:0003674;GO:0046872;GO:0043169;GO:0022900;GO:0044237;GO:0009987;GO:0008150;GO:0016491	-	Up Regulation
Cla97C08G148620	1350.58	5162.98	3.82278	1.93462	1.43821e-16	9.19614e-15	Cla97Chr08	16769694	16770762	-	891	-	-	Up Regulation
Cla97C08G146450	42.0772	1276.32	30.3329	4.92281	1.57022e-16	1.00079e-14	Cla97Chr08	4927284	4929798	+	2515	GO:0140096;GO:0016020;GO:0016310;GO:1901265;GO:0016773;GO:0046983;GO:0044267;GO:0031224;GO:0005515;GO:0004672;GO:0044237;GO:0006796;GO:0071704;GO:0097159;GO:1901363;GO:0008152;GO:0016301;GO:0042802;GO:0044425;GO:0006468;GO:0003824;GO:0032553;GO:0005488;GO:0043168;GO:0030554;GO:0019538;GO:0043170;GO:0032559;GO:0016740;GO:0009987;GO:0008150;GO:0017076;GO:0035639;GO:0005524;GO:0043167;GO:0003674;GO:…	-	Up Regulation
Cla97C01G008510	1588.8	3537.16	2.2263	1.15465	1.78618e-16	1.13477e-14	Cla97Chr01	8888722	8898295	+	3126	GO:0022414;GO:1990823;GO:0072718;GO:0005737;GO:0016577;GO:0009891;GO:0036123;GO:0044237;GO:0043228;GO:0008152;GO:0007286;GO:0030522;GO:0098869;GO:0032454;GO:0030518;GO:0008150;GO:0051716;GO:0003677;GO:0080090;GO:0001012;GO:0016209;GO:0071396;GO:0051704;GO:0018027;GO:0044260;GO:0010557;GO:0031060;GO:0051172;GO:0048609;GO:2000112;GO:0000003;GO:0016570;GO:0044424;GO:0048519;GO:1901363;GO:0042493;GO:…	K15601	Up Regulation
Cla97C03G055920	403.669	1453.18	3.59993	1.84797	2.51628e-16	1.59349e-14	Cla97Chr03	4815392	4815742	+	351	-	-	Up Regulation
Cla97C08G153480	1093.25	3188.32	2.91637	1.54417	2.65513e-16	1.67604e-14	Cla97Chr08	21657469	21662305	+	1241	GO:1901606;GO:0065008;GO:0046416;GO:0052689;GO:0005737;GO:0005623;GO:0044237;GO:0008152;GO:0006520;GO:0005622;GO:0003824;GO:0005488;GO:0043170;GO:0043227;GO:0008150;GO:0002161;GO:0044281;GO:0003674;GO:1901360;GO:0140101;GO:0046395;GO:0016070;GO:0005575;GO:0043231;GO:1901575;GO:0090304;GO:0019478;GO:0009063;GO:0006082;GO:0043436;GO:0006725;GO:0044424;GO:0016787;GO:0071704;GO:0044464;GO:0046483;GO:…	K09716	Up Regulation
Cla97C01G012640	987.158	2238.07	2.26719	1.1809	2.68513e-16	1.68958e-14	Cla97Chr01	25570643	25570891	-	171	-	-	Up Regulation
Cla97C05G105350	138.01	1281.02	9.28207	3.21445	2.92774e-16	1.83639e-14	Cla97Chr05	32987122	32987523	-	402	-	-	Up Regulation
Cla97C10G195850	52.8247	384.983	7.28794	2.86551	3.03328e-16	1.89657e-14	Cla97Chr10	25430817	25433269	-	993	GO:0045552;GO:0042754;GO:0006725;GO:0005737;GO:0009628;GO:0016903;GO:0047890;GO:0044424;GO:0009699;GO:0009058;GO:0048519;GO:0005623;GO:0050896;GO:0044237;GO:0071704;GO:0016614;GO:0016616;GO:0008152;GO:0044464;GO:0005622;GO:0003824;GO:0019438;GO:0005488;GO:0009266;GO:0042752;GO:0009987;GO:0008150;GO:0009808;GO:0019748;GO:0009813;GO:0006950;GO:0055114;GO:0016621;GO:0003674;GO:1901360;GO:0009809;GO:…	K09753	Up Regulation
Cla97C10G206290	55.8736	278.008	4.97566	2.31489	3.21999e-16	2.00696e-14	Cla97Chr10	35001432	35002497	-	876	GO:0140096;GO:0071491;GO:0016791;GO:0005623;GO:0044237;GO:0006796;GO:0007165;GO:0008152;GO:0005622;GO:0007154;GO:0003824;GO:0005488;GO:0009314;GO:0043227;GO:0043170;GO:0019538;GO:0008150;GO:0009639;GO:0010017;GO:0051716;GO:0071214;GO:0003674;GO:0023052;GO:0043231;GO:0005575;GO:0071482;GO:0050789;GO:0042578;GO:0044260;GO:0006464;GO:0036211;GO:0050794;GO:0016310;GO:0004722;GO:0009628;GO:0044267;GO:…	K06269	Up Regulation
Cla97C03G059970	225.301	581.699	2.58187	1.36842	3.66004e-16	2.27406e-14	Cla97Chr03	10250347	10250901	+	555	-	-	Up Regulation
Cla97C11G222170	6.17397	66.0878	10.7043	3.42011	6.05405e-16	3.74972e-14	Cla97Chr11	28221147	28221536	-	390	-	-	Up Regulation
Cla97C05G093340	7350.42	3355.69	0.45653	-1.13122	6.20734e-16	3.83265e-14	Cla97Chr05	12264465	12267193	-	456	-	-	Down Regulation
Cla97C03G068010	50.8432	214.849	4.22572	2.0792	7.03559e-16	4.3305e-14	Cla97Chr03	31356796	31359350	+	1645	-	-	Up Regulation
Cla97C02G048520	271.182	1960.63	7.22994	2.85398	7.60895e-16	4.66887e-14	Cla97Chr02	36050242	36051477	-	1236	GO:0140096;GO:0001101;GO:0005737;GO:0009628;GO:1901700;GO:0044267;GO:0044424;GO:0005623;GO:0051865;GO:0050896;GO:0044237;GO:0071704;GO:0042493;GO:0008152;GO:0044464;GO:0005622;GO:0009415;GO:0003824;GO:0019538;GO:0010035;GO:0043170;GO:0016740;GO:0009987;GO:0008150;GO:0009414;GO:0019787;GO:0016567;GO:0006950;GO:0003674;GO:0006807;GO:0010200;GO:0070647;GO:0005829;GO:0010033;GO:0044238;GO:0005575;GO:…	-	Up Regulation
Cla97C11G210650	1138.05	2528.63	2.22189	1.15179	8.41246e-16	5.14592e-14	Cla97Chr11	4001128	4002211	-	993	GO:0097659;GO:0048869;GO:0032991;GO:0009891;GO:0009058;GO:0005623;GO:0044422;GO:0044237;GO:0043228;GO:0097159;GO:2001141;GO:0008152;GO:0005622;GO:0009893;GO:0051173;GO:0001085;GO:0005488;GO:0140110;GO:0045944;GO:0043227;GO:0043170;GO:0000977;GO:0043233;GO:0008150;GO:0032502;GO:0010468;GO:0003677;GO:0018130;GO:0031326;GO:0080090;GO:0045893;GO:0001012;GO:0003674;GO:0031981;GO:0048522;GO:1901360;GO:…	-	Up Regulation
Cla97C08G152370	8441.3	21235.9	2.51572	1.33097	9.05639e-16	5.52272e-14	Cla97Chr08	20736178	20737049	+	687	GO:0016020;GO:0065008;GO:0001101;GO:0070405;GO:0019898;GO:0005737;GO:0005623;GO:0008092;GO:0009415;GO:0005622;GO:0005488;GO:0009719;GO:0043168;GO:0090559;GO:0043227;GO:0010035;GO:0008150;GO:0009414;GO:0003674;GO:0016151;GO:0009631;GO:0043231;GO:0005575;GO:0072341;GO:0042221;GO:0050789;GO:0005543;GO:0048580;GO:0003779;GO:2000026;GO:0030054;GO:0009628;GO:1901700;GO:0044424;GO:0005515;GO:0005911;GO:…	-	Up Regulation
Cla97C05G080020	17.5408	1106.25	63.0674	5.97882	9.14664e-16	5.56059e-14	Cla97Chr05	138153	138635	-	483	-	-	Up Regulation
Cla97C04G071430	384.686	921.086	2.39438	1.25965	1.03844e-15	6.29374e-14	Cla97Chr04	17891640	17897263	+	3802	-	-	Up Regulation
Cla97C06G121070	286.837	88.3452	0.307998	-1.69901	1.1192e-15	6.76242e-14	Cla97Chr06	23463220	23464011	+	792	-	-	Down Regulation
Cla97C05G106120	1426.35	3109.4	2.17997	1.12431	1.43555e-15	8.64746e-14	Cla97Chr05	33478368	33479420	+	852	GO:0021700;GO:0010150;GO:0022414;GO:0097659;GO:0090693;GO:0048827;GO:0009058;GO:0005623;GO:0044237;GO:0097159;GO:2001141;GO:0008152;GO:0005622;GO:0005488;GO:0140110;GO:0009908;GO:0043227;GO:0043170;GO:0009790;GO:0008150;GO:0032502;GO:0003677;GO:0010468;GO:0010154;GO:0018130;GO:0003006;GO:0031326;GO:0080090;GO:0016049;GO:0048608;GO:0003674;GO:1901360;GO:0032774;GO:0031323;GO:0032501;GO:0005575;GO:…	-	Up Regulation
Cla97C08G145850	25.3558	136.095	5.36742	2.42423	1.46797e-15	8.81587e-14	Cla97Chr08	3312158	3320764	+	996	-	-	Up Regulation
Cla97C03G055040	1575.65	471.502	0.299244	-1.74061	1.54332e-15	9.24028e-14	Cla97Chr03	4051834	4055546	+	1533	GO:0016020;GO:0031090;GO:0033764;GO:0005737;GO:0031224;GO:0044438;GO:0044424;GO:0009058;GO:0005623;GO:0044422;GO:0071704;GO:0005778;GO:0008610;GO:0043228;GO:0016614;GO:0016616;GO:0008152;GO:0044464;GO:0005622;GO:0044425;GO:0098805;GO:0042579;GO:0003824;GO:0043227;GO:0005811;GO:0008150;GO:0006629;GO:0031903;GO:0043229;GO:0098588;GO:0044439;GO:0043232;GO:0070524;GO:0005777;GO:0055114;GO:0044446;GO:…	-	Down Regulation
Cla97C05G103620	144.193	399.796	2.77264	1.47126	1.55349e-15	9.27304e-14	Cla97Chr05	31740583	31742037	-	1455	-	-	Up Regulation
Cla97C03G052060	326.448	1494.58	4.57832	2.19482	1.60115e-15	9.52874e-14	Cla97Chr03	1100527	1101696	-	1170	GO:0016020;GO:0065008;GO:0031090;GO:0005737;GO:0005623;GO:0044422;GO:0015318;GO:0051234;GO:0000041;GO:0005622;GO:0005488;GO:0032879;GO:0043227;GO:0010035;GO:0008150;GO:0098655;GO:0015075;GO:0050801;GO:0006829;GO:0003674;GO:0010038;GO:0005575;GO:0006810;GO:0043231;GO:0072509;GO:0042221;GO:0050789;GO:0044437;GO:0005773;GO:0098662;GO:0050794;GO:0034220;GO:0072511;GO:0030001;GO:0031224;GO:0044424;GO:…	K14689	Up Regulation
Cla97C11G210540	122.156	24.8623	0.203529	-2.2967	1.69616e-15	1.00639e-13	Cla97Chr11	3861350	3862080	-	630	-	K14488	Down Regulation
Cla97C11G223390	0.684781	40.4867	59.1236	5.88566	1.73156e-15	1.02432e-13	Cla97Chr11	29236508	29237440	+	708	-	-	Up Regulation
Cla97C09G163410	172.036	1598.99	9.2945	3.21638	1.82957e-15	1.07906e-13	Cla97Chr09	1176293	1177009	-	471	-	-	Up Regulation
Cla97C02G046250	314.2	1172.27	3.73095	1.89954	2.67102e-15	1.57066e-13	Cla97Chr02	34133595	34134500	-	906	-	-	Up Regulation
Cla97C06G124170	130.971	362.906	2.7709	1.47035	3.15454e-15	1.84948e-13	Cla97Chr06	26378713	26388074	+	4006	GO:0016020;GO:0140096;GO:0001101;GO:0016773;GO:0007166;GO:0022414;GO:0010228;GO:0004672;GO:0005623;GO:0044237;GO:0006796;GO:0071215;GO:0097159;GO:0009605;GO:0008152;GO:0007165;GO:0007154;GO:0009415;GO:0032553;GO:0003824;GO:0005488;GO:0009719;GO:0009314;GO:0043168;GO:0032559;GO:0010035;GO:0043170;GO:0030554;GO:0019538;GO:0008150;GO:0070887;GO:0035639;GO:0032502;GO:0051716;GO:0009414;GO:0003006;GO:…	-	Up Regulation
Cla97C01G023820	0.896879	276.215	307.974	8.26667	3.18348e-15	1.86092e-13	Cla97Chr01	35098300	35098928	-	597	-	-	Up Regulation
Cla97C10G187430	3486.76	1569.58	0.450154	-1.15151	3.68123e-15	2.14554e-13	Cla97Chr10	3290310	3295868	+	1785	GO:0016020;GO:0001101;GO:0005623;GO:0044237;GO:0015318;GO:0051234;GO:0071941;GO:0007165;GO:0008152;GO:0009415;GO:0007154;GO:0010167;GO:0009635;GO:0009719;GO:0010035;GO:0042886;GO:0070887;GO:0008150;GO:0015291;GO:0051716;GO:0009733;GO:0009414;GO:0015075;GO:0042126;GO:0015293;GO:0015706;GO:0009636;GO:0044281;GO:0003674;GO:0023052;GO:0005886;GO:0006810;GO:0005575;GO:0015112;GO:0050789;GO:0042221;GO:…	K14638	Down Regulation
Cla97C08G159130	138.14	383.13	2.7735	1.47171	3.7762e-15	2.19442e-13	Cla97Chr08	26264860	26268527	-	1704	GO:0016020;GO:0015850;GO:0005319;GO:0005623;GO:0044237;GO:0015318;GO:0009607;GO:0051234;GO:0046865;GO:0071941;GO:0009605;GO:0008152;GO:0015718;GO:0033036;GO:0080168;GO:0008150;GO:1905039;GO:0015291;GO:0006869;GO:0015075;GO:0042126;GO:0015293;GO:0044281;GO:0003674;GO:0008028;GO:0046942;GO:0005886;GO:0051704;GO:0005575;GO:0006810;GO:0015665;GO:0050789;GO:0006082;GO:0010119;GO:0043436;GO:0008509;GO:…	K14638	Up Regulation
Cla97C09G177703	446.325	1107.68	2.48177	1.31137	3.82936e-15	2.21878e-13	Cla97Chr09	28924525	28925705	-	1038	-	-	Up Regulation
Cla97C03G065270	358.156	1721	4.80519	2.26459	4.14714e-15	2.39588e-13	Cla97Chr03	28765393	28767023	-	1341	GO:0140096;GO:0016020;GO:0016773;GO:0007166;GO:0098542;GO:0004672;GO:0005623;GO:0044237;GO:0006796;GO:0009607;GO:0097159;GO:0009605;GO:0008152;GO:0007165;GO:0007154;GO:0032553;GO:0007178;GO:0003824;GO:0005488;GO:0050777;GO:0043168;GO:0032559;GO:0030554;GO:0019538;GO:0043170;GO:0008150;GO:0007167;GO:0035639;GO:0051716;GO:0005524;GO:0003674;GO:0008144;GO:0000166;GO:0023052;GO:0005886;GO:0051704;GO:…	-	Up Regulation
Cla97C03G060820	804.406	1778.71	2.21121	1.14484	4.29795e-15	2.47577e-13	Cla97Chr03	14846392	14847342	-	951	GO:0009741;GO:0022414;GO:0097659;GO:0010228;GO:0044237;GO:0008152;GO:0005622;GO:0048527;GO:0048364;GO:0005488;GO:0009719;GO:0010558;GO:0043170;GO:0008150;GO:0003677;GO:0014070;GO:0051716;GO:0003006;GO:0018130;GO:0080090;GO:0048573;GO:0032774;GO:0031323;GO:0032501;GO:1903506;GO:2000242;GO:0048580;GO:0044260;GO:0051172;GO:1901362;GO:2000112;GO:0048366;GO:0050794;GO:0000003;GO:0009628;GO:1901700;GO:…	K09287	Up Regulation
Cla97C02G034200	663.226	4759.41	7.17615	2.84321	4.37461e-15	2.5126e-13	Cla97Chr02	8296636	8299314	-	1320	-	-	Up Regulation
Cla97C08G154780	1661.42	743.09	0.447262	-1.16081	4.43208e-15	2.53823e-13	Cla97Chr08	22858724	22861809	+	1461	GO:0043229;GO:0005737;GO:0043167;GO:0003674;GO:0016829;GO:0044424;GO:0016836;GO:0005623;GO:0004089;GO:0008270;GO:0005739;GO:0016835;GO:0043226;GO:0005575;GO:0043231;GO:0044464;GO:0046914;GO:0005622;GO:0003824;GO:0005488;GO:0046872;GO:0043169;GO:0015976;GO:0043227;GO:0044444;GO:0008150	K01673	Down Regulation
Cla97C03G065880	20584.8	8145.51	0.395705	-1.3375	5.58286e-15	3.18804e-13	Cla97Chr03	29287750	29305606	-	4617	-	-	Down Regulation
Cla97C05G099540	601.026	5410.28	9.00174	3.1702	6.60579e-15	3.7613e-13	Cla97Chr05	28583365	28584927	-	933	-	-	Up Regulation
Cla97C10G194030	3161	10692.9	3.38275	1.7582	6.9034e-15	3.91946e-13	Cla97Chr10	23082563	23083538	+	894	GO:0097659;GO:0009058;GO:0005623;GO:0044237;GO:0097159;GO:2001141;GO:0008152;GO:0007165;GO:0005622;GO:0007154;GO:0005488;GO:0140110;GO:0009719;GO:0043227;GO:0043170;GO:0070887;GO:0008150;GO:0003677;GO:0051716;GO:0010468;GO:0009873;GO:0018130;GO:0031326;GO:0080090;GO:0009723;GO:0003674;GO:1901360;GO:0032774;GO:0031323;GO:0023052;GO:0005575;GO:0016070;GO:0043231;GO:1903506;GO:0050789;GO:2000280;GO:…	K09286	Up Regulation
Cla97C11G221860	479.331	1096.3	2.28714	1.19354	7.4931e-15	4.24208e-13	Cla97Chr11	27870432	27880040	+	3051	GO:0140096;GO:0008233;GO:0003674;GO:0006807;GO:0016787;GO:0044238;GO:0071704;GO:0004175;GO:1901575;GO:0008152;GO:1901565;GO:0003824;GO:0030163;GO:0004190;GO:0009057;GO:0070011;GO:0006508;GO:0070001;GO:0043170;GO:0019538;GO:0009056;GO:0008150;GO:1901564	-	Up Regulation
Cla97C02G041940	433.898	1104.44	2.54539	1.34789	7.69892e-15	4.34615e-13	Cla97Chr02	29765939	29769969	-	3484	-	-	Up Regulation
Cla97C08G151090	769.397	1697.07	2.20572	1.14125	8.88489e-15	5.00136e-13	Cla97Chr08	19457807	19459559	-	702	GO:0097659;GO:0005737;GO:0009058;GO:0005623;GO:0044237;GO:0097159;GO:2001141;GO:0008152;GO:0005622;GO:0005488;GO:0043227;GO:0043170;GO:0008150;GO:0010468;GO:0003677;GO:0018130;GO:0031326;GO:0080090;GO:0003674;GO:1901360;GO:0032774;GO:0031323;GO:0043231;GO:0016070;GO:0005575;GO:1903506;GO:0050789;GO:0090304;GO:0006351;GO:0003676;GO:0044260;GO:0019222;GO:1901362;GO:2000112;GO:0050794;GO:0006725;GO:…	-	Up Regulation
Cla97C06G109630	26.0531	198.969	7.63703	2.93301	8.99769e-15	5.05046e-13	Cla97Chr06	353395	355363	-	411	-	K20368	Up Regulation
Cla97C05G102880	868.103	1891.28	2.17864	1.12343	9.56716e-15	5.3549e-13	Cla97Chr05	31062977	31065912	+	2293	GO:0140096;GO:0005102;GO:0005737;GO:0044267;GO:0044424;GO:0005515;GO:0005623;GO:0044237;GO:0071704;GO:0033612;GO:0008152;GO:0005622;GO:0044464;GO:0003824;GO:0005488;GO:0043227;GO:0043170;GO:0019538;GO:0009987;GO:0016740;GO:0008150;GO:0043229;GO:0016567;GO:0019787;GO:0003674;GO:0006807;GO:0070647;GO:0044238;GO:0043231;GO:0043226;GO:0005575;GO:0005634;GO:0032446;GO:0004842;GO:0044260;GO:0006464;GO:…	-	Up Regulation
Cla97C08G159210	212.104	780.058	3.67771	1.87881	9.84162e-15	5.49296e-13	Cla97Chr08	26303495	26304184	-	690	GO:0097659;GO:0098542;GO:2000022;GO:0044237;GO:0009607;GO:0009605;GO:0008152;GO:0005622;GO:0005488;GO:0009751;GO:0009719;GO:0043170;GO:0008150;GO:0014070;GO:0051716;GO:0003677;GO:0018130;GO:0009620;GO:0009739;GO:0080090;GO:0032774;GO:0010200;GO:0097306;GO:0031323;GO:0071396;GO:0051704;GO:1903506;GO:0010243;GO:0009753;GO:0048583;GO:1901698;GO:0044260;GO:1901362;GO:2000112;GO:0050794;GO:0009738;GO:…	-	Up Regulation
Cla97C02G028410	23.606	178.589	7.56541	2.91942	1.03961e-14	5.78611e-13	Cla97Chr02	1945382	1946818	+	1437	GO:0016020;GO:0065008;GO:0001101;GO:0044070;GO:0005623;GO:0015318;GO:0051234;GO:0009415;GO:0032879;GO:0044093;GO:1903961;GO:0032414;GO:0005216;GO:0010035;GO:0008150;GO:0009414;GO:0006970;GO:0050801;GO:0015075;GO:0043269;GO:0003674;GO:0019725;GO:0022898;GO:0009651;GO:1903959;GO:0005886;GO:0051050;GO:1901529;GO:0034762;GO:0005575;GO:0006810;GO:0050789;GO:0042221;GO:0034767;GO:0065009;GO:0022836;GO:…	-	Up Regulation
Cla97C11G207330	171.503	440.083	2.56604	1.35954	1.22324e-14	6.789e-13	Cla97Chr11	1193659	1195569	-	1173	GO:0044085;GO:0016020;GO:0016043;GO:0031410;GO:0031982;GO:0005737;GO:0044424;GO:0005515;GO:0005623;GO:0051234;GO:0030276;GO:0030136;GO:0044464;GO:0005622;GO:0044425;GO:0022607;GO:0065003;GO:0005488;GO:0035091;GO:0008289;GO:0043168;GO:0043227;GO:0009987;GO:0008150;GO:0097708;GO:0043229;GO:0034622;GO:0005545;GO:0043167;GO:0016192;GO:0012505;GO:0003674;GO:0048268;GO:0006897;GO:0030135;GO:0098657;GO:…	-	Up Regulation
Cla97C01G018110	348.104	813.712	2.33755	1.225	1.24017e-14	6.86367e-13	Cla97Chr01	31458029	31461633	-	1314	GO:0097659;GO:0009058;GO:0005623;GO:0044237;GO:0097159;GO:2001141;GO:0008152;GO:0005622;GO:0005488;GO:0140110;GO:0043227;GO:0043170;GO:0010035;GO:0008150;GO:0010468;GO:0018130;GO:0031326;GO:0080090;GO:0003674;GO:1901360;GO:0032774;GO:0031323;GO:0010038;GO:0043231;GO:0016070;GO:0005575;GO:1903506;GO:0042221;GO:0050789;GO:0090304;GO:0006351;GO:0003676;GO:0044260;GO:0019222;GO:1901362;GO:2000112;GO:…	-	Up Regulation
Cla97C03G058030	60.488	5.47851	0.0905718	-3.46479	1.25962e-14	6.95186e-13	Cla97Chr03	7238075	7239808	-	1734	GO:0016020;GO:0001101;GO:0021700;GO:0044434;GO:0045549;GO:0016053;GO:0022414;GO:0009687;GO:0009534;GO:0006066;GO:0005737;GO:1902645;GO:0009058;GO:0044255;GO:0005623;GO:0044422;GO:0044237;GO:0008610;GO:1902644;GO:0016702;GO:0008299;GO:0008152;GO:0009415;GO:0005622;GO:0003824;GO:0010431;GO:0005488;GO:0032787;GO:0043227;GO:0010035;GO:0010436;GO:0022611;GO:0008150;GO:0006629;GO:0032502;GO:0009414;GO:…	K09840	Down Regulation
Cla97C10G187790	92.2087	271.784	2.94749	1.55949	1.2719e-14	7.00003e-13	Cla97Chr10	3775873	3778311	+	525	-	-	Up Regulation
Cla97C10G192770	2.61389	72.7809	27.8439	4.79929	1.4174e-14	7.77914e-13	Cla97Chr10	20677200	20679542	-	693	-	-	Up Regulation
Cla97C05G087800	468.503	2462.85	5.25684	2.3942	1.4462e-14	7.91527e-13	Cla97Chr05	5925144	5926025	+	882	GO:0140096;GO:0016020;GO:0005623;GO:0044237;GO:0008152;GO:0003824;GO:0005488;GO:0048364;GO:0043170;GO:0019538;GO:0008150;GO:0032502;GO:0019787;GO:0003674;GO:0010200;GO:0006511;GO:0070647;GO:0032501;GO:0005886;GO:0005575;GO:1901575;GO:0010243;GO:0042221;GO:0030163;GO:0004842;GO:1901698;GO:0044260;GO:0006464;GO:0051301;GO:0006952;GO:0036211;GO:0048856;GO:0051603;GO:0044257;GO:0071944;GO:0031224;GO:…	-	Up Regulation
Cla97C02G042420	2360.59	668.056	0.283004	-1.82111	1.49205e-14	8.14365e-13	Cla97Chr02	30374578	30376041	-	1017	GO:0097659;GO:0009058;GO:0005623;GO:0044237;GO:0097159;GO:2001141;GO:0007165;GO:0008152;GO:0005622;GO:0007154;GO:0005488;GO:0140110;GO:0009719;GO:0043227;GO:0043170;GO:0070887;GO:0008150;GO:0051716;GO:0009733;GO:0003677;GO:0010468;GO:0018130;GO:0031326;GO:0080090;GO:0003674;GO:1901360;GO:0032774;GO:0023052;GO:0031323;GO:0005575;GO:0016070;GO:0043231;GO:1903506;GO:0001067;GO:0050789;GO:0042221;GO:…	K14484	Down Regulation
Cla97C08G155510	2364.6	1104.33	0.467024	-1.09843	1.54512e-14	8.41005e-13	Cla97Chr08	23507479	23511001	-	942	GO:0140096;GO:0015919;GO:0031625;GO:0005737;GO:0044255;GO:0044237;GO:0015031;GO:0008152;GO:0005622;GO:0003824;GO:0043574;GO:0005488;GO:0030258;GO:0032787;GO:0043168;GO:0033365;GO:0019538;GO:0032559;GO:0043170;GO:0042886;GO:0008104;GO:0008150;GO:0044439;GO:0005524;GO:0019787;GO:0044281;GO:0071806;GO:0072329;GO:0008144;GO:0006810;GO:0046395;GO:1901575;GO:0044260;GO:0006464;GO:0009062;GO:0043436;GO:…	K10689	Down Regulation
Cla97C02G026870	274.56	1175.64	4.28193	2.09826	1.57779e-14	8.56431e-13	Cla97Chr02	584058	591898	-	2539	GO:0140096;GO:0005737;GO:0016279;GO:0005623;GO:0048229;GO:0044764;GO:0044237;GO:0032259;GO:0018024;GO:0008213;GO:0008152;GO:0005622;GO:0003824;GO:0042054;GO:0046976;GO:0005488;GO:0019538;GO:0043227;GO:0043170;GO:0051726;GO:0008150;GO:0032502;GO:0009555;GO:0031326;GO:0080090;GO:0003674;GO:0016741;GO:0031323;GO:0032501;GO:0051704;GO:0009507;GO:0018022;GO:0043231;GO:0005575;GO:0050789;GO:0051052;GO:…	-	Up Regulation
Cla97C05G108040	953.617	5123.3	5.3725	2.42559	1.62398e-14	8.79084e-13	Cla97Chr05	34811583	34815020	+	1539	GO:0016020;GO:0140103;GO:0140096;GO:0043413;GO:0031090;GO:0005737;GO:0008194;GO:0009058;GO:0005623;GO:0044422;GO:0044237;GO:0008152;GO:1901137;GO:0005622;GO:0003824;GO:0098791;GO:0019538;GO:0043227;GO:0043170;GO:0006487;GO:0008150;GO:0006486;GO:0009101;GO:0016758;GO:0003674;GO:0009100;GO:0005575;GO:0043231;GO:0044260;GO:0016757;GO:0006464;GO:0036211;GO:0008375;GO:0031224;GO:0044267;GO:0044424;GO:…	K00737	Up Regulation
Cla97C09G165070	515.194	7068.27	13.7196	3.77817	1.72982e-14	9.3382e-13	Cla97Chr09	2406962	2435117	+	4932	GO:0016020;GO:0070417;GO:0005737;GO:0009646;GO:0005623;GO:0044237;GO:0051234;GO:0009607;GO:0009055;GO:0009605;GO:0008152;GO:0005622;GO:0006091;GO:0003824;GO:0005488;GO:0006979;GO:0009314;GO:0043227;GO:0009642;GO:0008150;GO:0051716;GO:0031226;GO:0031326;GO:0055114;GO:0003674;GO:1901141;GO:0031323;GO:0051704;GO:0005886;GO:0016491;GO:0043231;GO:0005575;GO:1900376;GO:0006810;GO:0050789;GO:0002239;GO:…	-	Up Regulation
Cla97C02G041740	586.258	2331.94	3.97766	1.99192	1.95722e-14	1.0537e-12	Cla97Chr02	29602776	29603918	-	1143	GO:0140096;GO:0016020;GO:0001101;GO:0098542;GO:0005623;GO:0044237;GO:0009607;GO:0009814;GO:0009605;GO:0008152;GO:0007154;GO:0003824;GO:0005488;GO:0009816;GO:0009719;GO:0019538;GO:0043170;GO:0008150;GO:0043562;GO:0051716;GO:0019787;GO:0003674;GO:0006511;GO:0010200;GO:0070647;GO:0005886;GO:0051704;GO:0005575;GO:1901575;GO:0010243;GO:0042221;GO:0030163;GO:0004842;GO:0044260;GO:1901698;GO:0006464;GO:…	K10664	Up Regulation
Cla97C04G071440	6421.69	15207.1	2.36809	1.24372	1.98503e-14	1.06577e-12	Cla97Chr04	17900334	17904845	-	1087	GO:0019362;GO:0006165;GO:0006096;GO:0006066;GO:0005737;GO:0009185;GO:0044237;GO:0006006;GO:0072525;GO:0046390;GO:0008152;GO:0006094;GO:0006091;GO:1901137;GO:0005622;GO:0003824;GO:0044262;GO:0005488;GO:0009719;GO:0019693;GO:0032787;GO:0009108;GO:0008150;GO:0009145;GO:0009179;GO:0018130;GO:0009206;GO:0009166;GO:0044281;GO:0006754;GO:0006081;GO:0009205;GO:0072521;GO:0042866;GO:0019359;GO:0006732;GO:…	K01803	Up Regulation
Cla97C06G121140	201.732	509.817	2.5272	1.33754	2.19751e-14	1.17665e-12	Cla97Chr06	23566659	23569633	-	1683	GO:0016020;GO:0065008;GO:0072505;GO:0050801;GO:0055062;GO:0003674;GO:0031224;GO:0098771;GO:0072506;GO:0071702;GO:0055081;GO:0055083;GO:0016021;GO:0051234;GO:0005575;GO:0006810;GO:0055085;GO:0042592;GO:0044425;GO:0008643;GO:0051179;GO:0048878;GO:0008150;GO:0005215;GO:0022857;GO:0065007	K13783	Up Regulation
Cla97C04G075850	379.711	4217.59	11.1074	3.47344	2.29752e-14	1.22688e-12	Cla97Chr04	23320489	23322606	-	2118	GO:1902222;GO:1901606;GO:0001101;GO:0016053;GO:0005737;GO:0052883;GO:0009699;GO:0009058;GO:0005623;GO:0044237;GO:0006559;GO:0008152;GO:0006520;GO:0005622;GO:0016841;GO:0003824;GO:1901361;GO:0009719;GO:0032787;GO:0019538;GO:0043170;GO:0008150;GO:0019748;GO:0016598;GO:0009072;GO:0014070;GO:0009739;GO:0009800;GO:0009636;GO:0044281;GO:0009803;GO:0003674;GO:1901360;GO:0006511;GO:0046395;GO:0005575;GO:…	K10775	Up Regulation
Cla97C08G148410	233.771	74.9258	0.32051	-1.64156	2.31306e-14	1.23185e-12	Cla97Chr08	16452636	16454919	+	1566	-	-	Down Regulation
Cla97C07G137840	2865.75	8166.02	2.84953	1.51072	2.3288e-14	1.23689e-12	Cla97Chr07	25498656	25500819	+	1386	GO:0042446;GO:0016020;GO:0065008;GO:0001101;GO:0016132;GO:0009687;GO:0006066;GO:0005737;GO:0010295;GO:0044255;GO:0009058;GO:0016115;GO:0005623;GO:0044422;GO:0044237;GO:0008610;GO:1902644;GO:0097159;GO:0098827;GO:0008152;GO:0005622;GO:0009415;GO:0003824;GO:0005488;GO:0032787;GO:0009314;GO:0008300;GO:0043290;GO:0043227;GO:0010035;GO:0055088;GO:0046906;GO:0004497;GO:0005789;GO:0008150;GO:0009639;GO:…	K09843	Up Regulation
Cla97C09G183360	716.9	5795.97	8.08476	3.0152	2.96628e-14	1.57125e-12	Cla97Chr09	36580546	36584257	-	2403	-	-	Up Regulation
Cla97C01G005540	340.487	789.223	2.31792	1.21283	3.31087e-14	1.7491e-12	Cla97Chr01	5311676	5314832	+	1814	GO:0005982;GO:0016773;GO:0005737;GO:0009058;GO:0005623;GO:0044237;GO:0006796;GO:0044264;GO:0097159;GO:0008152;GO:0005622;GO:0032553;GO:0003824;GO:0044262;GO:0005488;GO:0043168;GO:0032559;GO:0030554;GO:0043170;GO:0034637;GO:0004396;GO:0008150;GO:0035639;GO:0005524;GO:0006073;GO:0044281;GO:0003674;GO:0033692;GO:0008144;GO:0000166;GO:0005975;GO:0005575;GO:0006000;GO:0044260;GO:0016310;GO:0016051;GO:…	K00847	Up Regulation
Cla97C06G110540	1614.35	4284.48	2.65399	1.40816	3.38149e-14	1.78164e-12	Cla97Chr06	1186972	1189379	-	1791	-	-	Up Regulation
Cla97C03G063000	1052.26	2398.65	2.27953	1.18874	3.57679e-14	1.87953e-12	Cla97Chr03	24907223	24910699	-	504	GO:0016020;GO:0019867;GO:0016043;GO:0031090;GO:0005737;GO:0048285;GO:0031224;GO:0044438;GO:0044424;GO:0005623;GO:0044422;GO:0005778;GO:0005740;GO:0007031;GO:0044464;GO:0005622;GO:0044425;GO:0098805;GO:0042579;GO:0007005;GO:0031968;GO:0043227;GO:0009987;GO:0008150;GO:0016559;GO:0031903;GO:0043229;GO:0098588;GO:0044429;GO:0044439;GO:0005741;GO:0005777;GO:0044446;GO:0031967;GO:0016021;GO:0005739;GO:…	K17969	Up Regulation
Cla97C02G029250	424.036	1074.61	2.53425	1.34156	3.77933e-14	1.98069e-12	Cla97Chr02	2515693	2519448	-	3096	GO:0016020;GO:0042625;GO:0090662;GO:0005887;GO:0005623;GO:0015318;GO:0051234;GO:0097159;GO:0019829;GO:0005622;GO:0032553;GO:0003824;GO:0043492;GO:0005488;GO:0043168;GO:0032559;GO:0030554;GO:0043227;GO:0008150;GO:0035639;GO:0031226;GO:0005524;GO:0098655;GO:0015075;GO:0022853;GO:0003674;GO:0008144;GO:0000166;GO:0017111;GO:0005516;GO:0005886;GO:0043231;GO:0006810;GO:0005575;GO:0015405;GO:0098662;GO:…	K01537	Up Regulation
Cla97C07G137440	596.192	3165.11	5.30888	2.40841	3.85597e-14	2.01551e-12	Cla97Chr07	24974577	24978335	-	1392	GO:0016020;GO:0140096;GO:0016310;GO:1901265;GO:0071944;GO:0016773;GO:0044267;GO:0031224;GO:0005623;GO:0004672;GO:0044237;GO:0006796;GO:0071704;GO:0097159;GO:1901363;GO:0008152;GO:0016301;GO:0044464;GO:0044425;GO:0006468;GO:0003824;GO:0032553;GO:0005488;GO:0043168;GO:0030554;GO:0019538;GO:0043170;GO:0032559;GO:0016740;GO:0009987;GO:0008150;GO:0017076;GO:0035639;GO:0005524;GO:0043167;GO:0003674;GO:…	-	Up Regulation
Cla97C10G205770	582.135	1281.32	2.20107	1.1382	3.88768e-14	2.02672e-12	Cla97Chr10	34716455	34717380	-	798	GO:0016020;GO:0005783;GO:0031410;GO:0031090;GO:0031982;GO:0005737;GO:0044433;GO:0031224;GO:0044424;GO:0005623;GO:0044422;GO:0051234;GO:0044425;GO:0005622;GO:0044464;GO:0098805;GO:0098791;GO:0044431;GO:0005768;GO:0043227;GO:0008150;GO:0043229;GO:0010008;GO:0097708;GO:0098588;GO:0044446;GO:0016192;GO:0012505;GO:0044440;GO:0005829;GO:0016021;GO:0043231;GO:0006810;GO:0005575;GO:0043226;GO:0005802;GO:…	K20359	Up Regulation
Cla97C06G125540	1776.75	822.489	0.462918	-1.11117	3.93349e-14	2.04521e-12	Cla97Chr06	27512067	27513865	-	1799	-	-	Down Regulation
Cla97C07G133790	90.5608	1150.74	12.7068	3.66753	3.96482e-14	2.05608e-12	Cla97Chr07	7322535	7324027	-	1359	GO:0140096;GO:0044267;GO:1901700;GO:0050896;GO:0044237;GO:0071704;GO:0042493;GO:0008152;GO:0003824;GO:0019538;GO:0043170;GO:0016740;GO:0009987;GO:0008150;GO:0016567;GO:0019787;GO:0003674;GO:0006807;GO:0010200;GO:0070647;GO:0010033;GO:0044238;GO:0010243;GO:0042221;GO:0032446;GO:0004842;GO:1901698;GO:0044260;GO:0006464;GO:0036211;GO:0043412;GO:1901564	-	Up Regulation
Cla97C05G099470	199.834	498.774	2.49594	1.31958	4.09156e-14	2.11626e-12	Cla97Chr05	28522767	28524413	-	1137	-	-	Up Regulation
Cla97C03G053880	10037.1	3170.08	0.315838	-1.66274	4.31159e-14	2.22424e-12	Cla97Chr03	3074653	3076055	-	960	GO:0044085;GO:0016020;GO:0052736;GO:0016762;GO:0016043;GO:0030312;GO:0071944;GO:0044036;GO:0044042;GO:0016787;GO:0005623;GO:0044237;GO:0044264;GO:0071704;GO:0071554;GO:0008152;GO:0044464;GO:0003824;GO:0044262;GO:0005976;GO:0044248;GO:0010383;GO:0043170;GO:0010411;GO:0016740;GO:0009987;GO:0008150;GO:0048046;GO:0016758;GO:0006073;GO:0003674;GO:0046527;GO:0004553;GO:0044238;GO:0005576;GO:0005975;GO:…	K08235	Down Regulation
Cla97C05G090930	26.9962	482.259	17.864	4.15898	4.42491e-14	2.27675e-12	Cla97Chr05	8950530	8951915	-	1092	GO:0010150;GO:0097659;GO:0005737;GO:0009891;GO:0098542;GO:0031347;GO:0044237;GO:0009607;GO:0009814;GO:0009605;GO:0008152;GO:0005622;GO:0005488;GO:0009751;GO:0009719;GO:0043170;GO:0008150;GO:0003677;GO:0014070;GO:0018130;GO:0080090;GO:0045893;GO:0000302;GO:0010200;GO:0032774;GO:0031323;GO:0032501;GO:0051704;GO:1903506;GO:0010243;GO:0048583;GO:0044260;GO:0010557;GO:1901698;GO:0010604;GO:1901362;GO:…	-	Up Regulation
Cla97C07G129280	691.979	294.431	0.425492	-1.2328	4.52271e-14	2.32103e-12	Cla97Chr07	999014	999673	+	660	GO:0097659;GO:0005737;GO:0009058;GO:0005623;GO:0044237;GO:0097159;GO:2001141;GO:0008152;GO:0007165;GO:0005622;GO:0007154;GO:0005488;GO:0140110;GO:0009719;GO:0043227;GO:0043170;GO:0008150;GO:0070887;GO:0051716;GO:0003677;GO:0010468;GO:0018130;GO:0009873;GO:0031326;GO:0080090;GO:0009723;GO:0003674;GO:1901360;GO:0032774;GO:0010200;GO:0031323;GO:0023052;GO:0009507;GO:0043231;GO:0016070;GO:0005575;GO:…	K14516	Down Regulation
Cla97C02G033660	241.255	579.448	2.40181	1.26412	4.8719e-14	2.49376e-12	Cla97Chr02	7198205	7200210	-	780	GO:0140096;GO:0016020;GO:0009968;GO:0007166;GO:0023051;GO:0090090;GO:0005887;GO:2000050;GO:0005623;GO:0044237;GO:0035567;GO:1905330;GO:0008152;GO:0007165;GO:0010646;GO:0007154;GO:0003824;GO:2000051;GO:0005488;GO:0060070;GO:0043170;GO:0019538;GO:0016055;GO:0008150;GO:0038018;GO:0051716;GO:0031226;GO:0030178;GO:0019787;GO:0043112;GO:0003674;GO:0060828;GO:0006511;GO:0070647;GO:0023052;GO:0005886;GO:…	-	Up Regulation
Cla97C02G035150	178.036	442.787	2.48706	1.31444	5.0882e-14	2.59774e-12	Cla97Chr02	10780739	10785609	-	2802	GO:0016020;GO:0022824;GO:0001101;GO:0070417;GO:0007166;GO:0005737;GO:0005623;GO:0015318;GO:0051234;GO:0007215;GO:0009611;GO:0009605;GO:0007165;GO:0022835;GO:0007154;GO:0005622;GO:0009719;GO:0005216;GO:0043227;GO:0004970;GO:0008150;GO:0070887;GO:0015276;GO:0051716;GO:0043200;GO:0098655;GO:0015075;GO:0071214;GO:0003674;GO:0019932;GO:0023052;GO:0005886;GO:0030594;GO:0009507;GO:0071417;GO:0043231;GO:…	K05387	Up Regulation
Cla97C05G080030	51.125	1478.58	28.9209	4.85404	5.11162e-14	2.60297e-12	Cla97Chr05	138706	142197	-	852	-	-	Up Regulation
Cla97C11G225220	4684.12	9584.67	2.04621	1.03295	5.32465e-14	2.70448e-12	Cla97Chr11	30699474	30709813	-	3947	GO:0019362;GO:0006165;GO:0016773;GO:0006096;GO:0005737;GO:0047334;GO:0009185;GO:0009749;GO:0044237;GO:0072525;GO:0046390;GO:0008152;GO:1901137;GO:0005622;GO:0006091;GO:0003824;GO:0044262;GO:0005488;GO:0019693;GO:0032787;GO:0043168;GO:0009108;GO:0009743;GO:0032559;GO:0008150;GO:0009145;GO:0018130;GO:0005524;GO:0009179;GO:0009206;GO:0009166;GO:0044281;GO:0006754;GO:0009205;GO:0072521;GO:0019359;GO:…	K00895	Up Regulation
Cla97C02G026280	1489.78	5702.52	3.82777	1.9365	5.45765e-14	2.76493e-12	Cla97Chr02	86749	87799	-	957	GO:0009968;GO:0019760;GO:0097659;GO:0005737;GO:0023051;GO:0009058;GO:0005623;GO:0044237;GO:0009788;GO:0009611;GO:0097159;GO:2001141;GO:0016143;GO:0008152;GO:0010646;GO:0005622;GO:0005488;GO:0019757;GO:0140110;GO:0043227;GO:0043170;GO:1901419;GO:0008150;GO:0019748;GO:0006790;GO:0003677;GO:0010468;GO:0018130;GO:0031326;GO:0080090;GO:0044281;GO:0003674;GO:1901360;GO:0032774;GO:0043565;GO:0031323;GO:…	-	Up Regulation
Cla97C10G194460	114.293	449.688	3.93451	1.97618	5.57945e-14	2.81941e-12	Cla97Chr10	23834084	23835321	-	678	-	K09422	Up Regulation
Cla97C05G102090	93.1737	445.048	4.77654	2.25597	5.71433e-14	2.8802e-12	Cla97Chr05	30476131	30479004	+	1539	GO:0016020;GO:0006725;GO:0019760;GO:0031224;GO:0098542;GO:0009058;GO:0043207;GO:0050896;GO:0042343;GO:0051707;GO:0044237;GO:0071704;GO:0009607;GO:1901363;GO:0097159;GO:0020037;GO:0009605;GO:0016143;GO:0008152;GO:0046483;GO:0044425;GO:0003824;GO:0005488;GO:0019757;GO:1901135;GO:0043169;GO:0034641;GO:0046906;GO:0004497;GO:0009987;GO:0042430;GO:0008150;GO:0019748;GO:0016709;GO:0006790;GO:0005506;GO:…	-	Up Regulation
Cla97C05G097660	393.238	890.856	2.26544	1.17979	6.06194e-14	3.04763e-12	Cla97Chr05	27052411	27056127	-	1446	GO:0016020;GO:0065008;GO:0072503;GO:0031090;GO:0098800;GO:0005737;GO:0006839;GO:0032991;GO:0005623;GO:0044455;GO:0044422;GO:0051234;GO:0031301;GO:1990246;GO:0005622;GO:0005488;GO:0055065;GO:0034702;GO:0043227;GO:0005743;GO:0060401;GO:0008150;GO:0043233;GO:0098655;GO:0050801;GO:0031967;GO:0055074;GO:0051561;GO:0034703;GO:0098771;GO:0003674;GO:0019725;GO:0005739;GO:0006874;GO:0005575;GO:0006851;GO:…	-	Up Regulation
Cla97C01G013975	49.9034	528.146	10.5834	3.40373	7.21213e-14	3.61668e-12	Cla97Chr01	27763483	27764202	+	720	-	-	Up Regulation
Cla97C10G201400	9.63476	597.786	62.0447	5.95524	7.25545e-14	3.6292e-12	Cla97Chr10	31470804	31471628	-	825	GO:0016020;GO:0010150;GO:0030054;GO:0071944;GO:0002252;GO:0005737;GO:0031224;GO:0098542;GO:0048827;GO:0090693;GO:0044424;GO:0043207;GO:0005911;GO:0005623;GO:0055044;GO:0050896;GO:0051707;GO:0009607;GO:0009605;GO:0009506;GO:0005622;GO:0044464;GO:0044425;GO:0007275;GO:0043227;GO:0009536;GO:0048367;GO:0008150;GO:0032502;GO:0043229;GO:0031226;GO:0006950;GO:0099402;GO:0048731;GO:0031225;GO:0002376;GO:…	-	Up Regulation
Cla97C06G115120	16530.5	33275.2	2.01296	1.00932	7.85605e-14	3.91969e-12	Cla97Chr06	6052651	6053917	+	738	-	-	Up Regulation
Cla97C01G016670	80.8316	327.918	4.0568	2.02034	8.90134e-14	4.43004e-12	Cla97Chr01	30368984	30369817	+	834	GO:0016020;GO:0030312;GO:0071944;GO:0005737;GO:0031224;GO:0044424;GO:0005515;GO:0005623;GO:0044422;GO:0043228;GO:0031974;GO:0005856;GO:0070013;GO:0008092;GO:0015630;GO:0005622;GO:0044464;GO:0044425;GO:0005488;GO:0043227;GO:0043233;GO:0043229;GO:0043232;GO:0044430;GO:0044446;GO:0031981;GO:0003674;GO:0009524;GO:0005730;GO:0005819;GO:0016021;GO:0005886;GO:0043231;GO:0043226;GO:0005575;GO:0005634;GO:…	-	Up Regulation
Cla97C08G148310	19.0543	114.14	5.99027	2.58262	1.04728e-13	5.19902e-12	Cla97Chr08	16240996	16241628	-	633	GO:0032885;GO:0070417;GO:0097659;GO:0009891;GO:0098542;GO:0031347;GO:0044237;GO:0009607;GO:0009814;GO:0009605;GO:0008152;GO:0005622;GO:0009408;GO:0005488;GO:0009751;GO:0009719;GO:0043170;GO:0008150;GO:1900030;GO:0051716;GO:0003677;GO:0014070;GO:0018130;GO:0080090;GO:0045893;GO:0032774;GO:0031323;GO:0051704;GO:0050776;GO:1903506;GO:0009753;GO:0048583;GO:0044260;GO:0010557;GO:0010604;GO:0002682;GO:…	-	Up Regulation
Cla97C04G070980	173.687	485.297	2.7941	1.48238	1.06481e-13	5.27283e-12	Cla97Chr04	15698173	15699387	+	186	-	-	Up Regulation
Cla97C01G019290	456.549	2947.07	6.4551	2.69044	1.08254e-13	5.34718e-12	Cla97Chr01	32277247	32283782	+	2639	GO:0044085;GO:0016020;GO:0031090;GO:0005737;GO:0034551;GO:0005623;GO:0044422;GO:0097159;GO:0005622;GO:0003824;GO:0032553;GO:0022607;GO:0065003;GO:0005488;GO:0007005;GO:0043168;GO:0032559;GO:0043227;GO:0030554;GO:0005743;GO:0008150;GO:0035639;GO:0005524;GO:0031967;GO:0003674;GO:0008144;GO:0000166;GO:0017111;GO:0005739;GO:0005575;GO:0043231;GO:0031975;GO:0031966;GO:0033108;GO:0016043;GO:1901265;GO:…	-	Up Regulation
Cla97C05G107100	170.683	695.627	4.07555	2.02699	1.26662e-13	6.24086e-12	Cla97Chr05	34145327	34146181	+	855	GO:0021700;GO:0097659;GO:0032989;GO:0044237;GO:0008152;GO:0005622;GO:0048364;GO:0005488;GO:0009719;GO:0043170;GO:0008150;GO:0003677;GO:0040034;GO:0051716;GO:0018130;GO:0080090;GO:0009739;GO:0048767;GO:0048506;GO:0016049;GO:0032774;GO:0031323;GO:0032501;GO:0071396;GO:0000902;GO:1903506;GO:0044260;GO:1901362;GO:2000112;GO:0050794;GO:1901700;GO:0044424;GO:0009736;GO:0048510;GO:0048764;GO:1901363;GO:…	-	Up Regulation
Cla97C01G005910	2.26644	702.728	310.058	8.27639	1.28019e-13	6.29204e-12	Cla97Chr01	5687151	5687768	+	618	-	-	Up Regulation
Cla97C07G141340	811.904	9038.53	11.1325	3.47671	1.2854e-13	6.30195e-12	Cla97Chr07	28974607	28975426	-	636	GO:0097659;GO:0005737;GO:0023051;GO:0009058;GO:0005623;GO:0031347;GO:2000022;GO:0051253;GO:0044237;GO:0009611;GO:2001141;GO:0008152;GO:0010646;GO:0005622;GO:0140110;GO:0043170;GO:0043227;GO:0010558;GO:0008150;GO:1903507;GO:0010468;GO:0018130;GO:0031326;GO:0080090;GO:0003674;GO:1901360;GO:0032774;GO:0031323;GO:0003712;GO:0010605;GO:0005575;GO:0016070;GO:0043231;GO:1903506;GO:0050789;GO:0090304;GO:…	K13464	Up Regulation
Cla97C01G018685	43.8404	160.235	3.65496	1.86986	1.3223e-13	6.46686e-12	Cla97Chr01	31864627	31865598	+	438	-	-	Up Regulation
Cla97C02G036770	7.45585	61.4479	8.24157	3.04292	1.41153e-13	6.88619e-12	Cla97Chr02	21789005	21789580	+	207	-	-	Up Regulation
Cla97C01G023960	743.172	1664.94	2.24032	1.1637	1.42789e-13	6.94883e-12	Cla97Chr01	35201837	35213027	+	3562	GO:0005575;GO:0016020;GO:0006810;GO:0055085;GO:0044425;GO:0003674;GO:0031224;GO:0016021;GO:0051179;GO:0008150;GO:0005215;GO:0051234;GO:0022857	K14638	Up Regulation
Cla97C06G125580	1259.92	5939.82	4.71445	2.23709	1.43819e-13	6.98177e-12	Cla97Chr06	27551468	27556520	-	3090	GO:0016020;GO:0021700;GO:0031090;GO:0044036;GO:0005737;GO:0048869;GO:0008194;GO:0009058;GO:0005623;GO:0044237;GO:0044422;GO:0044264;GO:0010015;GO:0071554;GO:0008152;GO:0005622;GO:0044262;GO:0003824;GO:0098791;GO:0048364;GO:0048469;GO:0043227;GO:0010383;GO:0043170;GO:0010411;GO:0034637;GO:0008150;GO:0032502;GO:0009888;GO:0006073;GO:0016758;GO:0048767;GO:0016049;GO:0003674;GO:0035252;GO:0033692;GO:…	K08238	Up Regulation
Cla97C03G054210	11.9246	75.4149	6.32434	2.66092	1.51271e-13	7.32553e-12	Cla97Chr03	3436273	3438537	-	1536	GO:0016020;GO:0000003;GO:0042175;GO:0005783;GO:0021700;GO:0031090;GO:0022414;GO:0005737;GO:0031224;GO:0044424;GO:0009058;GO:0005623;GO:0044422;GO:1901363;GO:0097159;GO:0098827;GO:0020037;GO:0009835;GO:0008152;GO:0044464;GO:0044425;GO:0005622;GO:0003824;GO:0005488;GO:0043169;GO:0043227;GO:0007275;GO:0061458;GO:0004497;GO:0046906;GO:0005789;GO:0008150;GO:0019748;GO:0043229;GO:0016709;GO:0032502;GO:…	K07408	Up Regulation
Cla97C11G221460	287.898	1200.09	4.16846	2.05951	1.5544e-13	7.50902e-12	Cla97Chr11	27475648	27477712	+	1101	GO:0001101;GO:0097659;GO:0009058;GO:0005623;GO:0044237;GO:0097159;GO:0009611;GO:2001141;GO:0008152;GO:0007165;GO:0009415;GO:0005622;GO:0007154;GO:0005488;GO:0140110;GO:0009719;GO:0009314;GO:0043227;GO:0043170;GO:0010035;GO:0070887;GO:0008150;GO:0051716;GO:0010468;GO:0003677;GO:0018130;GO:0009414;GO:0009873;GO:0006970;GO:0071214;GO:0031326;GO:0080090;GO:0009723;GO:0003674;GO:1901360;GO:0032774;GO:…	K09286	Up Regulation
Cla97C01G015420	5.2286	87.1045	16.6592	4.05825	1.65014e-13	7.95209e-12	Cla97Chr01	29192878	29193177	-	300	-	-	Up Regulation
Cla97C04G076580	15394.4	30823.6	2.00226	1.00163	1.6605e-13	7.98253e-12	Cla97Chr04	24150937	24156062	+	2013	GO:0019867;GO:0006165;GO:0019362;GO:0006096;GO:0097659;GO:0005737;GO:0009185;GO:0044237;GO:0072525;GO:0046390;GO:0008152;GO:0006091;GO:1901137;GO:0005622;GO:0003824;GO:0005488;GO:0009719;GO:0032787;GO:0019693;GO:0009108;GO:0043170;GO:0008150;GO:0009145;GO:0000287;GO:0003677;GO:0018130;GO:0009179;GO:0009206;GO:0080090;GO:0009166;GO:0044281;GO:0006754;GO:0072521;GO:0009205;GO:0032774;GO:0006732;GO:…	-	Up Regulation
Cla97C02G040830	1026.07	3849.64	3.75183	1.90759	1.71024e-13	8.20167e-12	Cla97Chr02	28710947	28713994	-	501	GO:0016020;GO:1901265;GO:0071944;GO:0006950;GO:0043167;GO:0003674;GO:0000166;GO:0008144;GO:0005623;GO:0050896;GO:0005886;GO:0097159;GO:0005575;GO:1901363;GO:0097367;GO:0016208;GO:0044464;GO:0032553;GO:0005488;GO:0043169;GO:0032555;GO:0043168;GO:0032559;GO:0030554;GO:0008150;GO:0036094;GO:0017076	-	Up Regulation
Cla97C11G209570	2856.2	1243.6	0.435404	-1.19957	1.73838e-13	8.31646e-12	Cla97Chr11	3137582	3140023	+	1986	-	K14515	Down Regulation
Cla97C09G177580	11.1906	76.3906	6.82632	2.77111	1.84059e-13	8.78414e-12	Cla97Chr09	28585314	28585655	+	342	GO:0043229;GO:0080043;GO:0016758;GO:0003674;GO:0046527;GO:0044424;GO:0008194;GO:0005623;GO:0005575;GO:0043226;GO:0043231;GO:0008152;GO:0005622;GO:0044464;GO:0015020;GO:0003824;GO:0035251;GO:0016757;GO:0043227;GO:0080044;GO:0016740;GO:0008150	-	Up Regulation
Cla97C09G172330	164.005	1988.78	12.1263	3.60007	1.93416e-13	9.20847e-12	Cla97Chr09	8719947	8722288	-	1170	-	-	Up Regulation
Cla97C06G121810	74.7478	469.615	6.28266	2.65138	2.09417e-13	9.9463e-12	Cla97Chr06	24193169	24197434	-	3409	GO:0016020;GO:0140096;GO:0016310;GO:1901265;GO:0071944;GO:0016773;GO:0044267;GO:0031224;GO:0005623;GO:0004672;GO:0044237;GO:0006796;GO:0071704;GO:0097159;GO:1901363;GO:0008152;GO:0016301;GO:0044464;GO:0044425;GO:0006468;GO:0003824;GO:0032553;GO:0005488;GO:0043168;GO:0030554;GO:0019538;GO:0043170;GO:0032559;GO:0016740;GO:0009987;GO:0008150;GO:0017076;GO:0035639;GO:0005524;GO:0043167;GO:0003674;GO:…	-	Up Regulation
Cla97C02G037840	25.2573	492.948	19.517	4.28666	2.10858e-13	9.99071e-12	Cla97Chr02	24974224	24974499	+	276	-	-	Up Regulation
Cla97C02G037210	1136.73	527.188	0.463775	-1.1085	2.22227e-13	1.05042e-11	Cla97Chr02	23929608	23934856	+	1200	GO:0016020;GO:0044434;GO:0031090;GO:0005737;GO:0009534;GO:0005623;GO:0044422;GO:0015031;GO:0051234;GO:0006605;GO:0098827;GO:0006612;GO:0051649;GO:0005622;GO:0043227;GO:0042886;GO:0008104;GO:0033036;GO:0005789;GO:0008150;GO:0072657;GO:0005886;GO:0009507;GO:0043231;GO:0006810;GO:0005575;GO:0044437;GO:0005773;GO:0031976;GO:0015833;GO:0042175;GO:0046907;GO:0005783;GO:0009535;GO:0071944;GO:0042651;GO:…	K13249	Down Regulation
Cla97C09G165590	909.242	408.42	0.449187	-1.15461	2.23025e-13	1.05168e-11	Cla97Chr09	2731452	2733617	+	2166	GO:0140096;GO:0016020;GO:0016773;GO:0007166;GO:0004672;GO:0005623;GO:0044237;GO:0006796;GO:0097159;GO:0008152;GO:0007165;GO:0007154;GO:0032553;GO:0007178;GO:0003824;GO:0005488;GO:0043168;GO:0043170;GO:0032559;GO:0030554;GO:0019538;GO:0008150;GO:0007167;GO:0035639;GO:0051716;GO:0005524;GO:0003674;GO:0008144;GO:0000166;GO:0023052;GO:0005886;GO:0005575;GO:0050789;GO:0044260;GO:0004674;GO:0006464;GO:…	-	Down Regulation
Cla97C08G159000	605.22	2561.17	4.23181	2.08127	2.27946e-13	1.07232e-11	Cla97Chr08	26179062	26184119	-	2224	GO:0140096;GO:0046620;GO:0051093;GO:0008233;GO:0022414;GO:0048640;GO:0051241;GO:0048827;GO:0032182;GO:1905623;GO:0008285;GO:0008152;GO:0051240;GO:0003824;GO:0005488;GO:0009908;GO:1900057;GO:0043170;GO:0019538;GO:0090697;GO:0048444;GO:0008150;GO:0032502;GO:0045926;GO:0010154;GO:0003006;GO:0003674;GO:0048608;GO:0032501;GO:0048831;GO:1905392;GO:0048317;GO:0050789;GO:0043130;GO:1900055;GO:0051094;GO:…	-	Up Regulation
Cla97C04G073200	669.641	2245.74	3.35365	1.74573	2.49659e-13	1.17168e-11	Cla97Chr04	20859200	20862852	+	1521	GO:0016020;GO:0034755;GO:0065008;GO:0031090;GO:0005737;GO:0006824;GO:0005623;GO:0044422;GO:0015318;GO:0051234;GO:0009605;GO:0000041;GO:0007154;GO:0005622;GO:0055065;GO:0043227;GO:0008150;GO:0051716;GO:0098655;GO:0050801;GO:0015075;GO:0098771;GO:0003674;GO:0019725;GO:0005886;GO:0046916;GO:0005575;GO:0010106;GO:0006810;GO:0043231;GO:0044437;GO:0005773;GO:0098662;GO:0006879;GO:0033554;GO:0009267;GO:…	K14685	Up Regulation
Cla97C06G125970	1338.62	4108.34	3.06909	1.61781	2.58811e-13	1.21175e-11	Cla97Chr06	27818331	27820285	-	861	GO:0016020;GO:0031090;GO:0071944;GO:0030054;GO:0005737;GO:0019901;GO:0044424;GO:0005515;GO:0043424;GO:0005911;GO:0005623;GO:0055044;GO:0044422;GO:0009506;GO:0044464;GO:0005622;GO:0098805;GO:0005488;GO:0043227;GO:0043229;GO:0098588;GO:0044446;GO:0012505;GO:0003674;GO:0019900;GO:0005886;GO:0005575;GO:0043226;GO:0043231;GO:0044437;GO:0005773;GO:0005774;GO:0005794;GO:0019899;GO:0044444	-	Up Regulation
Cla97C11G222150	773.92	1610.44	2.08089	1.0572	2.70562e-13	1.26377e-11	Cla97Chr11	28207175	28220639	+	2495	GO:0005737;GO:0097659;GO:0009058;GO:0005623;GO:0044237;GO:0016796;GO:0097159;GO:2001141;GO:0008152;GO:0005622;GO:0003824;GO:0005488;GO:0042752;GO:1901361;GO:0043227;GO:0043170;GO:0008150;GO:0010468;GO:0018130;GO:0031326;GO:0080090;GO:0000175;GO:0016896;GO:0003674;GO:1901360;GO:0008408;GO:0032774;GO:0031323;GO:0010605;GO:0043231;GO:0016070;GO:0006401;GO:0005575;GO:1903506;GO:1901575;GO:0019439;GO:…	K12603	Up Regulation
Cla97C02G027770	12.9937	83.8604	6.45394	2.69018	2.76348e-13	1.28776e-11	Cla97Chr02	1402869	1403060	-	192	-	-	Up Regulation
Cla97C11G208220	1842.21	12090.4	6.56299	2.71435	2.89846e-13	1.34748e-11	Cla97Chr11	1901495	1903825	-	900	GO:0042446;GO:0065008;GO:0001101;GO:0009693;GO:0043449;GO:0009058;GO:0044237;GO:0009605;GO:0008152;GO:0031406;GO:0007154;GO:0003824;GO:0005488;GO:0006979;GO:0043168;GO:0010035;GO:0034599;GO:0070887;GO:0008150;GO:0051716;GO:0042445;GO:0034614;GO:0055114;GO:0071398;GO:0000302;GO:0003674;GO:0009815;GO:0010038;GO:0071396;GO:0016491;GO:0071732;GO:0043450;GO:0071731;GO:0042221;GO:1901699;GO:0071281;GO:…	K05933	Up Regulation
Cla97C10G201660	1310.03	617.098	0.471055	-1.08603	3.17309e-13	1.47169e-11	Cla97Chr10	31694628	31697143	-	1986	-	-	Down Regulation
Cla97C02G036810	55.0255	471.105	8.56157	3.09787	3.65075e-13	1.68926e-11	Cla97Chr02	22210402	22211992	-	891	-	-	Up Regulation
Cla97C04G077300	621.135	1311.64	2.11168	1.07839	3.7574e-13	1.73455e-11	Cla97Chr04	24845821	24851966	-	4081	GO:0042446;GO:0065008;GO:0097659;GO:0098542;GO:0044237;GO:0009607;GO:0009605;GO:0008152;GO:0005622;GO:0003824;GO:0005488;GO:0032787;GO:0010558;GO:0043170;GO:0019538;GO:0009697;GO:0008150;GO:0003677;GO:0018130;GO:0080090;GO:0001012;GO:0044281;GO:0000122;GO:0032774;GO:1901617;GO:0031323;GO:0051704;GO:1903506;GO:0018958;GO:0001078;GO:0044260;GO:0010817;GO:0006464;GO:0051172;GO:1901362;GO:0043436;GO:…	K12236	Up Regulation
Cla97C07G138620	159.978	1080.14	6.75185	2.75528	3.78305e-13	1.74123e-11	Cla97Chr07	26465633	26467366	+	1734	GO:1902222;GO:1901606;GO:0001101;GO:0016053;GO:0005737;GO:0052883;GO:0009699;GO:0009058;GO:0005623;GO:0044237;GO:0006559;GO:0008152;GO:0006520;GO:0005622;GO:0016841;GO:0003824;GO:1901361;GO:0009719;GO:0032787;GO:0019538;GO:0043170;GO:0008150;GO:0019748;GO:0016598;GO:0009072;GO:0014070;GO:0009739;GO:0009800;GO:0009636;GO:0044281;GO:0009803;GO:0003674;GO:1901360;GO:0006511;GO:0046395;GO:0005575;GO:…	K10775	Up Regulation
Cla97C03G059860	990.654	457.939	0.46226	-1.11322	3.78951e-13	1.74123e-11	Cla97Chr03	9788996	9790034	+	1039	-	-	Down Regulation
Cla97C09G184300	9125.53	17966	1.96877	0.977293	3.82941e-13	1.75549e-11	Cla97Chr09	37405060	37407540	+	1206	GO:0140096;GO:0006165;GO:0019362;GO:0006096;GO:0016773;GO:0005737;GO:0009185;GO:0004672;GO:0009749;GO:0044237;GO:0009607;GO:0072525;GO:0009605;GO:0046390;GO:0008152;GO:1901137;GO:0006091;GO:0005622;GO:0003824;GO:0009408;GO:0005488;GO:0019693;GO:0032787;GO:0009108;GO:0043168;GO:0009743;GO:0019538;GO:0032559;GO:0043170;GO:0008150;GO:0009145;GO:0009179;GO:0018130;GO:0005524;GO:0009206;GO:0009166;GO:…	K00927	Up Regulation
Cla97C01G023185	400.29	1802.44	4.50283	2.17083	3.91128e-13	1.78887e-11	Cla97Chr01	34721680	34722531	-	852	GO:0051537;GO:0065008;GO:0001101;GO:0005737;GO:0005623;GO:0044237;GO:0009055;GO:0007165;GO:0008152;GO:0005622;GO:0006091;GO:0007154;GO:0003824;GO:0005488;GO:0009751;GO:0009719;GO:0009867;GO:0043227;GO:0070887;GO:0008150;GO:0051540;GO:0014070;GO:0051716;GO:0055114;GO:0003674;GO:0019725;GO:0023052;GO:0016491;GO:0043231;GO:0005575;GO:0042221;GO:0050789;GO:0009753;GO:0032870;GO:0022900;GO:0050794;GO:…	-	Up Regulation
Cla97C10G187450	389.793	156.016	0.400253	-1.32101	4.10048e-13	1.87107e-11	Cla97Chr10	3400724	3412061	+	555	GO:0046083;GO:0046148;GO:0042278;GO:0009116;GO:0065008;GO:0009167;GO:0005737;GO:0009117;GO:0009058;GO:0046129;GO:0009163;GO:0005623;GO:0046084;GO:0043174;GO:0009156;GO:0044237;GO:0043096;GO:0006796;GO:0046390;GO:0008152;GO:0034404;GO:1901137;GO:0005622;GO:0003824;GO:0006753;GO:0046112;GO:0019693;GO:0043227;GO:0008150;GO:0042445;GO:0018130;GO:0009113;GO:0044281;GO:0003674;GO:1901360;GO:0072521;GO:…	-	Down Regulation
Cla97C07G141120	603.639	1288.43	2.13443	1.09385	4.41399e-13	2.00948e-11	Cla97Chr07	28824933	28835694	+	3087	GO:0016043;GO:0052689;GO:0030312;GO:0071944;GO:0030599;GO:0016787;GO:0005623;GO:0098772;GO:0004857;GO:0044237;GO:0071704;GO:0071554;GO:0008152;GO:0044464;GO:0003824;GO:0005976;GO:0045488;GO:0044248;GO:0045490;GO:0043170;GO:0009987;GO:0008150;GO:0010393;GO:0017144;GO:0003674;GO:0043086;GO:0044238;GO:0000272;GO:0005576;GO:0005975;GO:0071555;GO:0042737;GO:0046910;GO:0042545;GO:0016052;GO:0005575;GO:…	K01051	Up Regulation
Cla97C01G013090	1136.08	2315.6	2.03825	1.02733	5.2836e-13	2.39985e-11	Cla97Chr01	26908430	26916344	-	1893	GO:0140096;GO:0005102;GO:0005737;GO:0044267;GO:0044424;GO:0005515;GO:0005623;GO:0044237;GO:0071704;GO:0033612;GO:0008152;GO:0005622;GO:0044464;GO:0003824;GO:0005488;GO:0043227;GO:0043170;GO:0019538;GO:0009987;GO:0016740;GO:0008150;GO:0043229;GO:0016567;GO:0019787;GO:0003674;GO:0006807;GO:0070647;GO:0044238;GO:0043231;GO:0043226;GO:0005575;GO:0005634;GO:0032446;GO:0004842;GO:0044260;GO:0006464;GO:…	-	Up Regulation
Cla97C09G162060	606.946	1408.58	2.32076	1.2146	5.404e-13	2.4489e-11	Cla97Chr09	144492	147221	+	1056	GO:0097659;GO:0005737;GO:0009058;GO:0005623;GO:0044237;GO:0097159;GO:2001141;GO:0008152;GO:0005622;GO:0005488;GO:0043227;GO:0043170;GO:0008150;GO:0010468;GO:0003677;GO:0018130;GO:0031326;GO:0080090;GO:0003674;GO:1901360;GO:0032774;GO:0031323;GO:0043231;GO:0016070;GO:0005575;GO:1903506;GO:0050789;GO:0090304;GO:0006351;GO:0003676;GO:0044260;GO:0019222;GO:1901362;GO:2000112;GO:0050794;GO:0006725;GO:…	-	Up Regulation
Cla97C07G144280	959.068	444.019	0.462969	-1.11101	5.55261e-13	2.51049e-11	Cla97Chr07	31709531	31714994	-	393	-	-	Down Regulation
Cla97C03G052080	984.028	6289.81	6.3919	2.67624	5.72319e-13	2.58171e-11	Cla97Chr03	1124279	1126327	+	1545	GO:0140096;GO:0021700;GO:0010150;GO:0010118;GO:0022414;GO:0005737;GO:0044237;GO:0008152;GO:0005622;GO:0003824;GO:0051240;GO:0010431;GO:0005488;GO:0009719;GO:0005216;GO:0019538;GO:0043170;GO:1901419;GO:0008150;GO:0009657;GO:0010154;GO:0003006;GO:0015075;GO:0097438;GO:0048582;GO:0032501;GO:0005886;GO:0006810;GO:2000242;GO:0048580;GO:0048583;GO:0044260;GO:0006464;GO:0051094;GO:0048609;GO:0098662;GO:…	K14497	Up Regulation
Cla97C02G041020	23.1909	148.68	6.41112	2.68058	5.85278e-13	2.63415e-11	Cla97Chr02	28905440	28906563	-	918	GO:0005575;GO:0043231;GO:0043229;GO:0043226;GO:0005634;GO:0044464;GO:0005622;GO:0005488;GO:0005737;GO:0003674;GO:0044424;GO:0030246;GO:0005623;GO:0043227	-	Up Regulation
Cla97C01G022650	67.8258	206.999	3.05191	1.60971	6.56432e-13	2.94768e-11	Cla97Chr01	34348432	34349217	-	786	GO:0097659;GO:0009058;GO:0005623;GO:0044237;GO:0097159;GO:2001141;GO:0008152;GO:0005622;GO:0005488;GO:0043227;GO:0043170;GO:0008150;GO:0010468;GO:0003677;GO:0018130;GO:0031326;GO:0080090;GO:0003674;GO:1901360;GO:0032774;GO:0031323;GO:0043231;GO:0016070;GO:0005575;GO:1903506;GO:0050789;GO:0090304;GO:0006351;GO:0003676;GO:0044260;GO:0019222;GO:1901362;GO:2000112;GO:0050794;GO:0006725;GO:0060255;GO:…	-	Up Regulation
Cla97C06G111120	812.384	2343.79	2.88508	1.52861	6.64645e-13	2.97779e-11	Cla97Chr06	1772866	1778799	+	1056	GO:0050794;GO:0016020;GO:0010941;GO:0043069;GO:0071944;GO:0043067;GO:0080134;GO:0048523;GO:0048519;GO:0005623;GO:0031347;GO:0044464;GO:0045088;GO:0005488;GO:0043169;GO:0050777;GO:0008150;GO:0031348;GO:0043167;GO:0010363;GO:0003674;GO:0034051;GO:0048585;GO:0005886;GO:0050776;GO:0005575;GO:0045824;GO:0002683;GO:0050789;GO:0080135;GO:0048583;GO:0046872;GO:0002682;GO:0060548;GO:0065007	K19363	Up Regulation
Cla97C05G103990	603.332	263.493	0.43673	-1.19519	6.85349e-13	3.0636e-11	Cla97Chr05	32007780	32012040	+	2001	-	-	Down Regulation
Cla97C10G188690	180.85	1714.03	9.4776	3.24452	7.70515e-13	3.43653e-11	Cla97Chr10	4777096	4778855	-	780	-	-	Up Regulation
Cla97C04G076520	537.262	1157.91	2.1552	1.10782	8.18934e-13	3.64426e-11	Cla97Chr04	24049677	24064839	-	1584	GO:0006165;GO:0019362;GO:0016773;GO:0006096;GO:0005737;GO:0009185;GO:0044237;GO:0072525;GO:0046390;GO:0008152;GO:0005622;GO:0006091;GO:1901137;GO:0003824;GO:0005488;GO:0032787;GO:0019693;GO:0043168;GO:0009108;GO:0032559;GO:0031420;GO:0008150;GO:0009145;GO:0000287;GO:0005524;GO:0018130;GO:0004743;GO:0009179;GO:0009206;GO:0044281;GO:0009166;GO:0006754;GO:0009205;GO:0072521;GO:0006732;GO:0042866;GO:…	K00873	Up Regulation
Cla97C08G154370	987.405	2738.01	2.77293	1.47141	8.39609e-13	3.72786e-11	Cla97Chr08	22442773	22443849	+	1077	GO:0016020;GO:0031410;GO:0031982;GO:0005737;GO:0044424;GO:0005623;GO:0051234;GO:0030136;GO:0044464;GO:0005622;GO:0044425;GO:0005488;GO:0008289;GO:0043168;GO:0043227;GO:0008150;GO:0097708;GO:0043229;GO:0016192;GO:0043167;GO:0012505;GO:0003674;GO:0030135;GO:0006897;GO:0098657;GO:0006810;GO:0005575;GO:0043231;GO:0043226;GO:0005543;GO:0005905;GO:0005794;GO:0051179;GO:0044444	-	Up Regulation
Cla97C08G158430	240.45	84.4884	0.351376	-1.50891	8.59368e-13	3.80704e-11	Cla97Chr08	25820876	25821679	-	804	-	-	Down Regulation
Cla97C01G005160	46.8276	159.787	3.41224	1.77072	8.63243e-13	3.81565e-11	Cla97Chr01	4876156	4880028	-	422	-	-	Up Regulation
Cla97C03G066180	1159.56	2352.3	2.0286	1.02049	9.28057e-13	4.09298e-11	Cla97Chr03	29617688	29620287	+	2521	GO:0016020;GO:0001101;GO:0010150;GO:0090693;GO:0048827;GO:0005623;GO:0097159;GO:2001141;GO:0007165;GO:0005622;GO:0007154;GO:0005488;GO:0140110;GO:0006979;GO:0009719;GO:0009867;GO:0043227;GO:0070887;GO:0008150;GO:0032502;GO:0051716;GO:0003677;GO:0010468;GO:0031326;GO:0080090;GO:0003674;GO:0023052;GO:0031323;GO:0032501;GO:0005886;GO:0043231;GO:0005575;GO:1903506;GO:0042221;GO:0050789;GO:0009753;GO:…	-	Up Regulation
Cla97C08G145370	8.06715	63.0442	7.81492	2.96623	9.96754e-13	4.38616e-11	Cla97Chr08	1950211	1950765	+	555	GO:0097659;GO:0009058;GO:0005623;GO:0044237;GO:0097159;GO:2001141;GO:0007165;GO:0008152;GO:0005622;GO:0007154;GO:0005488;GO:0140110;GO:0009719;GO:0043170;GO:0043227;GO:0070887;GO:0008150;GO:0051716;GO:0003677;GO:0010468;GO:0009873;GO:0018130;GO:0031326;GO:0080090;GO:0009723;GO:0003674;GO:1901360;GO:0032774;GO:0023052;GO:0031323;GO:0005575;GO:0016070;GO:0043231;GO:1903506;GO:0050789;GO:0042221;GO:…	-	Up Regulation
Cla97C02G039940	1145.3	542.666	0.473821	-1.07759	1.00017e-12	4.3914e-11	Cla97Chr02	27844861	27845927	-	678	-	-	Down Regulation
Cla97C03G054380	2137	530.701	0.248339	-2.00962	1.00678e-12	4.41062e-11	Cla97Chr03	3589129	3591128	-	1236	-	K01728	Down Regulation
Cla97C05G090340	480.101	1213.64	2.52788	1.33793	1.01775e-12	4.44884e-11	Cla97Chr05	8477020	8477880	-	861	-	-	Up Regulation
Cla97C03G065910	107.035	23.9686	0.223932	-2.15887	1.0448e-12	4.55697e-11	Cla97Chr03	29312898	29313161	-	264	-	-	Down Regulation
Cla97C04G078610	2139.53	1051.18	0.491313	-1.02529	1.09787e-12	4.77791e-11	Cla97Chr04	26098940	26099304	+	285	-	-	Down Regulation
Cla97C02G046155	1235.88	6562.3	5.30982	2.40866	1.11519e-12	4.84262e-11	Cla97Chr02	34051303	34054493	+	2625	GO:0016020;GO:0140096;GO:0071944;GO:0016791;GO:0004722;GO:0044267;GO:0044424;GO:0048827;GO:0016787;GO:0005623;GO:0004721;GO:0050896;GO:0044237;GO:0006796;GO:0071704;GO:0008152;GO:0044464;GO:0005622;GO:0003824;GO:0005488;GO:0043169;GO:0019538;GO:0043227;GO:0007275;GO:0043170;GO:0009987;GO:0048367;GO:0008150;GO:0032502;GO:0043229;GO:0006950;GO:0099402;GO:0048731;GO:0043167;GO:0003674;GO:0006807;GO:…	-	Up Regulation
Cla97C06G109640	186.389	2541.26	13.6341	3.76915	1.24395e-12	5.38992e-11	Cla97Chr06	356101	360838	-	891	GO:0140096;GO:0044085;GO:0005737;GO:0005623;GO:0044422;GO:0044237;GO:0043228;GO:0097159;GO:0008152;GO:0006334;GO:0005622;GO:0003824;GO:0022607;GO:0065003;GO:0005488;GO:0043227;GO:0043170;GO:0019538;GO:0005528;GO:0005527;GO:0031497;GO:0008150;GO:0043233;GO:0071103;GO:0071824;GO:0042393;GO:0006333;GO:0003674;GO:0031981;GO:0005730;GO:0008144;GO:0065004;GO:0043231;GO:0005575;GO:0016853;GO:0044260;GO:…	-	Up Regulation
Cla97C01G025350	241.337	1133.68	4.69751	2.2319	1.30483e-12	5.64131e-11	Cla97Chr01	36266196	36267464	+	1269	-	-	Up Regulation
Cla97C10G198830	146.25	582.325	3.98171	1.99339	1.32541e-12	5.71779e-11	Cla97Chr10	28677956	28680474	-	1590	GO:0065008;GO:0099568;GO:0002262;GO:0005737;GO:0035088;GO:0016528;GO:0031674;GO:0044237;GO:0043228;GO:0008152;GO:0008092;GO:0005622;GO:0061515;GO:0005488;GO:0097060;GO:0043005;GO:0055065;GO:0097458;GO:0008104;GO:0008150;GO:0045197;GO:0046903;GO:0031252;GO:0051716;GO:0042995;GO:0018130;GO:0072657;GO:0048821;GO:0002520;GO:0007163;GO:0032501;GO:0099081;GO:0005886;GO:0030507;GO:0006810;GO:0048872;GO:…	-	Up Regulation
Cla97C02G032620	3955.44	1180.85	0.298539	-1.74401	1.3749e-12	5.91834e-11	Cla97Chr02	5731203	5734596	-	815	-	-	Down Regulation
Cla97C03G054650	21662	41930.8	1.93569	0.952846	1.59505e-12	6.84316e-11	Cla97Chr03	3749214	3756504	+	2948	GO:0006165;GO:0019362;GO:0006096;GO:0005737;GO:0009185;GO:0044237;GO:0072525;GO:0006006;GO:0046390;GO:0008152;GO:1901137;GO:0005622;GO:0006091;GO:0003824;GO:0005488;GO:0032787;GO:0019693;GO:0009108;GO:0008150;GO:0009145;GO:0018130;GO:0009179;GO:0009206;GO:0044281;GO:0009166;GO:0006754;GO:0009205;GO:0072521;GO:0042866;GO:0006732;GO:0019359;GO:0005975;GO:0009168;GO:0090407;GO:0019439;GO:1901575;GO:…	K00134	Up Regulation
Cla97C11G207220	1.80469	73.955	40.9793	5.35682	1.59667e-12	6.84316e-11	Cla97Chr11	1081415	1082545	+	945	GO:0033554;GO:0017001;GO:0009628;GO:0050896;GO:0044237;GO:0097159;GO:1901363;GO:0020037;GO:0008152;GO:0042743;GO:1990748;GO:0051187;GO:0072593;GO:0003824;GO:0005488;GO:0001666;GO:0070482;GO:0006979;GO:0043169;GO:0044248;GO:0098869;GO:0071453;GO:0042744;GO:0009987;GO:0046906;GO:0070887;GO:0008150;GO:0016684;GO:0071456;GO:0051716;GO:0097237;GO:0006950;GO:0055114;GO:0017144;GO:0016999;GO:0009636;GO:…	K00430	Up Regulation
Cla97C01G022250	30.8974	218.787	7.08107	2.82397	1.60828e-12	6.87801e-11	Cla97Chr01	34046068	34046445	+	378	-	-	Up Regulation
Cla97C10G201410	913.302	10600.9	11.6072	3.53695	1.63364e-12	6.97139e-11	Cla97Chr10	31475529	31486202	+	1782	GO:0016020;GO:0010150;GO:0030054;GO:0071944;GO:0002252;GO:0005737;GO:0031224;GO:0098542;GO:0048827;GO:0090693;GO:0044424;GO:0043207;GO:0005911;GO:0005623;GO:0055044;GO:0050896;GO:0051707;GO:0009607;GO:0009605;GO:0009506;GO:0005622;GO:0044464;GO:0044425;GO:0007275;GO:0043227;GO:0009536;GO:0048367;GO:0008150;GO:0032502;GO:0043229;GO:0031226;GO:0006950;GO:0099402;GO:0048731;GO:0031225;GO:0002376;GO:…	-	Up Regulation
Cla97C05G089920	938.825	1910.97	2.03549	1.02537	1.78838e-12	7.61528e-11	Cla97Chr05	8147526	8153306	-	2490	GO:0097659;GO:0009058;GO:0005623;GO:0044237;GO:0097159;GO:2001141;GO:0008152;GO:0005622;GO:0005488;GO:0140110;GO:0043227;GO:0043170;GO:0008150;GO:0010468;GO:0003677;GO:0018130;GO:0031326;GO:0080090;GO:0003674;GO:1901360;GO:0010200;GO:0032774;GO:0043565;GO:0031323;GO:0043231;GO:0016070;GO:0005575;GO:1903506;GO:0010243;GO:0042221;GO:0050789;GO:0090304;GO:0006351;GO:0003676;GO:0044260;GO:1901698;GO:…	-	Up Regulation
Cla97C05G085580	32.4634	122.378	3.76972	1.91446	2.13681e-12	9.07939e-11	Cla97Chr05	4139546	4139866	-	213	GO:0050794;GO:0010951;GO:0060255;GO:0061134;GO:0048523;GO:0048519;GO:0031324;GO:0098772;GO:0050896;GO:0004857;GO:0051346;GO:0009611;GO:0010466;GO:0030414;GO:0051171;GO:0061135;GO:0008150;GO:0052548;GO:0045861;GO:0006950;GO:0080090;GO:0003674;GO:0030162;GO:0031323;GO:0043086;GO:0010605;GO:0004866;GO:0009892;GO:0004867;GO:0050789;GO:0032268;GO:0051336;GO:0030234;GO:0050790;GO:0032269;GO:0051246;GO:…	-	Up Regulation
Cla97C05G085710	472.712	998.693	2.11269	1.07908	2.17409e-12	9.21797e-11	Cla97Chr05	4240904	4241713	+	597	GO:0097659;GO:0009058;GO:0005623;GO:0044237;GO:2001141;GO:0007165;GO:0008152;GO:0005622;GO:0007154;GO:0009719;GO:0043227;GO:0043170;GO:0070887;GO:0008150;GO:0010468;GO:0051716;GO:0009733;GO:0018130;GO:0031326;GO:0080090;GO:1901360;GO:0032774;GO:0023052;GO:0031323;GO:0043231;GO:0016070;GO:0005575;GO:1903506;GO:0042221;GO:0050789;GO:0090304;GO:0006351;GO:0032870;GO:0044260;GO:0019222;GO:1901362;GO:…	K14484	Up Regulation
Cla97C02G042390	1458.63	710.02	0.486771	-1.03868	2.23529e-12	9.45715e-11	Cla97Chr02	30343251	30347460	+	1744	GO:0065008;GO:0032885;GO:0097659;GO:0042593;GO:0009891;GO:0009749;GO:0044237;GO:0008152;GO:0042802;GO:0005622;GO:0005488;GO:0071333;GO:0009719;GO:0071322;GO:0001678;GO:0043170;GO:0009743;GO:0008150;GO:0051716;GO:0003677;GO:0018130;GO:0080090;GO:0045893;GO:0032774;GO:0097306;GO:0031323;GO:0071396;GO:1903506;GO:0034284;GO:0044260;GO:0010557;GO:0010604;GO:1901362;GO:2000112;GO:0050794;GO:0043255;GO:…	-	Down Regulation
Cla97C03G060420	5018.02	15202.6	3.0296	1.59913	2.37924e-12	1.00447e-10	Cla97Chr03	11556319	11559372	+	2745	GO:0016020;GO:0001505;GO:0065008;GO:0005737;GO:0009058;GO:0005623;GO:0044237;GO:0009607;GO:0097159;GO:0009605;GO:0071941;GO:0008152;GO:0005622;GO:0030151;GO:0003824;GO:0009635;GO:0005488;GO:0050464;GO:0009314;GO:0008940;GO:0043227;GO:0046906;GO:0008150;GO:0009703;GO:0009620;GO:0009608;GO:0042126;GO:0055114;GO:0009636;GO:0044281;GO:0003674;GO:0051704;GO:0005886;GO:0016491;GO:0005575;GO:0043231;GO:…	K10534	Up Regulation
Cla97C01G009540	222.077	567.94	2.5574	1.35468	2.5053e-12	1.05543e-10	Cla97Chr01	11395347	11396843	+	558	-	-	Up Regulation
Cla97C07G137380	388.986	160.639	0.41297	-1.27589	2.60846e-12	1.09655e-10	Cla97Chr07	24949549	24950934	-	1386	-	-	Down Regulation
Cla97C07G128310	42.0473	144.865	3.44528	1.78462	2.76765e-12	1.161e-10	Cla97Chr07	92266	93192	+	927	GO:0001101;GO:0022414;GO:0010228;GO:0005623;GO:0071215;GO:0007165;GO:0005622;GO:0007154;GO:0009415;GO:0009719;GO:0010035;GO:0043227;GO:0070887;GO:0008150;GO:0032502;GO:0051716;GO:0009414;GO:0003006;GO:0006970;GO:0048608;GO:0097306;GO:0023052;GO:0009651;GO:0032501;GO:0071396;GO:0005575;GO:0043231;GO:0050789;GO:0042221;GO:0032870;GO:0048580;GO:0048856;GO:2000026;GO:0000003;GO:0050794;GO:0009738;GO:…	-	Up Regulation
Cla97C01G019720	1901.1	5488.7	2.88711	1.52963	2.93398e-12	1.22817e-10	Cla97Chr01	32640679	32646053	+	2742	GO:0140096;GO:0016773;GO:0005737;GO:0098542;GO:0004672;GO:0031347;GO:0044237;GO:0009607;GO:0009605;GO:0008152;GO:0005622;GO:0003824;GO:0005488;GO:2000032;GO:0032102;GO:0009719;GO:0043168;GO:0018105;GO:0043170;GO:0019538;GO:0032559;GO:0008150;GO:0051716;GO:0009620;GO:0005524;GO:0008144;GO:0097306;GO:0032501;GO:0005516;GO:0005886;GO:0071396;GO:0051704;GO:1900618;GO:0048583;GO:0044260;GO:0006464;GO:…	K13412	Up Regulation
Cla97C10G206120	452.128	1284.62	2.84128	1.50654	2.94896e-12	1.23183e-10	Cla97Chr10	34916760	34920553	+	2105	-	-	Up Regulation
Cla97C07G129310	369.469	1619	4.38196	2.13158	3.08915e-12	1.2857e-10	Cla97Chr07	1044196	1046592	+	768	GO:0097659;GO:0048869;GO:0009891;GO:0009058;GO:0005623;GO:0044237;GO:0097159;GO:2001141;GO:0008152;GO:0005622;GO:0009893;GO:0051173;GO:0005488;GO:0140110;GO:0043227;GO:0043170;GO:0008150;GO:0001135;GO:0032502;GO:0003677;GO:0010468;GO:0018130;GO:0031326;GO:0080090;GO:0045893;GO:0003674;GO:1901360;GO:0048522;GO:0032774;GO:0043565;GO:0031323;GO:0043231;GO:0016070;GO:0005575;GO:1903506;GO:0001067;GO:…	K09422	Up Regulation
Cla97C08G159030	527.16	1114.5	2.11417	1.08009	3.09094e-12	1.2857e-10	Cla97Chr08	26208149	26215234	-	2037	GO:0140096;GO:0016020;GO:0050794;GO:0016310;GO:1901265;GO:0016773;GO:0071944;GO:0007166;GO:0044267;GO:0031224;GO:0005623;GO:0004672;GO:0050896;GO:0044237;GO:0006796;GO:0071704;GO:1901363;GO:0097159;GO:0008152;GO:0007165;GO:0016301;GO:0044425;GO:0044464;GO:0006468;GO:0007154;GO:0003824;GO:0032553;GO:0005488;GO:0043168;GO:0043170;GO:0032559;GO:0019538;GO:0030554;GO:0016740;GO:0009987;GO:0008150;GO:…	-	Up Regulation
Cla97C03G068160	1315.57	599.114	0.455404	-1.13478	3.26303e-12	1.35443e-10	Cla97Chr03	31513974	31521278	+	978	GO:0097659;GO:0009058;GO:0005623;GO:0044237;GO:0097159;GO:2001141;GO:0008152;GO:0005622;GO:0005488;GO:0140110;GO:0043227;GO:0043170;GO:0008150;GO:0010468;GO:0003677;GO:0018130;GO:0031326;GO:0080090;GO:0003674;GO:1901360;GO:0032774;GO:0031323;GO:0043231;GO:0016070;GO:0005575;GO:1903506;GO:0050789;GO:0090304;GO:0006351;GO:0003676;GO:0044260;GO:0019222;GO:1901362;GO:2000112;GO:0050794;GO:0006725;GO:…	-	Down Regulation
Cla97C04G070990	1182.27	2358.97	1.99528	0.996593	3.48891e-12	1.44515e-10	Cla97Chr04	15699403	15699729	+	327	GO:0001101;GO:0009414;GO:0009416;GO:0006950;GO:0009628;GO:0005737;GO:1901700;GO:0044424;GO:0043207;GO:0005623;GO:0050896;GO:0051707;GO:0051704;GO:0009607;GO:0005575;GO:0009644;GO:0009605;GO:0042221;GO:0005622;GO:0009415;GO:0044464;GO:0009314;GO:0010035;GO:0009642;GO:0009617;GO:0008150	-	Up Regulation
Cla97C10G193075	70.9399	11.6441	0.16414	-2.607	3.53794e-12	1.4624e-10	Cla97Chr10	21281907	21282412	+	381	-	-	Down Regulation
Cla97C02G050410	269.905	594.349	2.20207	1.13886	3.60797e-12	1.48823e-10	Cla97Chr02	37600023	37603113	+	1161	-	K04733	Up Regulation
Cla97C02G028340	159.713	37.8988	0.237292	-2.07526	3.81243e-12	1.56929e-10	Cla97Chr02	1902686	1904976	+	195	-	-	Down Regulation
Cla97C07G139400	158.197	957.759	6.0542	2.59794	4.01549e-12	1.64944e-10	Cla97Chr07	27242286	27243040	+	627	-	-	Up Regulation
Cla97C09G167890	924.158	1855.73	2.00803	1.00578	4.05055e-12	1.66039e-10	Cla97Chr09	4539621	4550117	+	2304	GO:0005575;GO:0043231;GO:0043229;GO:0043226;GO:0005634;GO:0005622;GO:0044464;GO:0044424;GO:0005623;GO:0043227	-	Up Regulation
Cla97C06G127380	233.32	1350.29	5.78732	2.5329	4.7067e-12	1.92536e-10	Cla97Chr06	28919063	28920694	+	1632	GO:0016020;GO:0015854;GO:0005345;GO:0015851;GO:0031224;GO:0003674;GO:0071702;GO:0016021;GO:0051234;GO:1904823;GO:0005575;GO:0006810;GO:0015205;GO:0055085;GO:0044425;GO:0015853;GO:0072530;GO:0006863;GO:0051179;GO:0008150;GO:0071705;GO:0005215;GO:0022857	K06901	Up Regulation
Cla97C07G134120	677.621	1383.17	2.04121	1.02942	5.01253e-12	2.04623e-10	Cla97Chr07	9314764	9316048	-	522	GO:0016020;GO:0001101;GO:0060589;GO:0005737;GO:0030695;GO:0023051;GO:0048229;GO:0005623;GO:0015031;GO:0071215;GO:0051234;GO:0009789;GO:0009605;GO:0007165;GO:0010646;GO:0051649;GO:0005622;GO:0007154;GO:0005488;GO:0044093;GO:1905959;GO:0009719;GO:0043168;GO:0009314;GO:0043227;GO:0042886;GO:0008104;GO:0033036;GO:1901419;GO:0008150;GO:0070887;GO:0032502;GO:0051716;GO:0009555;GO:0003674;GO:0048522;GO:…	-	Up Regulation
Cla97C10G200340	16.2407	81.3176	5.00702	2.32395	5.16065e-12	2.10235e-10	Cla97Chr10	30444723	30446781	+	228	GO:0016020;GO:0033559;GO:0005783;GO:0102985;GO:0042175;GO:0031090;GO:0016053;GO:0005737;GO:0016717;GO:0031224;GO:0044424;GO:0044255;GO:0009058;GO:0005623;GO:0044422;GO:0044237;GO:0071704;GO:0008610;GO:0098827;GO:0008152;GO:0044425;GO:0005622;GO:0044464;GO:0003824;GO:0032787;GO:0043227;GO:0005789;GO:0009987;GO:0008150;GO:0006629;GO:0043229;GO:0044446;GO:0055114;GO:0044281;GO:0012505;GO:0003674;GO:…	-	Up Regulation
Cla97C08G148030	493.247	5095.54	10.3306	3.36885	5.35502e-12	2.17705e-10	Cla97Chr08	15278689	15280214	-	1116	-	K19476	Up Regulation
Cla97C01G024650	11.1029	377.098	33.9638	5.08593	5.75808e-12	2.3361e-10	Cla97Chr01	35699558	35700778	+	381	GO:0097659;GO:0023051;GO:0009058;GO:0005623;GO:0031347;GO:2000022;GO:0051253;GO:0044237;GO:0009611;GO:2001141;GO:0008152;GO:0010646;GO:0005622;GO:0140110;GO:0043227;GO:0043170;GO:0010558;GO:0008150;GO:1903507;GO:0010468;GO:0018130;GO:0031326;GO:0080090;GO:0003674;GO:1901360;GO:0032774;GO:0031323;GO:0003712;GO:0010605;GO:0005575;GO:0016070;GO:0043231;GO:1903506;GO:0050789;GO:0090304;GO:0006351;GO:…	-	Up Regulation
Cla97C02G027870	51.208	223.224	4.35915	2.12405	6.01774e-12	2.43645e-10	Cla97Chr02	1467531	1468938	-	813	GO:0097659;GO:0048869;GO:0009891;GO:0009058;GO:0005623;GO:0044237;GO:0097159;GO:2001141;GO:0008152;GO:0005622;GO:0009893;GO:0051173;GO:0005488;GO:0140110;GO:0043227;GO:0043170;GO:0008150;GO:0001135;GO:0032502;GO:0003677;GO:0010468;GO:0018130;GO:0031326;GO:0080090;GO:0045893;GO:0003674;GO:1901360;GO:0048522;GO:0032774;GO:0043565;GO:0031323;GO:0043231;GO:0016070;GO:0005575;GO:1903506;GO:0001067;GO:…	K09422	Up Regulation
Cla97C01G003140	633.327	5460.04	8.6212	3.10789	6.36253e-12	2.57078e-10	Cla97Chr01	2911094	2913393	+	984	GO:0016020;GO:0031090;GO:0051674;GO:0019838;GO:0005737;GO:0023051;GO:0051046;GO:0005623;GO:0044422;GO:0015031;GO:0051234;GO:0098827;GO:0008152;GO:0010646;GO:0005622;GO:0032879;GO:0098791;GO:0005488;GO:0043227;GO:0043170;GO:0019538;GO:0033036;GO:0042886;GO:0008104;GO:0005789;GO:1903362;GO:0008150;GO:0051051;GO:0050709;GO:0080090;GO:0031329;GO:0009894;GO:1903531;GO:0003674;GO:0048870;GO:1903530;GO:…	-	Up Regulation
Cla97C03G067480	796.148	371.319	0.466395	-1.10037	6.40508e-12	2.58269e-10	Cla97Chr03	30941290	30947084	-	462	-	-	Down Regulation
Cla97C05G109000	600.831	1893.72	3.15184	1.65619	6.62262e-12	2.66497e-10	Cla97Chr05	35530024	35542438	+	2540	GO:0043547;GO:0060589;GO:0043167;GO:0030695;GO:0003674;GO:0098772;GO:0043085;GO:0051336;GO:0030234;GO:0051345;GO:0005488;GO:0050790;GO:0044093;GO:0043087;GO:0065009;GO:0043169;GO:0046872;GO:0008150;GO:0008047;GO:0005096;GO:0065007	K12486	Up Regulation
Cla97C04G071620	1113.91	2195.48	1.97096	0.978901	6.66352e-12	2.67597e-10	Cla97Chr04	18185270	18191178	+	1552	GO:0016020;GO:0019867;GO:0042175;GO:0005783;GO:0031090;GO:0030312;GO:0071944;GO:0005737;GO:0031224;GO:0044424;GO:0005623;GO:0044422;GO:0044237;GO:0005740;GO:0098827;GO:0008152;GO:0044464;GO:0044425;GO:0005622;GO:0006091;GO:0003824;GO:0098805;GO:0004128;GO:0031968;GO:0043227;GO:0005789;GO:0009987;GO:0008150;GO:0043229;GO:0016651;GO:0044429;GO:0098588;GO:0016653;GO:0005741;GO:0044446;GO:0031967;GO:…	K00326	Up Regulation
Cla97C07G139660	269.498	770.775	2.86004	1.51603	6.88313e-12	2.75856e-10	Cla97Chr07	27424021	27428186	-	1824	GO:0140096;GO:0052689;GO:0005737;GO:0048869;GO:0048666;GO:0120039;GO:0032989;GO:0098734;GO:0022008;GO:0044255;GO:0008474;GO:0005623;GO:0044237;GO:0044422;GO:0042157;GO:0009605;GO:0008152;GO:0005622;GO:0003824;GO:0032990;GO:0098791;GO:0048858;GO:0032787;GO:0043227;GO:0043170;GO:0042159;GO:0019538;GO:0008150;GO:0098732;GO:0006629;GO:0032502;GO:0007399;GO:0002084;GO:0048699;GO:0044281;GO:0003674;GO:…	K06130	Up Regulation
Cla97C06G122790	3436.77	9012.93	2.6225	1.39095	7.67246e-12	3.06867e-10	Cla97Chr06	25043099	25048150	-	2127	GO:0016020;GO:0042175;GO:0005783;GO:1901265;GO:0006725;GO:0005737;GO:0031224;GO:0044424;GO:0005623;GO:0044422;GO:0044237;GO:0071704;GO:0003958;GO:1901363;GO:0097159;GO:0098827;GO:0008152;GO:0044464;GO:0044425;GO:0005622;GO:0032553;GO:0003824;GO:0005488;GO:0043168;GO:0010181;GO:0043227;GO:0009536;GO:0005789;GO:0009987;GO:0008150;GO:0019748;GO:0043229;GO:0016651;GO:0016653;GO:0055114;GO:0044446;GO:…	K00327	Up Regulation
Cla97C09G175830	221.036	523.014	2.36619	1.24257	8.8203e-12	3.52064e-10	Cla97Chr09	16791573	16805403	+	1242	-	-	Up Regulation
Cla97C02G044040	130.068	811.65	6.2402	2.64159	9.01487e-12	3.59104e-10	Cla97Chr02	32233607	32240683	-	3202	GO:0097659;GO:0005737;GO:0009058;GO:0005623;GO:0044237;GO:0097159;GO:2001141;GO:0008152;GO:0005622;GO:0005488;GO:0140110;GO:0043227;GO:0043170;GO:0008150;GO:0010468;GO:0003677;GO:0018130;GO:0031326;GO:0080090;GO:0003674;GO:1901360;GO:0032774;GO:0043565;GO:0031323;GO:0043231;GO:0016070;GO:0005575;GO:1903506;GO:0050789;GO:0090304;GO:0006351;GO:0003676;GO:0044260;GO:0019222;GO:1901362;GO:2000112;GO:…	K09419	Up Regulation
Cla97C10G185250	1828.22	914.15	0.50002	-0.999941	9.22412e-12	3.66701e-10	Cla97Chr10	670608	672764	-	978	-	-	Down Regulation
Cla97C06G112850	1894.51	4000.89	2.11183	1.07849	9.75297e-12	3.86946e-10	Cla97Chr06	3918817	3920223	+	1407	-	-	Up Regulation
Cla97C11G218530	5510.53	10477.2	1.9013	0.926984	1.0282e-11	4.07118e-10	Cla97Chr11	24771887	24773182	+	1296	GO:0016020;GO:0031090;GO:0016053;GO:0005737;GO:0098542;GO:0009058;GO:0005623;GO:0033481;GO:0044422;GO:0044237;GO:0009607;GO:0009605;GO:0008152;GO:0005622;GO:0003824;GO:0098791;GO:0032787;GO:0043227;GO:0008150;GO:0050829;GO:0032580;GO:0009620;GO:0044281;GO:0003674;GO:0005975;GO:0051704;GO:0050378;GO:0005575;GO:0043231;GO:0046394;GO:0016853;GO:0006952;GO:0006082;GO:0031985;GO:0043436;GO:0016051;GO:…	K08679	Up Regulation
Cla97C11G221510	852.738	2499.03	2.93059	1.55119	1.04698e-11	4.13725e-10	Cla97Chr11	27500397	27504615	+	1863	GO:0016020;GO:0043413;GO:0031090;GO:0048531;GO:0005737;GO:0008378;GO:0044267;GO:0031224;GO:0044424;GO:0009058;GO:0005623;GO:1901566;GO:0044422;GO:0044237;GO:0071704;GO:0008152;GO:0044425;GO:0005622;GO:1901137;GO:0044464;GO:0003824;GO:0098791;GO:0044431;GO:1901135;GO:0019538;GO:0043170;GO:0043227;GO:0009059;GO:0016740;GO:0009987;GO:0070085;GO:0008150;GO:0043229;GO:0006486;GO:0009101;GO:0098588;GO:…	-	Up Regulation
Cla97C10G198840	156.974	1082.04	6.89316	2.78517	1.17001e-11	4.61418e-10	Cla97Chr10	28686095	28686469	+	273	-	-	Up Regulation
Cla97C05G089840	264.651	773.359	2.92219	1.54705	1.26128e-11	4.9642e-10	Cla97Chr05	8060551	8063529	-	917	GO:0005665;GO:0034062;GO:0006360;GO:0097659;GO:0032991;GO:0009058;GO:0005623;GO:0044422;GO:0044237;GO:0005736;GO:0043228;GO:0097159;GO:0005654;GO:0008152;GO:0005622;GO:0003824;GO:0005488;GO:0003899;GO:0043227;GO:0043170;GO:0044451;GO:0008150;GO:0043233;GO:0055029;GO:0003677;GO:0018130;GO:0030880;GO:0031981;GO:0003674;GO:0044452;GO:1901360;GO:0032774;GO:0005730;GO:0016591;GO:0005575;GO:0016070;GO:…	K03014	Up Regulation
Cla97C06G118740	2715.17	1398.7	0.515141	-0.956961	1.38626e-11	5.44526e-10	Cla97Chr06	12979641	12983417	-	2577	GO:0140096;GO:0016020;GO:0051603;GO:0044257;GO:0031224;GO:0044267;GO:0044237;GO:0010498;GO:0071704;GO:0061630;GO:0008152;GO:0044425;GO:0003824;GO:0005488;GO:0043169;GO:0044248;GO:0006508;GO:0019538;GO:0043170;GO:0009987;GO:0016740;GO:0008150;GO:0043632;GO:0044265;GO:0016567;GO:0019787;GO:0019941;GO:0043167;GO:0003674;GO:0006807;GO:0006511;GO:0070647;GO:0061659;GO:0016021;GO:0044238;GO:0005575;GO:…	K10664	Down Regulation
Cla97C10G204420	24.7845	403.842	16.2941	4.02628	1.39784e-11	5.47986e-10	Cla97Chr10	33846958	33847515	+	471	GO:0050794;GO:0045859;GO:0060255;GO:0031399;GO:0004860;GO:0031324;GO:0048523;GO:0048519;GO:0019207;GO:0098772;GO:0004857;GO:0031400;GO:0042326;GO:0033673;GO:0051338;GO:0051171;GO:0001933;GO:0009987;GO:0008150;GO:0042325;GO:0051174;GO:0080090;GO:0001932;GO:0003674;GO:0051348;GO:0019887;GO:0043086;GO:0031323;GO:0010605;GO:0009892;GO:0032268;GO:0050789;GO:0030234;GO:0019210;GO:0051246;GO:0032269;GO:…	-	Up Regulation
Cla97C08G149030	1396.22	3259.01	2.33417	1.22291	1.52572e-11	5.96934e-10	Cla97Chr08	17358762	17366625	-	2415	GO:0050794;GO:0016020;GO:0046907;GO:0045786;GO:0007346;GO:0005737;GO:0051129;GO:0019901;GO:0044424;GO:0005515;GO:0048523;GO:0005623;GO:0048519;GO:0050896;GO:0010564;GO:0015031;GO:0051234;GO:0030276;GO:0051783;GO:0045930;GO:0007165;GO:0051649;GO:0005622;GO:0007154;GO:0044464;GO:0005488;GO:0051784;GO:0006886;GO:0033036;GO:0034613;GO:0008104;GO:0042886;GO:0051726;GO:0009987;GO:0008150;GO:0051716;GO:…	-	Up Regulation
Cla97C05G104350	8.25344	119.816	14.5171	3.85968	1.5565e-11	6.07773e-10	Cla97Chr05	32225920	32227711	+	603	-	-	Up Regulation
Cla97C05G102220	181.177	413.701	2.28341	1.19119	1.66619e-11	6.49319e-10	Cla97Chr05	30537687	30546732	+	4062	-	-	Up Regulation
Cla97C09G171710	71.9854	199.847	2.77621	1.47312	1.87637e-11	7.2979e-10	Cla97Chr09	8116648	8119687	+	1151	-	-	Up Regulation
Cla97C07G131530	1327.22	8525.75	6.42378	2.68342	2.04238e-11	7.92649e-10	Cla97Chr07	3094255	3100391	-	1393	GO:0016020;GO:0001505;GO:0065008;GO:0015179;GO:0022414;GO:0099568;GO:0005737;GO:0043090;GO:0015186;GO:0005887;GO:0005623;GO:0015318;GO:0051234;GO:0015175;GO:0007165;GO:0007154;GO:0005622;GO:0009719;GO:0008150;GO:0070887;GO:1905039;GO:0032502;GO:0051716;GO:0031226;GO:0009733;GO:0010154;GO:0003006;GO:0098655;GO:0050801;GO:0015075;GO:0048608;GO:0003674;GO:0055081;GO:0046942;GO:0023052;GO:0032501;GO:…	-	Up Regulation
Cla97C01G016240	449.386	1010.71	2.2491	1.16935	2.04601e-11	7.92649e-10	Cla97Chr01	29977532	29978437	+	906	GO:0019760;GO:0097659;GO:0098542;GO:0044237;GO:2000022;GO:0009607;GO:0009605;GO:0016143;GO:0008152;GO:0005622;GO:0048527;GO:0048364;GO:0005488;GO:0009751;GO:0009719;GO:0043170;GO:0008150;GO:0006790;GO:0051716;GO:0014070;GO:0003677;GO:0009620;GO:0018130;GO:0009739;GO:0080090;GO:0044281;GO:0010200;GO:0032774;GO:0097306;GO:0031323;GO:0032501;GO:0071396;GO:0051704;GO:1903506;GO:0010243;GO:0009753;GO:…	K09422	Up Regulation
Cla97C10G190350	846.92	2723.91	3.21625	1.68538	2.08751e-11	8.07143e-10	Cla97Chr10	8306374	8311966	+	1437	GO:0007205;GO:0065008;GO:0043052;GO:0016773;GO:0023051;GO:0005623;GO:0007635;GO:0044237;GO:0006796;GO:0097159;GO:0007610;GO:0009605;GO:0008152;GO:0007165;GO:0010646;GO:0005622;GO:0007154;GO:0003824;GO:0032553;GO:0005488;GO:0043168;GO:0032559;GO:0030554;GO:0042048;GO:0008150;GO:0035639;GO:0099177;GO:0051716;GO:0003951;GO:0005524;GO:0003674;GO:0008144;GO:0048168;GO:0000166;GO:0023052;GO:0005575;GO:…	K00901	Up Regulation
Cla97C01G013460	4128.23	2153.35	0.521617	-0.938938	2.10953e-11	8.14063e-10	Cla97Chr01	27276151	27281554	-	2207	GO:1901606;GO:0005737;GO:0005623;GO:0044237;GO:0044422;GO:0003842;GO:0008152;GO:0006520;GO:0005622;GO:0003824;GO:0005488;GO:0050897;GO:0006560;GO:1901361;GO:0043227;GO:0043233;GO:0008150;GO:0005759;GO:0006970;GO:0055114;GO:0044281;GO:0003674;GO:1901360;GO:0009651;GO:0005739;GO:0009507;GO:0016491;GO:0046395;GO:0043231;GO:0005575;GO:1901575;GO:0009065;GO:0009063;GO:0006082;GO:0010133;GO:0043436;GO:…	K00294	Down Regulation
Cla97C06G111100	103.664	1978.4	19.0848	4.25435	2.1367e-11	8.2294e-10	Cla97Chr06	1751873	1754427	+	552	GO:0001101;GO:0097659;GO:0023051;GO:0009058;GO:0005623;GO:0031347;GO:0051253;GO:0044237;GO:2000022;GO:0009611;GO:2001141;GO:0008152;GO:0010646;GO:0042802;GO:0005622;GO:0045088;GO:0005488;GO:0140110;GO:0009719;GO:0043227;GO:0043170;GO:0010558;GO:0008150;GO:1903507;GO:0010468;GO:0018130;GO:0031326;GO:0080090;GO:0003674;GO:1901360;GO:0032774;GO:0031323;GO:0003712;GO:0010605;GO:0050776;GO:0043231;GO:…	K13464	Up Regulation
Cla97C10G196330	15.2382	78.6907	5.16403	2.3685	2.18656e-11	8.40506e-10	Cla97Chr10	26066776	26067117	+	210	-	-	Up Regulation
Cla97C03G065120	564.106	7559.49	13.4008	3.74425	2.31615e-11	8.88593e-10	Cla97Chr03	28653213	28654590	-	714	GO:0022414;GO:0097659;GO:0098542;GO:0031347;GO:2000022;GO:0044237;GO:0009607;GO:0009605;GO:0008152;GO:0005622;GO:0009908;GO:0009719;GO:0009867;GO:0010558;GO:0043170;GO:0008150;GO:0051716;GO:0003006;GO:0018130;GO:0080090;GO:0032774;GO:0031323;GO:0032501;GO:0051704;GO:1903506;GO:0009753;GO:0048583;GO:0044260;GO:0051172;GO:1901362;GO:2000112;GO:0050794;GO:0000003;GO:1901700;GO:0044424;GO:0009791;GO:…	K13464	Up Regulation
Cla97C08G155430	127.247	37.1472	0.291931	-1.7763	2.40066e-11	9.19229e-10	Cla97Chr08	23436376	23437041	-	666	GO:0097659;GO:0009891;GO:0009058;GO:0005623;GO:0044237;GO:0097159;GO:2001141;GO:0007165;GO:0008152;GO:0005622;GO:0007154;GO:0009893;GO:0051173;GO:0005488;GO:0140110;GO:0009719;GO:0043227;GO:0043170;GO:0070887;GO:0008150;GO:0051716;GO:0003677;GO:0010468;GO:0009873;GO:0018130;GO:0031326;GO:0080090;GO:0009723;GO:0045893;GO:0003674;GO:1901360;GO:0048522;GO:0032774;GO:0043565;GO:0031323;GO:0023052;GO:…	K09286	Down Regulation
Cla97C10G190030	721.533	1431.44	1.98389	0.988335	2.42901e-11	9.28286e-10	Cla97Chr10	6601089	6606395	+	4342	-	-	Up Regulation
Cla97C06G117930	578.85	267.607	0.462309	-1.11307	2.44079e-11	9.30987e-10	Cla97Chr06	10686748	10688139	-	1274	-	-	Down Regulation
Cla97C03G051690	577.014	1158.53	2.0078	1.00562	2.7502e-11	1.04698e-09	Cla97Chr03	833498	836143	-	1545	GO:0016020;GO:0006725;GO:0005737;GO:0031224;GO:0044424;GO:0044255;GO:0009699;GO:0009058;GO:0005623;GO:0044237;GO:0071704;GO:1901363;GO:0097159;GO:0020037;GO:0008152;GO:0044464;GO:0044425;GO:0005622;GO:0019438;GO:0003824;GO:0005488;GO:0010345;GO:0032787;GO:0043169;GO:0043227;GO:0009987;GO:0004497;GO:0046906;GO:0008150;GO:0019748;GO:0006629;GO:0043229;GO:0005506;GO:0055114;GO:0044281;GO:0018685;GO:…	K15401	Up Regulation
Cla97C10G188280	851.354	1665.85	1.9567	0.968426	2.84727e-11	1.08185e-09	Cla97Chr10	4320597	4322438	-	981	GO:0043229;GO:0016567;GO:0003674;GO:0044267;GO:0006807;GO:0044424;GO:0070647;GO:0005623;GO:0044238;GO:0044237;GO:0071704;GO:0005575;GO:0043231;GO:0043226;GO:0005634;GO:0008152;GO:0032446;GO:0005622;GO:0044464;GO:0005488;GO:0044260;GO:0030246;GO:0006464;GO:0019538;GO:0043227;GO:0043170;GO:0036211;GO:0043412;GO:0009987;GO:0008150;GO:1901564	-	Up Regulation
Cla97C08G153950	311.794	651.522	2.08959	1.06322	2.86537e-11	1.08664e-09	Cla97Chr08	22118459	22121278	+	1427	GO:0030437;GO:0010941;GO:0070417;GO:0022414;GO:0005737;GO:0008194;GO:0044237;GO:0009607;GO:0036180;GO:0009605;GO:0008152;GO:0005622;GO:0003824;GO:0044262;GO:0009408;GO:0005488;GO:0071465;GO:0090441;GO:0034637;GO:0044419;GO:0032505;GO:0008150;GO:0000287;GO:0051716;GO:0019203;GO:0003006;GO:0016758;GO:0071214;GO:0000302;GO:0019953;GO:0004553;GO:0004805;GO:0005975;GO:0005886;GO:0051704;GO:0070415;GO:…	K01087	Up Regulation
Cla97C08G157340	125.626	36.1494	0.287753	-1.7971	3.13195e-11	1.18546e-09	Cla97Chr08	24920127	24920627	-	501	GO:0016020;GO:0032890;GO:0051049;GO:0044070;GO:0043269;GO:0031224;GO:0071702;GO:0016021;GO:0046942;GO:0015849;GO:1903959;GO:0051234;GO:0006810;GO:0005575;GO:0034762;GO:0006820;GO:0051955;GO:0015711;GO:0050789;GO:0034765;GO:0051952;GO:0044425;GO:0006811;GO:0032879;GO:0006865;GO:1903789;GO:0051179;GO:0080143;GO:0071705;GO:0008150;GO:0065007	-	Down Regulation
Cla97C11G216080	186.994	536.721	2.87025	1.52118	3.21428e-11	1.2143e-09	Cla97Chr11	15234553	15236597	+	564	-	-	Up Regulation
Cla97C05G089740	31.6661	1348.95	42.5993	5.41276	3.28413e-11	1.23832e-09	Cla97Chr05	7974223	7974801	-	579	GO:0019760;GO:0097659;GO:0098542;GO:0009058;GO:0005623;GO:0044237;GO:0009607;GO:0097159;GO:0009605;GO:2001141;GO:0016143;GO:0008152;GO:0007165;GO:0007154;GO:0005622;GO:0005488;GO:0019757;GO:0140110;GO:0009719;GO:0043227;GO:0043170;GO:0070887;GO:0008150;GO:0019748;GO:0006790;GO:0051716;GO:0003677;GO:0010468;GO:0018130;GO:0009620;GO:0009873;GO:0031326;GO:0080090;GO:0009723;GO:0044281;GO:0003674;GO:…	-	Up Regulation
Cla97C05G099360	235.51	1905.14	8.08941	3.01604	3.57598e-11	1.34579e-09	Cla97Chr05	28450685	28452163	+	1479	-	-	Up Regulation
Cla97C05G104590	287.171	649.4	2.26137	1.1772	3.61774e-11	1.35892e-09	Cla97Chr05	32375662	32379608	-	1455	GO:0008757;GO:0000097;GO:0008168;GO:0016053;GO:0005737;GO:0009066;GO:0044424;GO:0009058;GO:0005623;GO:1901566;GO:0047150;GO:0044237;GO:0000096;GO:0044272;GO:0032259;GO:0071704;GO:0009086;GO:0008152;GO:0006520;GO:0044464;GO:0005622;GO:0003824;GO:0005488;GO:1901607;GO:0006555;GO:0043169;GO:0016740;GO:0009987;GO:0008150;GO:0006790;GO:0009067;GO:0008652;GO:0044281;GO:0043167;GO:0003674;GO:0016741;GO:…	K00547	Up Regulation
Cla97C07G140540	6981.39	3707.35	0.531034	-0.913124	3.69188e-11	1.38414e-09	Cla97Chr07	28298994	28304731	+	2535	GO:0030312;GO:0030054;GO:0071944;GO:0005737;GO:0044424;GO:0016787;GO:0005911;GO:0005623;GO:0055044;GO:0071704;GO:0008152;GO:0009506;GO:0044464;GO:0005622;GO:0003824;GO:0005488;GO:0043227;GO:0008150;GO:0043229;GO:0048046;GO:0003674;GO:0004553;GO:0044238;GO:0005576;GO:0005975;GO:0043226;GO:0005575;GO:0043231;GO:0015925;GO:0016798;GO:0005773;GO:0009505;GO:0030246;GO:0005618;GO:0004565;GO:0044444	-	Down Regulation
Cla97C02G045990	1163.29	2243.21	1.92833	0.947351	3.7016e-11	1.38515e-09	Cla97Chr02	33916276	33917412	+	1137	GO:0140096;GO:0022414;GO:0005737;GO:0032989;GO:0051865;GO:0044237;GO:0008152;GO:0005622;GO:0003824;GO:0005488;GO:0009719;GO:0043170;GO:0019538;GO:0008150;GO:0051716;GO:0010154;GO:0003006;GO:0019787;GO:0016049;GO:0010200;GO:0097306;GO:0032501;GO:0071396;GO:0000902;GO:1901575;GO:0010243;GO:0030163;GO:0044260;GO:1901698;GO:0006464;GO:0050794;GO:0000003;GO:0009738;GO:0009628;GO:0044267;GO:0048316;GO:…	K11982	Up Regulation
Cla97C01G015780	746.675	358.596	0.480257	-1.05812	3.78424e-11	1.4134e-09	Cla97Chr01	29513454	29514835	-	816	-	-	Down Regulation
Cla97C05G096790	464.615	3739.14	8.04783	3.0086	4.39489e-11	1.63838e-09	Cla97Chr05	25957331	25959574	+	1245	GO:0140096;GO:0016020;GO:0016773;GO:0007166;GO:0004672;GO:0005623;GO:0044237;GO:0006796;GO:0097159;GO:0008152;GO:0007165;GO:0007154;GO:0032553;GO:0007178;GO:0003824;GO:0005488;GO:0043168;GO:0043170;GO:0032559;GO:0030554;GO:0019538;GO:0008150;GO:0007167;GO:0035639;GO:0051716;GO:0005524;GO:0003674;GO:0008144;GO:0000166;GO:0023052;GO:0005886;GO:0005575;GO:0050789;GO:0044260;GO:0004674;GO:0006464;GO:…	-	Up Regulation
Cla97C08G157940	699.426	335.533	0.479727	-1.05972	4.4252e-11	1.64658e-09	Cla97Chr08	25396102	25397799	-	705	-	K06966	Down Regulation
Cla97C02G037780	39.4382	197.003	4.99522	2.32055	4.5128e-11	1.67601e-09	Cla97Chr02	24918066	24918425	+	360	-	-	Up Regulation
Cla97C11G212900	37.6913	205.209	5.44447	2.44479	4.69691e-11	1.74112e-09	Cla97Chr11	6243554	6245476	+	1320	GO:0001101;GO:0097659;GO:0009891;GO:0009058;GO:0005623;GO:0044237;GO:0071215;GO:0097159;GO:2001141;GO:0008152;GO:0007165;GO:0005622;GO:0007154;GO:0009893;GO:0051173;GO:0009408;GO:0005488;GO:0140110;GO:0009719;GO:0043227;GO:0043170;GO:0008150;GO:0070887;GO:0051716;GO:0003677;GO:0010468;GO:0018130;GO:0031326;GO:0080090;GO:0045893;GO:0003674;GO:1901360;GO:0048522;GO:0032774;GO:0097306;GO:0043565;GO:…	-	Up Regulation
Cla97C05G087930	972.945	4741.42	4.87327	2.28489	4.84225e-11	1.79011e-09	Cla97Chr05	6032610	6035058	-	1953	GO:0016020;GO:0044085;GO:0021700;GO:0005737;GO:0048869;GO:0032989;GO:0005623;GO:0044422;GO:0010015;GO:0071554;GO:0005622;GO:0022607;GO:0098791;GO:0048364;GO:0048469;GO:0009932;GO:0043227;GO:0030198;GO:0008150;GO:0032502;GO:0031226;GO:0009888;GO:0016049;GO:0009664;GO:0032501;GO:0005886;GO:0043231;GO:0000902;GO:0005575;GO:1905392;GO:0071668;GO:0042546;GO:0048856;GO:0010053;GO:0071695;GO:0016043;GO:…	-	Up Regulation
Cla97C10G193160	2990.85	5605.84	1.87433	0.906372	4.84719e-11	1.79011e-09	Cla97Chr10	21453165	21455318	+	840	GO:0000003;GO:0016020;GO:1903046;GO:0071944;GO:0022414;GO:0048869;GO:0009554;GO:0031224;GO:0048229;GO:0005623;GO:0044464;GO:0044425;GO:0007275;GO:0009987;GO:0008150;GO:0032502;GO:0003006;GO:0019953;GO:0051321;GO:0016021;GO:0032501;GO:0009553;GO:0005886;GO:0051704;GO:0034293;GO:0005575;GO:0048236;GO:0043934;GO:0044703;GO:0022402;GO:0048856;GO:0007049	-	Up Regulation
Cla97C09G164120	842.918	418.179	0.496109	-1.01127	5.4897e-11	2.02361e-09	Cla97Chr09	1751080	1751556	-	291	GO:0044085;GO:0065008;GO:0022414;GO:0099568;GO:0005737;GO:0097659;GO:0050796;GO:0060271;GO:2000582;GO:0002793;GO:0044237;GO:0044782;GO:0043228;GO:0120111;GO:0008152;GO:0008092;GO:0042802;GO:0005622;GO:0007286;GO:0003824;GO:0032879;GO:0005488;GO:0043005;GO:0044093;GO:0043170;GO:0097458;GO:0000776;GO:0008150;GO:0042995;GO:0042325;GO:0051174;GO:0003006;GO:0018130;GO:0044430;GO:0080090;GO:0019953;GO:…	K10418	Down Regulation
Cla97C01G016680	2094.84	5045.97	2.40876	1.26829	5.55124e-11	2.04249e-09	Cla97Chr01	30370074	30371937	-	1146	GO:0031625;GO:0005737;GO:0044237;GO:0008152;GO:0005622;GO:0003824;GO:0005488;GO:0009751;GO:0009719;GO:0043170;GO:0019538;GO:0008150;GO:0014070;GO:0009739;GO:0080090;GO:0031461;GO:0000302;GO:0010200;GO:0031323;GO:0016747;GO:0005516;GO:1903506;GO:1901575;GO:0010243;GO:0009753;GO:0044437;GO:0030163;GO:0006473;GO:1901698;GO:0044260;GO:0006464;GO:2000112;GO:0050794;GO:0009628;GO:0016570;GO:1901700;GO:…	-	Up Regulation
Cla97C05G101530	305.649	974.42	3.18803	1.67267	5.84816e-11	2.14773e-09	Cla97Chr05	30111803	30116384	-	2207	-	K18588	Up Regulation
Cla97C04G070720	1833.55	8786	4.79181	2.26057	5.99296e-11	2.19683e-09	Cla97Chr04	14393043	14395598	+	846	-	K13448	Up Regulation
Cla97C03G057000	990.533	490.596	0.495284	-1.01367	6.03914e-11	2.20965e-09	Cla97Chr03	5648503	5653485	+	1524	GO:0140096;GO:0051603;GO:0008233;GO:0044257;GO:0005737;GO:0008236;GO:0044267;GO:0044424;GO:0016787;GO:0005623;GO:0070008;GO:0044237;GO:0071704;GO:0008152;GO:0005622;GO:0044464;GO:0003824;GO:0044248;GO:0006508;GO:0043227;GO:0043170;GO:0019538;GO:0009987;GO:0008150;GO:0043229;GO:0004180;GO:0008238;GO:0044265;GO:0003674;GO:0006807;GO:0044238;GO:0005576;GO:0043231;GO:0043226;GO:0005575;GO:1901575;GO:…	K16297	Down Regulation
Cla97C02G033690	1279.57	2444.08	1.91009	0.933637	6.37811e-11	2.32936e-09	Cla97Chr02	7222066	7224742	+	639	GO:0140096;GO:0009741;GO:0021700;GO:0016773;GO:0022414;GO:0007166;GO:0005737;GO:0018212;GO:0004672;GO:0044237;GO:0098827;GO:0008152;GO:0042802;GO:0005622;GO:0003824;GO:0007178;GO:0005488;GO:0009556;GO:0048545;GO:0009908;GO:0009719;GO:0043168;GO:0032559;GO:0043170;GO:0019538;GO:0009790;GO:0008150;GO:0014070;GO:0051716;GO:0003006;GO:0010154;GO:0005524;GO:0019953;GO:0008144;GO:0032501;GO:0005886;GO:…	-	Up Regulation
Cla97C08G148950	149.591	357.686	2.3911	1.25767	6.90864e-11	2.51847e-09	Cla97Chr08	17290599	17300691	+	3795	GO:0140096;GO:0065008;GO:0016773;GO:0007166;GO:0005737;GO:0098542;GO:0032989;GO:0004672;GO:0044237;GO:0009607;GO:0009605;GO:0008152;GO:0005622;GO:0003824;GO:0005488;GO:0032535;GO:0009751;GO:0009719;GO:0043168;GO:0043170;GO:0019538;GO:0032559;GO:0008150;GO:0014070;GO:0051716;GO:0009620;GO:0005524;GO:0016049;GO:0008144;GO:0005975;GO:0051704;GO:0005886;GO:0000902;GO:0030104;GO:0044260;GO:0006464;GO:…	-	Up Regulation
Cla97C08G155530	681.895	329.501	0.483214	-1.04927	6.93465e-11	2.52329e-09	Cla97Chr08	23529961	23532572	+	885	-	-	Down Regulation
Cla97C05G095410	11606.3	4993.01	0.430199	-1.21692	7.20569e-11	2.61709e-09	Cla97Chr05	20933138	20935326	-	1161	GO:0065008;GO:0046486;GO:0005737;GO:0072502;GO:0006066;GO:0055062;GO:0044255;GO:0030320;GO:0005623;GO:0044237;GO:0006796;GO:0009395;GO:0008152;GO:0005622;GO:0003824;GO:0044262;GO:0005488;GO:0006650;GO:0043227;GO:0008150;GO:0006629;GO:0000287;GO:0050801;GO:0072505;GO:0044281;GO:0098771;GO:0003674;GO:0019725;GO:0055081;GO:0005975;GO:0009507;GO:0043231;GO:0005575;GO:1901575;GO:0042578;GO:0008081;GO:…	-	Down Regulation
Cla97C01G003730	258.328	1041.39	4.03127	2.01124	7.48452e-11	2.71338e-09	Cla97Chr01	3620675	3621824	-	1071	-	-	Up Regulation
Cla97C05G107060	584.145	1866.81	3.19579	1.67617	8.39969e-11	3.03958e-09	Cla97Chr05	34114221	34115472	-	1169	GO:0140096;GO:0016773;GO:0022414;GO:0005737;GO:0097659;GO:0004672;GO:0044237;GO:0008152;GO:0005622;GO:0003824;GO:0009719;GO:0019538;GO:0043170;GO:0009790;GO:0008150;GO:0051716;GO:0010154;GO:0003006;GO:0018130;GO:0071214;GO:0080090;GO:0032774;GO:0031323;GO:0032501;GO:0071482;GO:1903506;GO:0044260;GO:0004674;GO:0006464;GO:1901362;GO:0009793;GO:2000112;GO:0050794;GO:0000003;GO:0016310;GO:0009628;GO:…	K14492	Up Regulation
Cla97C09G174200	552.477	249.644	0.451862	-1.14604	8.50348e-11	3.07151e-09	Cla97Chr09	10827727	10830729	+	1581	GO:0065008;GO:0005737;GO:0008194;GO:0044237;GO:0009605;GO:0008152;GO:0005622;GO:0051240;GO:0003824;GO:0052639;GO:0032787;GO:0009719;GO:0080167;GO:0008150;GO:0052640;GO:0009072;GO:0051716;GO:0016758;GO:0071214;GO:0044281;GO:0000302;GO:0080024;GO:0097306;GO:0048582;GO:0032501;GO:0071396;GO:0018958;GO:0048580;GO:0009850;GO:0010817;GO:0071470;GO:0080044;GO:0051094;GO:0043436;GO:0033554;GO:1901615;GO:…	K13691	Down Regulation
Cla97C02G039290	1145.71	2161.33	1.88646	0.915683	8.69909e-11	3.13643e-09	Cla97Chr02	27100489	27103758	+	2532	GO:0140096;GO:0016020;GO:0009741;GO:0016773;GO:0048869;GO:0032989;GO:0004672;GO:0005623;GO:0044237;GO:0006796;GO:0097159;GO:0008152;GO:0032553;GO:0003824;GO:0005488;GO:0009719;GO:0043168;GO:0032559;GO:0030554;GO:0019538;GO:0043170;GO:0008150;GO:0035639;GO:0032502;GO:0014070;GO:0005524;GO:0016049;GO:0003674;GO:0008144;GO:0000166;GO:0005886;GO:0005575;GO:0000902;GO:0042221;GO:0044260;GO:0004674;GO:…	-	Up Regulation
Cla97C01G017940	126.394	1177.26	9.31419	3.21943	8.73348e-11	3.1431e-09	Cla97Chr01	31318863	31320056	-	1194	GO:0140096;GO:0016020;GO:0051603;GO:0044257;GO:0031224;GO:0044267;GO:0044237;GO:0010498;GO:0071704;GO:0061630;GO:0008152;GO:0044425;GO:0003824;GO:0005488;GO:0043169;GO:0044248;GO:0006508;GO:0019538;GO:0043170;GO:0009987;GO:0016740;GO:0008150;GO:0043632;GO:0044265;GO:0016567;GO:0019787;GO:0019941;GO:0043167;GO:0003674;GO:0006807;GO:0006511;GO:0070647;GO:0061659;GO:0016021;GO:0044238;GO:0005575;GO:…	-	Up Regulation
Cla97C03G063520	1066.84	539.16	0.50538	-0.984558	8.82585e-11	3.17057e-09	Cla97Chr03	26263760	26264155	-	396	GO:1901363;GO:0097159;GO:0003677;GO:0046914;GO:0005488;GO:0003676;GO:0043167;GO:0003674;GO:0043169;GO:0046872;GO:0008270	-	Down Regulation
Cla97C08G145190	1010.65	392.255	0.388122	-1.36542	9.51993e-11	3.4137e-09	Cla97Chr08	1682008	1685742	+	2314	GO:0016020;GO:0016043;GO:0030312;GO:0071944;GO:0030054;GO:0044275;GO:0005737;GO:0044042;GO:0044424;GO:0016787;GO:0005623;GO:0005911;GO:0055044;GO:0044237;GO:0044264;GO:0071704;GO:0071554;GO:0009506;GO:0008152;GO:0005622;GO:0051273;GO:0044464;GO:0044262;GO:0003824;GO:0005976;GO:0051275;GO:0044248;GO:0043227;GO:0043170;GO:0009987;GO:0008150;GO:0043229;GO:0009251;GO:0006073;GO:0044247;GO:0030243;GO:…	K01179	Down Regulation
Cla97C09G165380	3.60938	40.0914	11.1075	3.47347	1.01562e-10	3.63524e-09	Cla97Chr09	2573256	2575955	-	660	-	-	Up Regulation
Cla97C05G104355	473.359	2206.73	4.66184	2.2209	1.03104e-10	3.68099e-09	Cla97Chr05	32228056	32232569	+	3931	GO:0140096;GO:0016020;GO:0016773;GO:0007166;GO:0004672;GO:0005623;GO:0044237;GO:0006796;GO:0097159;GO:0008152;GO:0007165;GO:0007154;GO:0003824;GO:0032553;GO:0005488;GO:0043168;GO:0043170;GO:0032559;GO:0030554;GO:0019538;GO:0008150;GO:0035639;GO:0051716;GO:0005524;GO:0003674;GO:0008144;GO:0000166;GO:0023052;GO:0005886;GO:0005575;GO:0050789;GO:0044260;GO:0004674;GO:0006464;GO:0036211;GO:0050794;GO:…	-	Up Regulation
Cla97C05G107410	110.296	574.391	5.20772	2.38065	1.03212e-10	3.68099e-09	Cla97Chr05	34358079	34360497	+	2130	GO:0016020;GO:0140096;GO:0001101;GO:0005737;GO:0023051;GO:0005623;GO:0044237;GO:0071215;GO:0007165;GO:0008152;GO:0010646;GO:0005622;GO:0007154;GO:0003824;GO:0009719;GO:0043227;GO:0043170;GO:0019538;GO:1901419;GO:0070887;GO:0008150;GO:0051716;GO:0019787;GO:0003674;GO:0070647;GO:0097306;GO:0023052;GO:0071396;GO:0043231;GO:0005575;GO:0042221;GO:0050789;GO:0032870;GO:0004842;GO:0048580;GO:0048583;GO:…	-	Up Regulation
Cla97C09G181360	741.133	2795.98	3.77258	1.91555	1.05998e-10	3.77352e-09	Cla97Chr09	34779345	34781996	+	2374	-	K03283	Up Regulation
Cla97C02G027760	838.079	2773.56	3.30943	1.72658	1.08915e-10	3.87038e-09	Cla97Chr02	1402492	1405819	-	612	-	-	Up Regulation
Cla97C05G107990	1215.28	617.181	0.507852	-0.977521	1.10864e-10	3.93259e-09	Cla97Chr05	34741132	34742707	+	354	-	-	Down Regulation
Cla97C06G111280	2021.84	877.303	0.433913	-1.20452	1.15787e-10	4.09986e-09	Cla97Chr06	1966181	1968880	-	1947	-	-	Down Regulation
Cla97C00G000040	742.592	1428.53	1.92371	0.943888	1.23117e-10	4.35161e-09	Cla97Scf002	133733	149840	+	2917	GO:0034062;GO:0097659;GO:0032991;GO:0098542;GO:0009058;GO:0005623;GO:0044422;GO:0044237;GO:0009607;GO:0009605;GO:0005654;GO:0008152;GO:0005622;GO:0003824;GO:0003899;GO:0043227;GO:0043170;GO:0044451;GO:0008150;GO:0043233;GO:0055029;GO:0018130;GO:0030880;GO:0003674;GO:0031981;GO:1901360;GO:0032774;GO:0051704;GO:0005575;GO:0016070;GO:0043231;GO:0051607;GO:0090304;GO:0006351;GO:0044260;GO:0006952;GO:…	K14721	Up Regulation
Cla97C09G181990	1248.91	2346.23	1.87862	0.909674	1.23464e-10	4.35606e-09	Cla97Chr09	35310653	35312536	+	1053	-	-	Up Regulation
Cla97C09G177270	32.6887	571.923	17.496	4.12896	1.23791e-10	4.35983e-09	Cla97Chr09	27264532	27265026	+	495	-	-	Up Regulation
Cla97C01G023090	1886.25	3509.73	1.86069	0.895842	1.26929e-10	4.46238e-09	Cla97Chr01	34632107	34634808	-	1547	-	-	Up Regulation
Cla97C08G155490	5102.91	2783.67	0.545507	-0.874331	1.3004e-10	4.55796e-09	Cla97Chr08	23484023	23491246	+	3475	-	-	Down Regulation
Cla97C09G178130	557.997	3362.78	6.02652	2.59133	1.30109e-10	4.55796e-09	Cla97Chr09	30343533	30345621	+	1632	GO:0051188;GO:0046148;GO:0005737;GO:0009058;GO:0005623;GO:0044237;GO:0097159;GO:0008152;GO:0005622;GO:0003824;GO:0005488;GO:0043227;GO:0008150;GO:0018130;GO:0055114;GO:0003674;GO:1901360;GO:0000166;GO:0140101;GO:0016491;GO:0015995;GO:0009507;GO:0051186;GO:0005575;GO:0043231;GO:0008883;GO:0033013;GO:0033014;GO:1901362;GO:1901265;GO:0006725;GO:0015994;GO:0006783;GO:0016903;GO:0044424;GO:0046501;GO:…	K02492	Up Regulation
Cla97C08G152130	1673.76	3101.81	1.8532	0.890015	1.33484e-10	4.66794e-09	Cla97Chr08	20487272	20489165	-	1875	-	-	Up Regulation
Cla97C02G027470	8.723	60.6301	6.95059	2.79714	1.34006e-10	4.6779e-09	Cla97Chr02	1189041	1192541	-	1622	-	-	Up Regulation
Cla97C06G117330	1493.43	781.804	0.523494	-0.933755	1.39716e-10	4.86861e-09	Cla97Chr06	9110846	9114157	-	1490	-	K01728	Down Regulation
Cla97C09G163880	28.2672	523.72	18.5275	4.2116	1.62545e-10	5.65417e-09	Cla97Chr09	1598668	1601584	-	1827	GO:0043229;GO:0016020;GO:0005783;GO:0071944;GO:0005737;GO:0031224;GO:0012505;GO:0044424;GO:0005623;GO:0016021;GO:0005886;GO:0043226;GO:0043231;GO:0005575;GO:0044425;GO:0005622;GO:0044464;GO:0043227;GO:0044444	-	Up Regulation
Cla97C09G164710	968.604	2142.42	2.21186	1.14526	1.63133e-10	5.66463e-09	Cla97Chr09	2212446	2215921	-	1600	-	-	Up Regulation
Cla97C05G089770	353.585	1483.81	4.19648	2.06918	1.69568e-10	5.87776e-09	Cla97Chr05	8000698	8002425	+	1728	GO:0022804;GO:0016020;GO:0015291;GO:0015238;GO:0031224;GO:0003674;GO:0016021;GO:0050896;GO:0015297;GO:0051234;GO:0005575;GO:0006810;GO:0042493;GO:0055085;GO:0042221;GO:0044425;GO:0015893;GO:0051179;GO:0008150;GO:0005215;GO:0022857;GO:0006855	K03327	Up Regulation
Cla97C01G021650	167.866	379.185	2.25886	1.17559	1.73159e-10	5.99173e-09	Cla97Chr01	33770346	33770969	-	624	-	-	Up Regulation
Cla97C09G172570	6807.26	25328.2	3.72077	1.8956	1.81116e-10	6.25611e-09	Cla97Chr09	9067438	9069349	+	1143	GO:0055114;GO:0005737;GO:0043167;GO:0003674;GO:0044424;GO:0005623;GO:0008270;GO:0016491;GO:0005575;GO:0016614;GO:0016616;GO:0008152;GO:0044464;GO:0005622;GO:0046914;GO:0003824;GO:0005488;GO:0004022;GO:0043169;GO:0046872;GO:0008150	K18857	Up Regulation
Cla97C00G000110	571.923	194.639	0.340324	-1.55502	1.85292e-10	6.38917e-09	Cla97Scf006	30740	32029	-	1290	GO:0140096;GO:0016773;GO:0018209;GO:0005737;GO:0004672;GO:0005623;GO:0044237;GO:0006796;GO:0097159;GO:0008152;GO:0007165;GO:0007154;GO:0005622;GO:0032553;GO:0003824;GO:0005488;GO:0043168;GO:0018105;GO:0032559;GO:0030554;GO:0043227;GO:0019538;GO:0043170;GO:0008150;GO:0035639;GO:0051716;GO:0005524;GO:0003674;GO:0008144;GO:0000166;GO:0023052;GO:0005575;GO:0043231;GO:0050789;GO:0005773;GO:0044260;GO:…	K12761	Down Regulation
Cla97C04G073020	206.211	73.9884	0.358799	-1.47875	1.96813e-10	6.77461e-09	Cla97Chr04	20435914	20436888	-	975	GO:0097659;GO:0009058;GO:0005623;GO:0051253;GO:0044237;GO:0097159;GO:2001141;GO:0008152;GO:0005622;GO:0005488;GO:0043227;GO:0043170;GO:0010558;GO:0008150;GO:1903507;GO:0010468;GO:0003677;GO:0018130;GO:0031326;GO:0080090;GO:0003674;GO:1901360;GO:0032774;GO:0031323;GO:0010605;GO:0043231;GO:0016070;GO:0005575;GO:1903506;GO:0050789;GO:0090304;GO:0006351;GO:1902679;GO:0003676;GO:0044260;GO:0019222;GO:…	-	Down Regulation
Cla97C05G092010	117.878	276.157	2.34274	1.2282	1.98432e-10	6.81848e-09	Cla97Chr05	10092859	10096188	-	2403	-	-	Up Regulation
Cla97C11G212620	629.538	224.67	0.356881	-1.48648	2.11975e-10	7.2712e-09	Cla97Chr11	5977503	5978447	+	735	GO:0032502;GO:0016020;GO:0016043;GO:0030312;GO:0071944;GO:0009664;GO:0005623;GO:0005576;GO:0071555;GO:0006949;GO:0005575;GO:0071554;GO:0009653;GO:0044464;GO:0071669;GO:0005618;GO:0048646;GO:0045229;GO:0048856;GO:0009987;GO:0008150;GO:0071840	-	Down Regulation
Cla97C05G109040	941.99	1774.69	1.88398	0.913785	2.36248e-10	8.08477e-09	Cla97Chr05	35556519	35565596	+	4161	GO:1901265;GO:0030054;GO:0016817;GO:0016787;GO:0005911;GO:0055044;GO:1901363;GO:0097159;GO:0009506;GO:0016462;GO:0003824;GO:0032553;GO:0005488;GO:0043169;GO:0043168;GO:0032559;GO:0030554;GO:0016818;GO:0017076;GO:0035639;GO:0005524;GO:0004386;GO:0043167;GO:0003674;GO:0008144;GO:0000166;GO:0017111;GO:0008270;GO:0005575;GO:0097367;GO:0046914;GO:0046872;GO:0032555;GO:0036094	-	Up Regulation
Cla97C10G198200	55.5059	7.13719	0.128584	-2.95921	2.36512e-10	8.08477e-09	Cla97Chr10	28078186	28079508	-	735	GO:0001101;GO:0010091;GO:0097659;GO:0048869;GO:0032989;GO:0010026;GO:0009058;GO:0005623;GO:0044237;GO:0097159;GO:2001141;GO:0008152;GO:0005622;GO:0005488;GO:0009751;GO:0140110;GO:0046686;GO:0009719;GO:0043227;GO:0043170;GO:0010035;GO:0008150;GO:0001135;GO:0032502;GO:0009733;GO:0014070;GO:0010468;GO:0003677;GO:0018130;GO:0009888;GO:0006970;GO:0031326;GO:0009739;GO:0080090;GO:0009723;GO:0003674;GO:…	K09422	Down Regulation
Cla97C01G003250	1289.63	2406.03	1.86568	0.899698	2.50679e-10	8.55424e-09	Cla97Chr01	3032371	3042711	+	2495	GO:0050658;GO:0001841;GO:0016020;GO:0072594;GO:0031090;GO:0043009;GO:0035148;GO:0017038;GO:0032991;GO:0051169;GO:0005623;GO:0044422;GO:0015031;GO:0051234;GO:0031965;GO:0005654;GO:0048729;GO:0051649;GO:0005622;GO:0050657;GO:0017016;GO:0005488;GO:0015931;GO:0008536;GO:0033365;GO:0043227;GO:0033036;GO:0009790;GO:0008104;GO:0051020;GO:0042886;GO:0006606;GO:0048598;GO:0043233;GO:0008150;GO:0032502;GO:…	K14295	Up Regulation
Cla97C02G037490	571.964	273.065	0.477416	-1.06668	2.65236e-10	9.0354e-09	Cla97Chr02	24538655	24539520	-	765	GO:0097659;GO:0009058;GO:0005623;GO:0044237;GO:0097159;GO:2001141;GO:0008152;GO:0005622;GO:0005488;GO:0043227;GO:0043170;GO:0008150;GO:0010468;GO:0003677;GO:0018130;GO:0031326;GO:0080090;GO:0003674;GO:1901360;GO:0032774;GO:0031323;GO:0016070;GO:0005575;GO:0043231;GO:1903506;GO:0050789;GO:0090304;GO:0006351;GO:0003676;GO:0044260;GO:0019222;GO:1901362;GO:2000112;GO:0050794;GO:0006725;GO:0060255;GO:…	K09422	Down Regulation
Cla97C04G079040	2420.48	9929.1	4.10211	2.03637	2.67332e-10	9.09114e-09	Cla97Chr04	26409739	26412503	-	600	-	-	Up Regulation
Cla97C05G107680	187.559	409.863	2.18525	1.1278	2.7542e-10	9.35009e-09	Cla97Chr05	34523030	34530644	+	1485	GO:0022414;GO:0048827;GO:0010094;GO:0005623;GO:0097159;GO:2001141;GO:0007165;GO:0005622;GO:0007154;GO:0005488;GO:0140110;GO:0009908;GO:0009719;GO:0043227;GO:0090697;GO:0070887;GO:0048444;GO:0008150;GO:0032502;GO:0003677;GO:0051716;GO:0010468;GO:0003006;GO:0090701;GO:0009888;GO:0031326;GO:0080090;GO:0048608;GO:0003674;GO:1905393;GO:0031323;GO:0009735;GO:0043565;GO:0023052;GO:0032501;GO:0043231;GO:…	-	Up Regulation
Cla97C10G187970	9.2981	78.5167	8.44439	3.07799	2.79093e-10	9.45851e-09	Cla97Chr10	3939852	3941112	+	1185	-	-	Up Regulation
Cla97C09G181410	267.343	557.9	2.08683	1.06131	2.9088e-10	9.84109e-09	Cla97Chr09	34816934	34819290	-	1959	GO:0010118;GO:0097659;GO:0005737;GO:0098542;GO:0044237;GO:0009607;GO:0043228;GO:0009605;GO:0008152;GO:0005622;GO:0005488;GO:0009408;GO:0043168;GO:0032559;GO:0080167;GO:0043170;GO:0043233;GO:0008150;GO:0022626;GO:0005840;GO:0018130;GO:0009620;GO:0005524;GO:0080090;GO:0031981;GO:0032774;GO:0005730;GO:0008144;GO:0031323;GO:0005886;GO:0051704;GO:1903506;GO:0044437;GO:0048580;GO:0044260;GO:1901362;GO:…	K03283	Up Regulation
Cla97C01G011870	286.347	856.695	2.99181	1.58102	3.00701e-10	1.0156e-08	Cla97Chr01	24251324	24252202	+	879	GO:0044434;GO:0016053;GO:0005737;GO:0009058;GO:0005623;GO:0044237;GO:0044422;GO:0008152;GO:0006520;GO:0005622;GO:1902223;GO:0003824;GO:1901607;GO:0009314;GO:0080167;GO:0043227;GO:0009642;GO:0008150;GO:0006570;GO:0009072;GO:0006571;GO:0044281;GO:0003674;GO:1901360;GO:0009507;GO:0043231;GO:0005575;GO:0046394;GO:0006082;GO:1901362;GO:0043436;GO:0009570;GO:0009645;GO:0009637;GO:0006725;GO:0009628;GO:…	K05359	Up Regulation
Cla97C01G006970	148.109	344.131	2.3235	1.2163	3.14366e-10	1.05994e-08	Cla97Chr01	7071148	7073541	-	2394	GO:0140096;GO:0016020;GO:0016773;GO:0022414;GO:0004672;GO:0005623;GO:0044237;GO:0006796;GO:0097159;GO:0008152;GO:0007154;GO:0032553;GO:0003824;GO:0005488;GO:0044706;GO:0043168;GO:0043170;GO:0032559;GO:0030554;GO:0019538;GO:0048544;GO:0008150;GO:0035639;GO:0005524;GO:0003674;GO:0009875;GO:0008144;GO:0000166;GO:0032501;GO:0005516;GO:0051704;GO:0005886;GO:0005575;GO:0044260;GO:0004674;GO:0006464;GO:…	-	Up Regulation
Cla97C07G142150	2197.83	4035.09	1.83594	0.876521	3.30514e-10	1.11249e-08	Cla97Chr07	29684820	29692186	-	2982	GO:0016020;GO:0005575;GO:0031224;GO:0016021;GO:0044425	-	Up Regulation
Cla97C10G195570	76.5192	238.423	3.11586	1.63963	3.35416e-10	1.12707e-08	Cla97Chr10	25071572	25072284	-	210	-	-	Up Regulation
Cla97C10G187890	575.647	1100.88	1.91242	0.935401	3.45473e-10	1.15889e-08	Cla97Chr10	3896690	3901687	-	1398	GO:0006801;GO:0065008;GO:0044434;GO:0005737;GO:0005623;GO:0044422;GO:0044237;GO:0051234;GO:0008152;GO:0005622;GO:0005488;GO:0044093;GO:0055065;GO:0043227;GO:0016531;GO:0008150;GO:0006878;GO:0050801;GO:0055114;GO:0098771;GO:0003674;GO:0019725;GO:0016530;GO:0009507;GO:0046916;GO:0005575;GO:0006810;GO:0043231;GO:0140104;GO:0016532;GO:0030234;GO:0050790;GO:0065009;GO:0009570;GO:0055076;GO:0030001;GO:…	K04569	Up Regulation
Cla97C06G118690	673.89	335.808	0.498312	-1.00488	3.63818e-10	1.21682e-08	Cla97Chr06	12906605	12909955	-	1039	GO:2000045;GO:0051253;GO:0044237;GO:0010564;GO:0009451;GO:0032259;GO:2001141;GO:0008152;GO:0003824;GO:1902806;GO:1901990;GO:0043170;GO:0010558;GO:0035562;GO:0090068;GO:0051726;GO:0008150;GO:1903507;GO:0010468;GO:0031326;GO:0080090;GO:0051098;GO:0003674;GO:0000122;GO:1901360;GO:0016741;GO:0048522;GO:0031323;GO:0010605;GO:0016070;GO:1903506;GO:0040031;GO:0050789;GO:0090304;GO:0008173;GO:0045931;GO:…	K15190	Down Regulation
Cla97C03G060010	2101.31	1121.22	0.533579	-0.906226	3.63974e-10	1.21682e-08	Cla97Chr03	10409908	10411531	-	558	GO:0043229;GO:0005737;GO:0043167;GO:0003674;GO:0016817;GO:0044424;GO:0016787;GO:0005623;GO:0005739;GO:0043226;GO:0005575;GO:0043231;GO:0005634;GO:0005622;GO:0044464;GO:0003824;GO:0005488;GO:0043169;GO:0046872;GO:0043227;GO:0016818;GO:0044444	K07766	Down Regulation
Cla97C05G084610	82.6251	312.14	3.77778	1.91754	3.97349e-10	1.32615e-08	Cla97Chr05	3546050	3548077	+	2028	-	-	Up Regulation
Cla97C05G102790	384.179	762.831	1.98562	0.989586	4.22455e-10	1.40757e-08	Cla97Chr05	31005622	31010325	+	1920	-	-	Up Regulation
Cla97C05G104890	1452.87	2672.98	1.83979	0.87954	4.26922e-10	1.42006e-08	Cla97Chr05	32633249	32634295	-	1047	GO:0009741;GO:0022414;GO:0097659;GO:0010228;GO:0044237;GO:0008152;GO:0005622;GO:0048527;GO:0048364;GO:0005488;GO:0009719;GO:0010558;GO:0043170;GO:0008150;GO:0003677;GO:0014070;GO:0051716;GO:0003006;GO:0018130;GO:0080090;GO:0048573;GO:0032774;GO:0031323;GO:0032501;GO:1903506;GO:2000242;GO:0048580;GO:0044260;GO:0051172;GO:1901362;GO:2000112;GO:0048366;GO:0050794;GO:0000003;GO:0009628;GO:1901700;GO:…	K09287	Up Regulation
Cla97C01G003570	175.755	64.7631	0.368485	-1.44032	4.38278e-10	1.45538e-08	Cla97Chr01	3406056	3407217	-	1068	-	-	Down Regulation
Cla97C02G036530	432.924	201.375	0.465151	-1.10423	4.49309e-10	1.4895e-08	Cla97Chr02	20422336	20426078	+	987	GO:0044085;GO:0000003;GO:0016043;GO:0005783;GO:0006725;GO:0022414;GO:0005737;GO:0048869;GO:0048316;GO:0044424;GO:0032989;GO:0009791;GO:0009058;GO:0048229;GO:0005623;GO:0044237;GO:0010208;GO:0009653;GO:0008152;GO:0044464;GO:0005622;GO:0019438;GO:0003824;GO:0022607;GO:0005488;GO:0043062;GO:0080110;GO:0043227;GO:0007275;GO:0030198;GO:0061458;GO:0009987;GO:0048646;GO:0010584;GO:0008150;GO:0032502;GO:…	-	Down Regulation
Cla97C01G003620	2019.87	9024.86	4.46803	2.15964	4.5405e-10	1.5027e-08	Cla97Chr01	3487968	3491715	+	2529	-	-	Up Regulation
Cla97C06G126380	102.052	272.462	2.66984	1.41675	4.5994e-10	1.51965e-08	Cla97Chr06	28131840	28134389	-	687	GO:0005737;GO:0044424;GO:0005623;GO:0050896;GO:0009611;GO:0008152;GO:0044464;GO:0005622;GO:0003824;GO:0043227;GO:0009536;GO:0008150;GO:0043229;GO:0032502;GO:0015035;GO:0009888;GO:0006950;GO:0042246;GO:0055114;GO:0003674;GO:0005739;GO:0016491;GO:0009507;GO:0005575;GO:0015036;GO:0043231;GO:0043226;GO:0042060;GO:0016667;GO:0031099;GO:0048589;GO:0040007;GO:0048856;GO:0044444	-	Up Regulation
Cla97C05G103630	14.8508	69.8384	4.70267	2.23348	4.64901e-10	1.53206e-08	Cla97Chr05	31742070	31742507	-	306	-	-	Up Regulation
Cla97C06G111460	31.4251	107.668	3.42619	1.7766	4.65246e-10	1.53206e-08	Cla97Chr06	2235765	2240797	-	846	-	-	Up Regulation
Cla97C08G155030	1650.49	880.986	0.533772	-0.905705	5.46805e-10	1.79763e-08	Cla97Chr08	23092943	23095286	+	2250	-	-	Down Regulation
Cla97C03G062120	1587.53	3063.42	1.92967	0.948357	5.57991e-10	1.83136e-08	Cla97Chr03	22773061	22776344	+	1688	GO:0016020;GO:1901265;GO:0071944;GO:0009628;GO:0005515;GO:0005623;GO:0050896;GO:0097159;GO:1901363;GO:0006457;GO:0044464;GO:0032553;GO:0005488;GO:0009408;GO:0009266;GO:0043169;GO:0043168;GO:0032559;GO:0030554;GO:0009987;GO:0008150;GO:0035639;GO:0017076;GO:0005524;GO:0031072;GO:0006950;GO:0043167;GO:0003674;GO:0008144;GO:0000166;GO:0005886;GO:0005575;GO:0097367;GO:0046872;GO:0032555;GO:0051082;GO:…	K09503	Up Regulation
Cla97C05G085940	19.5025	98.7858	5.06528	2.34064	5.58953e-10	1.83148e-08	Cla97Chr05	4476350	4477670	+	1014	GO:0016020;GO:0044434;GO:0031090;GO:0071491;GO:0009534;GO:0005737;GO:0034644;GO:0032991;GO:1901463;GO:0005623;GO:0044422;GO:0044237;GO:0010117;GO:0009941;GO:0051234;GO:0008152;GO:0005622;GO:0051240;GO:0071490;GO:0009408;GO:0042170;GO:0009314;GO:0043227;GO:0080167;GO:0009642;GO:0008150;GO:0009639;GO:0015979;GO:0051193;GO:0051716;GO:0031326;GO:0071214;GO:0009526;GO:0031967;GO:0010218;GO:0031323;GO:…	-	Up Regulation
Cla97C10G193600	34.048	382.367	11.2302	3.48932	5.90084e-10	1.93028e-08	Cla97Chr10	22244804	22250058	-	1107	GO:1901615;GO:0016053;GO:0042182;GO:0009058;GO:0044237;GO:0016835;GO:0071704;GO:0019249;GO:0008152;GO:0042180;GO:0003824;GO:0044248;GO:0032787;GO:0016846;GO:0009987;GO:0008150;GO:0051596;GO:0006089;GO:0044281;GO:0003674;GO:0016829;GO:0006081;GO:0044282;GO:1901617;GO:0016836;GO:1901576;GO:0044249;GO:0061727;GO:0004462;GO:1901575;GO:0046394;GO:0046185;GO:0019172;GO:0044283;GO:0019752;GO:0006082;GO:…	K18881	Up Regulation
Cla97C11G207200	1531.96	3654.39	2.38544	1.25425	6.09123e-10	1.98926e-08	Cla97Chr11	1068774	1077402	-	3567	GO:0016020;GO:0140096;GO:0016773;GO:0009117;GO:0009058;GO:0004672;GO:0005623;GO:0031347;GO:0044237;GO:0006796;GO:0097159;GO:0046390;GO:0007165;GO:0008152;GO:0007154;GO:1901137;GO:0032553;GO:0003824;GO:0006753;GO:0005488;GO:0019693;GO:0043168;GO:0032559;GO:0030554;GO:0043170;GO:0019538;GO:0008150;GO:0035639;GO:0051716;GO:0005524;GO:0018130;GO:0044281;GO:0003674;GO:0072521;GO:1901360;GO:0000166;GO:…	-	Up Regulation
Cla97C05G106980	397.424	1070.46	2.69349	1.42948	6.24393e-10	2.03577e-08	Cla97Chr05	34040693	34046814	-	1453	GO:0097659;GO:0005737;GO:0009058;GO:0005623;GO:0044237;GO:0097159;GO:2001141;GO:0008152;GO:0005622;GO:0005488;GO:0043227;GO:0043170;GO:0008150;GO:0010468;GO:0003677;GO:0018130;GO:0031326;GO:0080090;GO:0003674;GO:1901360;GO:0032774;GO:0031323;GO:0043231;GO:0016070;GO:0005575;GO:1903506;GO:0050789;GO:0090304;GO:0006351;GO:0003676;GO:0044260;GO:0019222;GO:1901362;GO:2000112;GO:0050794;GO:0006725;GO:…	-	Up Regulation
Cla97C05G081520	249.802	2215.96	8.87088	3.14908	6.57249e-10	2.13936e-08	Cla97Chr05	1202985	1204097	-	546	GO:0016020;GO:0001101;GO:0071944;GO:0009628;GO:0005737;GO:1901700;GO:0098542;GO:0044424;GO:0043207;GO:0005623;GO:0050896;GO:0051707;GO:0009607;GO:0009611;GO:0009605;GO:0009415;GO:0044464;GO:0005622;GO:0009314;GO:0010035;GO:0009642;GO:0008150;GO:0048046;GO:0009620;GO:0009414;GO:0009416;GO:0006950;GO:0005829;GO:0005576;GO:0051704;GO:0005886;GO:0009269;GO:0005575;GO:0050832;GO:0009644;GO:0042221;GO:…	-	Up Regulation
Cla97C09G165930	183.371	69.4787	0.378898	-1.40012	6.74195e-10	2.19091e-08	Cla97Chr09	3044951	3047313	+	459	-	-	Down Regulation
Cla97C09G172410	408.603	190.732	0.46679	-1.09915	7.05399e-10	2.28855e-08	Cla97Chr09	8802676	8807296	-	978	GO:0001101;GO:0042562;GO:0019888;GO:0005737;GO:0005623;GO:0010923;GO:0031400;GO:0071215;GO:0007165;GO:0031406;GO:0009415;GO:0005622;GO:0007154;GO:0005488;GO:0035303;GO:0009719;GO:0043168;GO:0043227;GO:0010035;GO:0019212;GO:0070887;GO:0008150;GO:0032502;GO:0035305;GO:0051716;GO:0010427;GO:0009414;GO:0051174;GO:0006970;GO:0080090;GO:0003674;GO:0019840;GO:0097306;GO:0043086;GO:0031323;GO:0023052;GO:…	K14496	Down Regulation
Cla97C07G131380	487.796	175.648	0.360084	-1.4736	7.0697e-10	2.28989e-08	Cla97Chr07	2905898	2909305	+	792	GO:0000003;GO:0016020;GO:0032502;GO:0016043;GO:0030312;GO:0030054;GO:0071944;GO:0022414;GO:0019953;GO:0005911;GO:0005623;GO:0005576;GO:0055044;GO:0071555;GO:0051704;GO:0006949;GO:0005575;GO:0071554;GO:0009653;GO:0009506;GO:0044464;GO:0044703;GO:0005618;GO:0048856;GO:0048646;GO:0045229;GO:0009987;GO:0008150;GO:0071840	-	Down Regulation
Cla97C08G145945	4.97894	42.0836	8.45232	3.07935	7.16768e-10	2.31783e-08	Cla97Chr08	3682188	3683926	-	1312	-	-	Up Regulation
Cla97C10G194560	2824.24	5094.02	1.80367	0.850939	7.32546e-10	2.36497e-08	Cla97Chr10	23965955	23979782	-	3230	GO:0140096;GO:0016310;GO:1901265;GO:0016773;GO:0044267;GO:0004672;GO:0044237;GO:0006796;GO:0071704;GO:1901363;GO:0097159;GO:0008152;GO:0016301;GO:0006468;GO:0032553;GO:0003824;GO:0005488;GO:0043168;GO:0032559;GO:0030554;GO:0019538;GO:0043170;GO:0009987;GO:0016740;GO:0008150;GO:0035639;GO:0017076;GO:0005524;GO:0043167;GO:0003674;GO:0006807;GO:0008144;GO:0000166;GO:0044238;GO:0097367;GO:0006793;GO:…	-	Up Regulation
Cla97C01G017870	384.082	753.413	1.96159	0.972026	7.4693e-10	2.40748e-08	Cla97Chr01	31279330	31284597	-	1889	GO:0021700;GO:0005737;GO:0048869;GO:0010026;GO:0005623;GO:0044237;GO:0032259;GO:0010015;GO:0008152;GO:0008213;GO:0005622;GO:0048364;GO:0048469;GO:0043170;GO:0019538;GO:0008150;GO:0032502;GO:0009888;GO:0051567;GO:0032501;GO:0018022;GO:0005575;GO:1905392;GO:0051302;GO:0050789;GO:0044260;GO:0006464;GO:0006325;GO:0036211;GO:0048856;GO:0071695;GO:0010053;GO:0050794;GO:0016571;GO:0016043;GO:0090627;GO:…	-	Up Regulation
Cla97C03G060230	70.2409	269.376	3.83503	1.93924	7.54347e-10	2.42228e-08	Cla97Chr03	11227776	11228441	+	666	-	-	Up Regulation
Cla97C03G054870	2773.41	4980.99	1.79598	0.844771	7.55105e-10	2.42228e-08	Cla97Chr03	3902403	3909228	-	2832	GO:0016020;GO:0005938;GO:0071944;GO:0005737;GO:0099568;GO:0032991;GO:0044424;GO:0000145;GO:0005623;GO:0015031;GO:0051234;GO:0005622;GO:0044464;GO:0090543;GO:0042886;GO:0033036;GO:0008104;GO:0009987;GO:0008150;GO:0099023;GO:0046903;GO:0016192;GO:0030496;GO:0071702;GO:0005829;GO:0005886;GO:0006810;GO:0045184;GO:0005575;GO:0044448;GO:0032940;GO:0051179;GO:0015833;GO:0071705;GO:0044444;GO:0006887	K07195	Up Regulation
Cla97C02G045190	199.797	59.7488	0.299047	-1.74155	7.55199e-10	2.42228e-08	Cla97Chr02	33267264	33267728	-	465	-	-	Down Regulation
Cla97C03G053500	1089.59	542.098	0.497526	-1.00716	7.63195e-10	2.44396e-08	Cla97Chr03	2688042	2689894	+	1338	GO:0044085;GO:0016020;GO:0043413;GO:0031090;GO:0005737;GO:0044036;GO:0008194;GO:0009058;GO:0005623;GO:0044422;GO:0044237;GO:0044264;GO:0009834;GO:0071554;GO:0008152;GO:1901137;GO:0005622;GO:0044262;GO:0003824;GO:0098791;GO:0070592;GO:0043227;GO:0043170;GO:0010383;GO:0019538;GO:0034637;GO:0008150;GO:0006486;GO:0009101;GO:0016758;GO:0003674;GO:0009100;GO:0033692;GO:0045492;GO:0005975;GO:0010410;GO:…	-	Down Regulation
Cla97C05G085840	593.686	1132.92	1.90827	0.932269	7.70674e-10	2.46391e-08	Cla97Chr05	4371007	4372390	+	453	GO:0003674;GO:0046872;GO:0043169;GO:0005509;GO:0005488;GO:0043167	K13448	Up Regulation
Cla97C05G087350	6.08792	46.2563	7.59804	2.92563	7.79384e-10	2.48773e-08	Cla97Chr05	5540275	5540583	-	309	GO:0050794;GO:0051537;GO:0065008;GO:0005737;GO:0045454;GO:0044424;GO:0005623;GO:0044237;GO:0009055;GO:0042592;GO:0008152;GO:0044464;GO:0006091;GO:0005622;GO:0003824;GO:0005488;GO:0043169;GO:0043227;GO:0009987;GO:0008150;GO:0051540;GO:0043229;GO:0015035;GO:0055114;GO:0043167;GO:0003674;GO:0019725;GO:0048037;GO:0016491;GO:0043231;GO:0043226;GO:0015036;GO:0005575;GO:0005634;GO:0050789;GO:0051536;GO:…	K03676	Up Regulation
Cla97C01G017290	78.5782	906.908	11.5415	3.52876	7.9772e-10	2.54215e-08	Cla97Chr01	30847828	30849818	-	1023	-	-	Up Regulation
Cla97C06G122260	746.941	2147.76	2.87541	1.52377	8.19741e-10	2.60812e-08	Cla97Chr06	24618150	24621652	-	3120	GO:0097659;GO:0009058;GO:0044237;GO:0097159;GO:2001141;GO:0008152;GO:0032553;GO:0003824;GO:0005488;GO:0009719;GO:0043168;GO:0032559;GO:0080167;GO:0043170;GO:0030554;GO:0019538;GO:0008150;GO:0035639;GO:0032502;GO:0014070;GO:0010468;GO:0005524;GO:0018130;GO:0031326;GO:0080090;GO:0003674;GO:1901360;GO:0032774;GO:0008144;GO:0000166;GO:0031323;GO:0032501;GO:0016070;GO:0007623;GO:1903506;GO:0050789;GO:…	-	Up Regulation
Cla97C11G221573	159.571	355.966	2.23077	1.15754	8.35418e-10	2.65373e-08	Cla97Chr11	27553933	27555894	+	1962	-	-	Up Regulation
Cla97C03G066280	1500.02	2916.36	1.94422	0.959192	8.5065e-10	2.69778e-08	Cla97Chr03	29683369	29687560	-	1530	GO:0019362;GO:0006165;GO:0016773;GO:0006096;GO:0005737;GO:0009185;GO:0006002;GO:0044237;GO:0072525;GO:0046390;GO:0008152;GO:0005622;GO:0006091;GO:1901137;GO:0003824;GO:0044262;GO:0005488;GO:0048364;GO:0032787;GO:0019693;GO:0043168;GO:0009108;GO:0032559;GO:0008150;GO:0009145;GO:0018130;GO:0005524;GO:0009179;GO:0009206;GO:0009166;GO:0044281;GO:0006754;GO:0009205;GO:0072521;GO:0019359;GO:0006732;GO:…	K00850	Up Regulation
Cla97C08G145390	7.76819	206.951	26.6408	4.73557	8.64754e-10	2.73811e-08	Cla97Chr08	2056441	2056914	+	474	GO:0097659;GO:0009058;GO:0005623;GO:0044237;GO:0097159;GO:2001141;GO:0007165;GO:0008152;GO:0005622;GO:0007154;GO:0005488;GO:0140110;GO:0009719;GO:0043170;GO:0043227;GO:0070887;GO:0008150;GO:0051716;GO:0003677;GO:0010468;GO:0009873;GO:0018130;GO:0031326;GO:0080090;GO:0009723;GO:0003674;GO:1901360;GO:0032774;GO:0023052;GO:0031323;GO:0005575;GO:0016070;GO:0043231;GO:1903506;GO:0050789;GO:0042221;GO:…	-	Up Regulation
Cla97C08G151630	562.522	1067.3	1.89735	0.923984	8.8607e-10	2.79676e-08	Cla97Chr08	19968468	19969628	+	1161	GO:0016020;GO:0140096;GO:0016773;GO:0005737;GO:0004672;GO:0005623;GO:0044237;GO:0006796;GO:0097159;GO:0008152;GO:0007165;GO:0005622;GO:0007154;GO:0003824;GO:0032553;GO:0005488;GO:0043168;GO:0043170;GO:0032559;GO:0030554;GO:0043227;GO:0019538;GO:0008150;GO:0035639;GO:0051716;GO:0005524;GO:0003674;GO:0008144;GO:0000166;GO:0023052;GO:0001653;GO:0005886;GO:0009507;GO:0005575;GO:0043231;GO:0050789;GO:…	-	Up Regulation
Cla97C10G197800	2470.44	333.543	0.135013	-2.88883	8.86107e-10	2.79676e-08	Cla97Chr10	27532150	27543515	+	2571	GO:0016053;GO:0006725;GO:0009058;GO:1901566;GO:0044237;GO:0016835;GO:0071704;GO:0008152;GO:0006520;GO:0003856;GO:0003824;GO:0019438;GO:0009987;GO:0008150;GO:0008652;GO:0009072;GO:0016639;GO:0055114;GO:0044281;GO:0003674;GO:1901360;GO:0016829;GO:0006807;GO:0009073;GO:0044238;GO:0016838;GO:1901576;GO:0044249;GO:0016491;GO:0046394;GO:0044283;GO:0019752;GO:0016638;GO:0006082;GO:1901362;GO:0102042;GO:…	K01785	Down Regulation
Cla97C06G126070	585.599	287.41	0.490796	-1.0268	8.88076e-10	2.7985e-08	Cla97Chr06	27924194	27926990	+	1629	-	-	Down Regulation
Cla97C02G026890	148.191	328.538	2.217	1.14861	9.50091e-10	2.98915e-08	Cla97Chr02	598157	598807	+	651	GO:0050794;GO:0002218;GO:0044424;GO:0005623;GO:0080134;GO:0050896;GO:0031347;GO:0007165;GO:0031349;GO:0044464;GO:0007154;GO:0005622;GO:0045088;GO:0043227;GO:0009987;GO:0050778;GO:0008150;GO:0043229;GO:0002253;GO:0051716;GO:0045089;GO:0006950;GO:0002376;GO:0023052;GO:0048518;GO:0050776;GO:0005575;GO:0043226;GO:0043231;GO:0005634;GO:0050789;GO:0009870;GO:0048583;GO:0002684;GO:0002682;GO:0006952;GO:…	-	Up Regulation
Cla97C01G007230	2860.52	1567.8	0.548081	-0.867539	9.5294e-10	2.99335e-08	Cla97Chr01	7445002	7465925	+	4329	GO:0016020;GO:0065008;GO:0044434;GO:0005737;GO:0030641;GO:0030004;GO:0015077;GO:0005623;GO:0009941;GO:0044422;GO:0015078;GO:0015318;GO:0015297;GO:0051234;GO:0022821;GO:0005451;GO:0006813;GO:0005622;GO:0015491;GO:0006979;GO:0043227;GO:0010035;GO:0008150;GO:0015291;GO:0098655;GO:0006970;GO:0050801;GO:0009526;GO:0015075;GO:0031967;GO:0009636;GO:0000302;GO:0098771;GO:0003674;GO:0019725;GO:0009651;GO:…	-	Down Regulation
Cla97C03G060867	358.398	71.191	0.198637	-2.3318	9.71402e-10	3.0465e-08	Cla97Chr03	15083724	15084055	+	243	-	-	Down Regulation
Cla97C10G195430	3285.29	5838.43	1.77714	0.829559	1.0508e-09	3.29029e-08	Cla97Chr10	24959454	24962475	-	1731	GO:0016020;GO:0043413;GO:0031090;GO:0005737;GO:0009058;GO:0005623;GO:0044237;GO:0044422;GO:0071554;GO:0008152;GO:1901137;GO:0005622;GO:0003824;GO:0098791;GO:0043227;GO:0043170;GO:0019538;GO:0008150;GO:0006486;GO:0009101;GO:0044281;GO:0003674;GO:0009100;GO:0005975;GO:0006004;GO:0009507;GO:0043231;GO:0005575;GO:0044260;GO:0016757;GO:0006464;GO:0036211;GO:0016043;GO:0031224;GO:0044267;GO:0044424;GO:…	-	Up Regulation
Cla97C10G187830	653.842	1225.84	1.87482	0.906756	1.0918e-09	3.41327e-08	Cla97Chr10	3833514	3836733	+	1737	-	-	Up Regulation
Cla97C09G174190	2463.03	1348.74	0.547592	-0.868827	1.12758e-09	3.51955e-08	Cla97Chr09	10805690	10807762	+	1383	GO:0065008;GO:0005737;GO:0008194;GO:0044237;GO:0009605;GO:0008152;GO:0005622;GO:0051240;GO:0003824;GO:0052639;GO:0032787;GO:0009719;GO:0080167;GO:0008150;GO:0052640;GO:0009072;GO:0051716;GO:0016758;GO:0071214;GO:0044281;GO:0000302;GO:0080024;GO:0097306;GO:0048582;GO:0032501;GO:0071396;GO:0018958;GO:0048580;GO:0009850;GO:0010817;GO:0071470;GO:0080044;GO:0051094;GO:0043436;GO:0033554;GO:1901615;GO:…	K13691	Down Regulation
Cla97C09G182930	379.521	990.568	2.61005	1.38407	1.13855e-09	3.54818e-08	Cla97Chr09	36180678	36184994	+	1527	GO:0004659;GO:0006066;GO:0005737;GO:0008654;GO:0044255;GO:0009058;GO:0005623;GO:0044237;GO:0006796;GO:0008610;GO:0008299;GO:0008152;GO:0005622;GO:0003824;GO:0005488;GO:0016765;GO:0043227;GO:0008150;GO:0006629;GO:0004337;GO:0044281;GO:0008202;GO:0003674;GO:1901360;GO:1901617;GO:0005739;GO:0043231;GO:0005575;GO:0090407;GO:1901362;GO:0033384;GO:1901615;GO:1902652;GO:1902653;GO:0044424;GO:0004161;GO:…	K00787	Up Regulation
Cla97C01G015990	121.473	1637.05	13.4767	3.75239	1.17668e-09	3.66124e-08	Cla97Chr01	29745224	29746294	+	1071	GO:0140096;GO:0032270;GO:0016773;GO:0099568;GO:0005737;GO:0004672;GO:0044237;GO:0043228;GO:0071900;GO:0008152;GO:0005622;GO:0003824;GO:0005488;GO:0044093;GO:0042327;GO:0010562;GO:0043168;GO:0032559;GO:0051347;GO:0043170;GO:0019538;GO:0008150;GO:0042325;GO:0051716;GO:0043622;GO:0005524;GO:0051174;GO:0044430;GO:0080090;GO:0008144;GO:0031323;GO:0099081;GO:0051704;GO:0000226;GO:0000165;GO:0004709;GO:…	-	Up Regulation
Cla97C08G147910	2794.63	4993.12	1.78668	0.837281	1.18157e-09	3.67068e-08	Cla97Chr08	14747700	14751033	+	1641	GO:0016020;GO:0009110;GO:0044434;GO:0005737;GO:0009058;GO:0005623;GO:0044422;GO:0044237;GO:0097159;GO:0008152;GO:0005622;GO:0032553;GO:0003824;GO:0005488;GO:0016830;GO:0032550;GO:0042364;GO:0043168;GO:0006771;GO:0043227;GO:0008150;GO:0035639;GO:0018130;GO:0044281;GO:0001882;GO:0003674;GO:1901360;GO:0042727;GO:0000166;GO:0009507;GO:0005575;GO:0043231;GO:0016814;GO:0008686;GO:0032561;GO:1901362;GO:…	K14652	Up Regulation
Cla97C04G077250	56.0584	178.21	3.179	1.66857	1.25593e-09	3.89554e-08	Cla97Chr04	24787637	24791813	-	2383	-	K01054	Up Regulation
Cla97C09G175040	27.8093	98.7321	3.55032	1.82795	1.26516e-09	3.91802e-08	Cla97Chr09	12811581	12813472	-	498	GO:0005960;GO:0001505;GO:1901606;GO:0065008;GO:0005737;GO:0032991;GO:0019464;GO:0044424;GO:0005623;GO:0042135;GO:0006544;GO:0044237;GO:0071704;GO:1902494;GO:0006546;GO:0008152;GO:0006520;GO:0044464;GO:0005622;GO:0042133;GO:0044248;GO:0043227;GO:0009987;GO:0009536;GO:0008150;GO:0043229;GO:0017144;GO:0044281;GO:0006807;GO:0044282;GO:0044238;GO:1901605;GO:0005739;GO:0042737;GO:0009507;GO:0046395;GO:…	K02437	Up Regulation
Cla97C08G161830	2460.04	5296.57	2.15304	1.10638	1.36618e-09	4.22425e-08	Cla97Chr08	28166667	28168690	+	1878	GO:0005575;GO:0048046;GO:0030312;GO:0071944;GO:0044464;GO:0005618;GO:0005623;GO:0005576	-	Up Regulation
Cla97C01G014350	56.5335	154.713	2.73666	1.45242	1.43793e-09	4.43917e-08	Cla97Chr01	28077338	28083672	+	728	GO:0016020;GO:0044085;GO:0016043;GO:0009535;GO:0044434;GO:0098796;GO:0071944;GO:0005737;GO:0009534;GO:0042651;GO:0032991;GO:0044424;GO:0005623;GO:0044422;GO:0016655;GO:0008152;GO:0044464;GO:0044425;GO:0005622;GO:0022607;GO:0003824;GO:0005488;GO:0065003;GO:0055035;GO:0010258;GO:0043227;GO:0048038;GO:0009987;GO:0009536;GO:0008150;GO:0043229;GO:0016651;GO:0034622;GO:0010257;GO:0044446;GO:0055114;GO:…	-	Up Regulation
Cla97C09G179130	842.082	2465.8	2.92821	1.55002	1.46601e-09	4.51878e-08	Cla97Chr09	32661132	32666648	-	3206	GO:0016020;GO:0019898;GO:0032991;GO:0031683;GO:0098542;GO:0005623;GO:0009898;GO:0009607;GO:0097159;GO:0009605;GO:0007165;GO:0007154;GO:0005622;GO:0032553;GO:0003824;GO:0005488;GO:0032550;GO:0003924;GO:0043168;GO:0043227;GO:0008150;GO:0098552;GO:0035639;GO:1905360;GO:0051716;GO:0098797;GO:0001882;GO:0019897;GO:0003674;GO:0000166;GO:0023052;GO:0017111;GO:0005886;GO:0051704;GO:0007188;GO:0043231;GO:…	-	Up Regulation
Cla97C02G045500	1179.32	2155.47	1.82772	0.870044	1.63468e-09	5.03083e-08	Cla97Chr02	33518543	33520624	-	2082	GO:0050794;GO:0003677;GO:0010468;GO:0006355;GO:0031326;GO:0080090;GO:0060255;GO:0043167;GO:0019219;GO:0003674;GO:0010556;GO:0031323;GO:0051252;GO:0003700;GO:0097159;GO:1901363;GO:2001141;GO:1903506;GO:0050789;GO:0005488;GO:0009889;GO:0003676;GO:0140110;GO:0043169;GO:0019222;GO:0046872;GO:0051171;GO:0008150;GO:0065007;GO:2000112	-	Up Regulation
Cla97C08G160070	6655.56	3753.65	0.563986	-0.826268	1.658e-09	5.0913e-08	Cla97Chr08	26889679	26892908	-	2460	-	-	Down Regulation
Cla97C08G155520	2460.04	1366.53	0.55549	-0.848166	1.65948e-09	5.0913e-08	Cla97Chr08	23513827	23520976	-	2781	GO:0140096;GO:0015919;GO:0031625;GO:0005737;GO:0044255;GO:0044237;GO:0015031;GO:0008152;GO:0005622;GO:0003824;GO:0043574;GO:0005488;GO:0030258;GO:0032787;GO:0043168;GO:0033365;GO:0019538;GO:0032559;GO:0043170;GO:0042886;GO:0008104;GO:0008150;GO:0044439;GO:0005524;GO:0019787;GO:0044281;GO:0071806;GO:0072329;GO:0008144;GO:0006810;GO:0046395;GO:1901575;GO:0044260;GO:0006464;GO:0009062;GO:0043436;GO:…	-	Down Regulation
Cla97C04G075570	272.611	631.699	2.31722	1.2124	1.66977e-09	5.11494e-08	Cla97Chr04	23073614	23078204	-	1035	GO:0097659;GO:0009058;GO:0005623;GO:0044237;GO:0097159;GO:2001141;GO:0008152;GO:0005622;GO:0005488;GO:0043227;GO:0043170;GO:0008150;GO:0010468;GO:0003677;GO:0018130;GO:0031326;GO:0080090;GO:0003674;GO:1901360;GO:0032774;GO:0031323;GO:0016070;GO:0005575;GO:0043231;GO:1903506;GO:0050789;GO:0090304;GO:0006351;GO:0003676;GO:0044260;GO:0019222;GO:1901362;GO:2000112;GO:0050794;GO:0006725;GO:0060255;GO:…	K00430	Up Regulation
Cla97C08G159660	1222.63	2219.66	1.81548	0.860347	1.68032e-09	5.13927e-08	Cla97Chr08	26662789	26665462	-	1389	-	-	Up Regulation
Cla97C10G189630	1224.54	2222.29	1.8148	0.859811	1.72785e-09	5.27647e-08	Cla97Chr10	5932771	5935802	-	462	-	K03113	Up Regulation
Cla97C10G198560	59.0489	11.6696	0.197626	-2.33916	1.7717e-09	5.40205e-08	Cla97Chr10	28366158	28369771	-	1113	GO:0016020;GO:0003993;GO:0016791;GO:0043167;GO:0003674;GO:0016787;GO:0005576;GO:0016311;GO:0044237;GO:0006796;GO:0005575;GO:0008152;GO:0003824;GO:0042578;GO:0006793;GO:0005488;GO:0016788;GO:0043169;GO:0046872;GO:0009987;GO:0008150	-	Down Regulation
Cla97C11G213900	1130.44	3179.34	2.81247	1.49184	1.86607e-09	5.68101e-08	Cla97Chr11	7459756	7469020	+	1548	GO:0051188;GO:0016634;GO:0016020;GO:0046148;GO:0044434;GO:0031090;GO:0022414;GO:0005737;GO:0009058;GO:0005623;GO:0044422;GO:0044237;GO:0009941;GO:0008152;GO:0005622;GO:0003824;GO:0004729;GO:0042170;GO:0043227;GO:0009790;GO:0005743;GO:0008150;GO:0032502;GO:0018130;GO:0010154;GO:0003006;GO:0009526;GO:0055114;GO:0031967;GO:0048608;GO:0003674;GO:1901360;GO:0032501;GO:0005739;GO:0009507;GO:0051186;GO:…	K00231	Up Regulation
Cla97C10G194240	862.61	1581.56	1.83346	0.874571	1.89867e-09	5.77138e-08	Cla97Chr10	23506749	23507177	+	429	GO:0097659;GO:0009891;GO:0045735;GO:0009058;GO:0005623;GO:0044237;GO:0006971;GO:0097159;GO:0009605;GO:2001141;GO:0008152;GO:2000693;GO:0005622;GO:0007154;GO:0051240;GO:0009893;GO:0051173;GO:0005488;GO:0140110;GO:0043227;GO:0043170;GO:0008150;GO:0051716;GO:0003677;GO:0010468;GO:0018130;GO:0006970;GO:0031326;GO:0080090;GO:0045893;GO:0003674;GO:1901360;GO:0048522;GO:0032774;GO:0043565;GO:0031323;GO:…	-	Up Regulation
Cla97C03G051620	119.809	273.388	2.28186	1.19021	1.90747e-09	5.7892e-08	Cla97Chr03	775002	777203	-	2202	GO:0006725;GO:0005737;GO:0044424;GO:0016787;GO:0005623;GO:0044237;GO:0009451;GO:0071704;GO:0097159;GO:1901363;GO:0008152;GO:0046483;GO:0044464;GO:0005622;GO:0003824;GO:0006139;GO:0005488;GO:0043169;GO:0034641;GO:0043170;GO:0043227;GO:0009987;GO:0009536;GO:0031425;GO:0004519;GO:0008150;GO:0006396;GO:0043229;GO:0003723;GO:0043167;GO:0003674;GO:1901360;GO:0006807;GO:0008270;GO:0044238;GO:0009507;GO:…	-	Up Regulation
Cla97C02G044310	1299.97	696.103	0.535477	-0.901105	1.94424e-09	5.89177e-08	Cla97Chr02	32478472	32479474	+	882	GO:0010941;GO:0005737;GO:0061134;GO:0043028;GO:0005623;GO:0051865;GO:0044237;GO:0010466;GO:0008152;GO:0005622;GO:0003824;GO:0005488;GO:0006915;GO:0043227;GO:0043170;GO:0019538;GO:0008150;GO:0032502;GO:0052548;GO:0043027;GO:0080090;GO:2000116;GO:0003674;GO:0006511;GO:0070647;GO:0031323;GO:0043086;GO:0032501;GO:0010605;GO:0043231;GO:0005575;GO:1901575;GO:0050789;GO:0032268;GO:0030234;GO:0051336;GO:…	K19042	Down Regulation
Cla97C08G161550	1276.8	2306.78	1.80669	0.853347	1.95082e-09	5.90266e-08	Cla97Chr08	27987004	27993619	+	4290	GO:0140096;GO:0016020;GO:0001101;GO:0016773;GO:0004672;GO:0005623;GO:0044237;GO:0006796;GO:0097159;GO:0008152;GO:0032553;GO:0003824;GO:0005488;GO:0046777;GO:0006979;GO:0043168;GO:0032559;GO:0010035;GO:0030554;GO:0043170;GO:0019538;GO:0008150;GO:0035639;GO:0005524;GO:0000302;GO:0003674;GO:0008144;GO:0000166;GO:0005886;GO:0005575;GO:0042221;GO:0044260;GO:0004674;GO:0006464;GO:0036211;GO:0016310;GO:…	-	Up Regulation
Cla97C02G043060	0.29896	27.8811	93.2605	6.54319	1.95439e-09	5.90441e-08	Cla97Chr02	31285074	31287394	+	1704	-	-	Up Regulation
Cla97C08G159750	284.583	125.961	0.442615	-1.17587	2.02086e-09	6.09589e-08	Cla97Chr08	26729494	26729925	-	432	-	K09286	Down Regulation
Cla97C11G218590	8043.55	4471.82	0.555951	-0.846971	2.208e-09	6.65024e-08	Cla97Chr11	24841805	24842968	+	1164	GO:0009116;GO:0042278;GO:0005737;GO:0009163;GO:0009058;GO:0046129;GO:0005623;GO:0044237;GO:0044272;GO:0006595;GO:0034404;GO:0008152;GO:1901137;GO:0005622;GO:0003824;GO:0016830;GO:0016831;GO:0008150;GO:0044106;GO:0006790;GO:0006557;GO:0018130;GO:0044281;GO:0003674;GO:1901360;GO:0072521;GO:0042451;GO:0042401;GO:0005575;GO:0072522;GO:0006596;GO:1901657;GO:1901362;GO:0004014;GO:0006725;GO:0008216;GO:…	K01611	Down Regulation
Cla97C03G051790	1287.26	2307.66	1.7927	0.842131	2.21784e-09	6.66106e-08	Cla97Chr03	948639	950473	+	1074	GO:0032991;GO:0005623;GO:0044422;GO:0044237;GO:0097159;GO:0005654;GO:0008152;GO:0005622;GO:0016607;GO:0005488;GO:0043543;GO:0009314;GO:0019538;GO:0043227;GO:0043170;GO:0009642;GO:0044451;GO:0008150;GO:0043233;GO:0006396;GO:0010468;GO:0080090;GO:0018394;GO:0031981;GO:0003674;GO:1901360;GO:0005681;GO:0031323;GO:0009644;GO:0005575;GO:0016070;GO:0006397;GO:0043231;GO:0050789;GO:0090304;GO:0016573;GO:…	-	Up Regulation
Cla97C02G047650	1208.35	2157.09	1.78516	0.836051	2.21833e-09	6.66106e-08	Cla97Chr02	35297187	35300782	-	918	GO:0050794;GO:0005783;GO:0005737;GO:0044267;GO:0044424;GO:0005623;GO:0044237;GO:0071704;GO:0008152;GO:0005622;GO:0044464;GO:0003824;GO:0005488;GO:0043169;GO:0043227;GO:0043170;GO:0019538;GO:0009987;GO:0016740;GO:0008150;GO:0043229;GO:0016567;GO:0043167;GO:0012505;GO:0003674;GO:0006807;GO:0070647;GO:0008270;GO:0044238;GO:0043231;GO:0043226;GO:0005575;GO:0005634;GO:0050789;GO:0046914;GO:0032446;GO:…	K10144	Up Regulation
Cla97C11G214880	13.2058	157.618	11.9355	3.57719	2.4071e-09	7.21692e-08	Cla97Chr11	10116572	10116988	-	417	GO:0001101;GO:0097659;GO:0005737;GO:0009058;GO:0005623;GO:0044237;GO:0097159;GO:0009605;GO:2001141;GO:0008152;GO:0007165;GO:0009415;GO:0005622;GO:0007154;GO:0005488;GO:0140110;GO:0009719;GO:0043227;GO:0043170;GO:0010035;GO:0070887;GO:0008150;GO:0051716;GO:0010468;GO:0003677;GO:0018130;GO:0009414;GO:0009873;GO:0071214;GO:0031326;GO:0080090;GO:0009723;GO:0003674;GO:1901360;GO:0010200;GO:0032774;GO:…	-	Up Regulation
Cla97C08G156420	142.791	605.658	4.24156	2.08459	2.44866e-09	7.33041e-08	Cla97Chr08	24232146	24235951	+	2649	GO:0098661;GO:0016020;GO:0065008;GO:0015562;GO:0030641;GO:0030004;GO:0005887;GO:0005623;GO:0015318;GO:0015297;GO:0051234;GO:0009605;GO:0007154;GO:0070887;GO:0008150;GO:0015291;GO:0031226;GO:0051716;GO:0015075;GO:0050801;GO:0010036;GO:0098771;GO:0003674;GO:0015301;GO:0019725;GO:0005886;GO:0006810;GO:0005575;GO:0042221;GO:0015698;GO:0008509;GO:0034220;GO:0071944;GO:0006885;GO:0030003;GO:0031224;GO:…	-	Up Regulation
Cla97C01G020060	473.938	892.377	1.8829	0.912956	2.46293e-09	7.36195e-08	Cla97Chr01	32885725	32887675	+	1194	GO:0140096;GO:0016020;GO:0071944;GO:0016791;GO:0004722;GO:0031224;GO:0044267;GO:0016787;GO:0005623;GO:0004721;GO:0044237;GO:0006796;GO:0071704;GO:0008152;GO:0044464;GO:0044425;GO:0003824;GO:0005488;GO:0043169;GO:0043170;GO:0019538;GO:0009987;GO:0008150;GO:0043167;GO:0003674;GO:0006807;GO:0006470;GO:0016021;GO:0044238;GO:0016311;GO:0005886;GO:0005575;GO:0042578;GO:0006793;GO:0016788;GO:0044260;GO:…	K01102	Up Regulation
Cla97C03G063130	1534.57	817.998	0.533046	-0.907668	2.48148e-09	7.4062e-08	Cla97Chr03	25523659	25525699	+	1206	GO:0016020;GO:0001505;GO:0065008;GO:0044434;GO:0016053;GO:0005737;GO:0009058;GO:0005623;GO:0006544;GO:0044237;GO:0044422;GO:0008152;GO:0006520;GO:0005622;GO:0003824;GO:1901607;GO:0043227;GO:0008483;GO:0019265;GO:0009853;GO:0008150;GO:0016769;GO:0044281;GO:0003674;GO:0005576;GO:0005886;GO:0009507;GO:0043231;GO:0005575;GO:0050281;GO:0046394;GO:0009069;GO:0043094;GO:0006082;GO:0043436;GO:0009570;GO:…	K00830	Down Regulation
Cla97C09G167020	1141.7	2054.99	1.79994	0.847947	2.61181e-09	7.78342e-08	Cla97Chr09	3932645	3938731	-	3139	-	-	Up Regulation
Cla97C08G155580	74.2801	186.777	2.5145	1.33027	2.75318e-09	8.19236e-08	Cla97Chr08	23619947	23623282	-	528	GO:0015671;GO:0015669;GO:0009628;GO:0050896;GO:0051234;GO:1901363;GO:0097159;GO:0042493;GO:0020037;GO:0005488;GO:0001666;GO:0070482;GO:0043169;GO:0009719;GO:0046906;GO:0008150;GO:0009733;GO:0006950;GO:0019825;GO:0043167;GO:0003674;GO:0008144;GO:0010033;GO:0048037;GO:0006810;GO:0042221;GO:0140104;GO:0015893;GO:0046872;GO:0036293;GO:0009725;GO:0051179;GO:0005344;GO:0036094	-	Up Regulation
Cla97C05G103580	227.419	95.332	0.419191	-1.25432	2.94381e-09	8.74644e-08	Cla97Chr05	31715704	31716492	+	789	GO:0097659;GO:0009058;GO:0005623;GO:0044237;GO:0051253;GO:2001141;GO:0008152;GO:0005622;GO:0010558;GO:0043227;GO:0043170;GO:0008150;GO:1903507;GO:0010468;GO:0018130;GO:0031326;GO:0080090;GO:1901360;GO:0032774;GO:0031323;GO:0010605;GO:0043231;GO:0016070;GO:0005575;GO:1903506;GO:0050789;GO:0090304;GO:0006351;GO:1902679;GO:0044260;GO:0019222;GO:0051172;GO:1901362;GO:2000112;GO:0050794;GO:0006725;GO:…	-	Down Regulation
Cla97C08G148800	852.725	449.882	0.527582	-0.922532	3.01259e-09	8.93734e-08	Cla97Chr08	17046844	17050196	+	2271	GO:0140096;GO:0016020;GO:0016773;GO:0007166;GO:0004672;GO:0005623;GO:0044237;GO:0006796;GO:0009607;GO:0009611;GO:0097159;GO:0009605;GO:0008152;GO:0007165;GO:0007154;GO:0032553;GO:0007178;GO:0003824;GO:0005488;GO:0046777;GO:0043168;GO:0032559;GO:0030554;GO:0019538;GO:0043170;GO:0008150;GO:0007167;GO:0035639;GO:0051716;GO:0005524;GO:0009620;GO:0003674;GO:0008144;GO:0000166;GO:0023052;GO:0051704;GO:…	-	Down Regulation
Cla97C06G120810	137.376	302.241	2.20011	1.13757	3.03574e-09	8.99252e-08	Cla97Chr06	23111611	23116075	+	2288	GO:0005575;GO:0016020;GO:0071944;GO:0044464;GO:0044425;GO:0031224;GO:0005623;GO:0016021;GO:0005886	-	Up Regulation
Cla97C04G074510	140.608	457.243	3.25191	1.70129	3.08084e-09	9.11246e-08	Cla97Chr04	22176662	22177552	+	891	-	-	Up Regulation
Cla97C03G058010	4.57907	453.848	99.1137	6.63101	3.11977e-09	9.21383e-08	Cla97Chr03	7202351	7203002	-	435	GO:0097659;GO:0023051;GO:0009058;GO:0005623;GO:0031347;GO:2000022;GO:0051253;GO:0044237;GO:0009611;GO:2001141;GO:0008152;GO:0010646;GO:0005622;GO:0140110;GO:0043227;GO:0043170;GO:0010558;GO:0008150;GO:1903507;GO:0010468;GO:0018130;GO:0031326;GO:0080090;GO:0003674;GO:1901360;GO:0032774;GO:0031323;GO:0003712;GO:0010605;GO:0005575;GO:0016070;GO:0043231;GO:1903506;GO:0050789;GO:0090304;GO:0006351;GO:…	-	Up Regulation
Cla97C01G009570	117.713	38.834	0.329905	-1.59988	3.43169e-09	1.01199e-07	Cla97Chr01	11811146	11812386	+	552	-	-	Down Regulation
Cla97C02G035750	2175.61	1206.68	0.554639	-0.850379	3.71479e-09	1.09384e-07	Cla97Chr02	13221690	13229400	+	2355	GO:0097659;GO:0005737;GO:0009058;GO:0005623;GO:0044237;GO:0097159;GO:2001141;GO:0009605;GO:0008152;GO:0007165;GO:0005622;GO:0007154;GO:0005488;GO:0051606;GO:0140110;GO:0009314;GO:0043227;GO:0043170;GO:0008150;GO:0009639;GO:0032502;GO:0010017;GO:0051716;GO:0003677;GO:0010468;GO:0018130;GO:0009583;GO:0031326;GO:0071214;GO:0080090;GO:0003674;GO:0009585;GO:1901360;GO:0032774;GO:0031323;GO:0043565;GO:…	-	Down Regulation
Cla97C11G220830	815.426	1739.94	2.13378	1.09341	3.78083e-09	1.11163e-07	Cla97Chr11	26912143	26914910	+	996	-	-	Up Regulation
Cla97C06G120900	2.31493	38.8494	16.7821	4.06885	3.89252e-09	1.14277e-07	Cla97Chr06	23279030	23279368	-	339	-	-	Up Regulation
Cla97C05G098910	562.698	1055.08	1.87503	0.906913	3.9588e-09	1.16051e-07	Cla97Chr05	28098057	28099506	+	804	-	K09338	Up Regulation
Cla97C04G074500	27.6418	92.6032	3.35012	1.74421	4.16804e-09	1.22003e-07	Cla97Chr04	22174129	22174944	+	816	-	-	Up Regulation
Cla97C09G164130	539.545	259.479	0.480923	-1.05612	4.21229e-09	1.23116e-07	Cla97Chr09	1753218	1754871	-	939	-	-	Down Regulation
Cla97C05G096160	1765	979.933	0.555202	-0.848915	4.23518e-09	1.23602e-07	Cla97Chr05	24413057	24416060	+	1671	GO:0030312;GO:0071944;GO:0003674;GO:0004553;GO:0016787;GO:0005623;GO:0044238;GO:0005975;GO:0102483;GO:0071704;GO:0005575;GO:0008152;GO:0044464;GO:0003824;GO:0016798;GO:0008422;GO:0015926;GO:0009505;GO:1901135;GO:0005618;GO:1901657;GO:0008150	K01188	Down Regulation
Cla97C09G178290	633.732	1166.76	1.84109	0.880563	4.56438e-09	1.33013e-07	Cla97Chr09	30615247	30617376	+	2130	-	-	Up Regulation
Cla97C05G099380	2066.58	1022.49	0.494773	-1.01516	4.61238e-09	1.34214e-07	Cla97Chr05	28465793	28471649	+	1554	GO:0140096;GO:0016310;GO:1901265;GO:0016773;GO:0044267;GO:0004672;GO:0044237;GO:0006796;GO:0071704;GO:1901363;GO:0097159;GO:0008152;GO:0016301;GO:0006468;GO:0032553;GO:0003824;GO:0005488;GO:0043168;GO:0032559;GO:0030554;GO:0019538;GO:0043170;GO:0009987;GO:0016740;GO:0008150;GO:0035639;GO:0017076;GO:0005524;GO:0043167;GO:0003674;GO:0006807;GO:0008144;GO:0000166;GO:0044238;GO:0097367;GO:0006793;GO:…	-	Down Regulation
Cla97C11G221400	1158.31	629.064	0.54309	-0.880736	4.97506e-09	1.44555e-07	Cla97Chr11	27416487	27417088	-	480	-	-	Down Regulation
Cla97C06G111220	432.698	818.49	1.8916	0.919606	5.2571e-09	1.52525e-07	Cla97Chr06	1895447	1898260	-	1008	GO:0016020;GO:0140096;GO:0016773;GO:0007166;GO:0098542;GO:0005623;GO:0004672;GO:0031347;GO:0044237;GO:0006796;GO:0009607;GO:0097159;GO:0009814;GO:0009605;GO:0008152;GO:0007165;GO:0007154;GO:0045088;GO:0032553;GO:0003824;GO:0007178;GO:0005488;GO:0009816;GO:0046777;GO:0043168;GO:0002221;GO:0043170;GO:0032559;GO:0030554;GO:0019538;GO:0008150;GO:0007167;GO:0035639;GO:0051716;GO:0005524;GO:0002758;GO:…	K13430	Up Regulation
Cla97C01G018180	969.523	1865.94	1.92459	0.944553	5.45482e-09	1.5803e-07	Cla97Chr01	31502955	31510383	-	2553	GO:0044085;GO:1903857;GO:0005737;GO:0032989;GO:1905897;GO:1904293;GO:0010208;GO:0005622;GO:0015931;GO:0008150;GO:1903362;GO:0015136;GO:0015075;GO:0080090;GO:0005338;GO:0031329;GO:0009894;GO:0046942;GO:0043086;GO:0031323;GO:0032501;GO:0051341;GO:0006810;GO:2000058;GO:0080135;GO:0050790;GO:0032269;GO:0048583;GO:0061136;GO:1990569;GO:0051172;GO:0090481;GO:0032435;GO:0050794;GO:0034220;GO:1903051;GO:…	K15272	Up Regulation
Cla97C03G058750	418.619	1942.73	4.6408	2.21437	5.7629e-09	1.66711e-07	Cla97Chr03	8098750	8099466	+	717	-	-	Up Regulation
Cla97C09G182910	781.106	411.718	0.527096	-0.923863	5.97806e-09	1.72682e-07	Cla97Chr09	36168435	36176204	+	2310	-	-	Down Regulation
Cla97C01G006050	48.8061	301.276	6.17291	2.62595	6.04445e-09	1.74345e-07	Cla97Chr01	5869484	5869729	+	246	-	-	Up Regulation
Cla97C10G191410	324.348	667.272	2.05727	1.04073	6.07104e-09	1.7464e-07	Cla97Chr10	11163635	11167720	+	3738	GO:0016020;GO:0005575;GO:0008092;GO:0071944;GO:0044464;GO:0005488;GO:0003779;GO:0003674;GO:0005515;GO:0005623;GO:0005886	-	Up Regulation
Cla97C07G136380	929.753	1659.04	1.78439	0.835428	6.07237e-09	1.7464e-07	Cla97Chr07	23641437	23645444	+	2655	GO:0016634;GO:0005737;GO:0044255;GO:0005623;GO:0044237;GO:0097159;GO:0008152;GO:0005622;GO:0003824;GO:0005488;GO:0030258;GO:0032787;GO:0043168;GO:0043227;GO:0008150;GO:0006629;GO:0019395;GO:0055114;GO:0044281;GO:0003674;GO:0072329;GO:0000166;GO:0016491;GO:0071949;GO:0043231;GO:0016627;GO:0005575;GO:0046395;GO:1901575;GO:0006082;GO:0009062;GO:0043436;GO:0034440;GO:1901265;GO:0050660;GO:0044424;GO:…	K00232	Up Regulation
Cla97C02G032520	302.885	141.169	0.46608	-1.10135	6.35631e-09	1.82541e-07	Cla97Chr02	5624277	5625113	+	837	-	-	Down Regulation
Cla97C05G089120	1040.76	6897.64	6.62748	2.72846	6.38328e-09	1.83049e-07	Cla97Chr05	7364135	7366992	+	1768	GO:0016051;GO:0019203;GO:0016791;GO:0003674;GO:0004805;GO:0009058;GO:0016787;GO:0005984;GO:0044238;GO:0009312;GO:0005975;GO:0044237;GO:1901576;GO:0016311;GO:0006796;GO:0044249;GO:0071704;GO:0005992;GO:0008152;GO:0003824;GO:0042578;GO:0044262;GO:0006793;GO:0016788;GO:0046351;GO:0009311;GO:0034637;GO:0009987;GO:0005991;GO:0008150	K01087	Up Regulation
Cla97C03G050870	420.063	795.698	1.89423	0.921613	6.80185e-09	1.9477e-07	Cla97Chr03	111468	112937	+	972	-	-	Up Regulation
Cla97C06G111480	1112.88	606	0.544532	-0.876912	6.85135e-09	1.95849e-07	Cla97Chr06	2246402	2248635	+	759	GO:0005737;GO:0044255;GO:0044237;GO:0044272;GO:0008610;GO:0046390;GO:0008152;GO:1901137;GO:0005622;GO:0034032;GO:0003824;GO:0005488;GO:0032787;GO:0019693;GO:0043168;GO:0009108;GO:0032559;GO:0008150;GO:0006790;GO:0005524;GO:0018130;GO:0044281;GO:0072521;GO:0006732;GO:0008144;GO:0090407;GO:0006164;GO:1901362;GO:0043436;GO:0009259;GO:0044424;GO:2001295;GO:1901363;GO:0009509;GO:0046483;GO:0006139;GO:…	-	Down Regulation
Cla97C11G210970	179.56	68.5803	0.381935	-1.3886	6.85938e-09	1.95849e-07	Cla97Chr11	4360556	4361248	-	693	-	-	Down Regulation
Cla97C01G024750	1147.37	2904.2	2.53118	1.33981	7.24025e-09	2.06425e-07	Cla97Chr01	35779384	35783113	+	1377	GO:0016020;GO:0140096;GO:0005783;GO:0042175;GO:0005737;GO:0044267;GO:0044424;GO:0034975;GO:0005623;GO:0003756;GO:0044422;GO:0044237;GO:0071704;GO:0006457;GO:0098827;GO:0008152;GO:0044464;GO:0044425;GO:0005622;GO:0003824;GO:0019538;GO:0043170;GO:0043227;GO:0005789;GO:0009987;GO:0008150;GO:0015035;GO:0043229;GO:0044446;GO:0055114;GO:0012505;GO:0003674;GO:0006807;GO:0044238;GO:0016491;GO:0043226;GO:…	K10950	Up Regulation
Cla97C05G106920	698.658	1263.52	1.80849	0.854785	7.30442e-09	2.07955e-07	Cla97Chr05	33984480	33986405	+	1926	GO:0140096;GO:0052543;GO:0016773;GO:0007166;GO:0005737;GO:0044433;GO:0098542;GO:0004672;GO:0044237;GO:0009607;GO:0009605;GO:0008152;GO:0005622;GO:0003824;GO:0007178;GO:0032879;GO:0005488;GO:0051606;GO:0043168;GO:0043170;GO:0032559;GO:0019538;GO:0008150;GO:0010008;GO:0051716;GO:0005524;GO:0052545;GO:0043269;GO:0016045;GO:0008144;GO:0098657;GO:1903959;GO:0051704;GO:0005886;GO:0006810;GO:0034762;GO:…	-	Up Regulation
Cla97C09G163850	9123.56	15610.1	1.71097	0.774814	7.89099e-09	2.24331e-07	Cla97Chr09	1550472	1571766	-	6411	GO:0005783;GO:0030054;GO:0010683;GO:0005737;GO:0044424;GO:0044255;GO:0009058;GO:0005911;GO:0005623;GO:0055044;GO:0044237;GO:0071704;GO:0008610;GO:0008299;GO:0031559;GO:0006722;GO:0008152;GO:0009506;GO:0044464;GO:0005622;GO:0003824;GO:0048364;GO:0080011;GO:0080003;GO:0043227;GO:0007275;GO:0016114;GO:0016104;GO:0009987;GO:0016866;GO:0010686;GO:0008150;GO:0010263;GO:0006629;GO:0043229;GO:0032502;GO:…	K15820	Up Regulation
Cla97C03G054220	1.2827	26.4995	20.6591	4.36871	8.10879e-09	2.30192e-07	Cla97Chr03	3448241	3450224	-	1263	GO:0016020;GO:0000003;GO:0042175;GO:0005783;GO:0021700;GO:0031090;GO:0022414;GO:0005737;GO:0031224;GO:0044424;GO:0009058;GO:0005623;GO:0044422;GO:1901363;GO:0097159;GO:0098827;GO:0020037;GO:0009835;GO:0008152;GO:0044464;GO:0044425;GO:0005622;GO:0003824;GO:0005488;GO:0043169;GO:0043227;GO:0007275;GO:0061458;GO:0004497;GO:0046906;GO:0005789;GO:0008150;GO:0019748;GO:0043229;GO:0016709;GO:0032502;GO:…	K07408	Up Regulation
Cla97C08G161730	666.385	1205.69	1.80929	0.855426	8.18125e-09	2.31915e-07	Cla97Chr08	28107496	28111735	-	1334	-	-	Up Regulation
Cla97C05G085400	292.504	561.898	1.92099	0.941852	8.45664e-09	2.39379e-07	Cla97Chr05	4025390	4025683	+	294	GO:0005575;GO:0043231;GO:0043229;GO:0043226;GO:0005634;GO:0005622;GO:0044464;GO:0005737;GO:0044424;GO:0005623;GO:0043227;GO:0009536;GO:0044444;GO:0009507	-	Up Regulation
Cla97C06G127800	407.604	762.881	1.87162	0.90429	8.66721e-09	2.44988e-07	Cla97Chr06	29214098	29214859	+	357	GO:0016020;GO:0000003;GO:0050794;GO:0001101;GO:0022414;GO:0009628;GO:1901700;GO:0031224;GO:0009791;GO:0048523;GO:0048519;GO:0048229;GO:0031324;GO:0050896;GO:0033993;GO:0044425;GO:0009415;GO:0009266;GO:0009737;GO:0009908;GO:0009719;GO:0009895;GO:0010035;GO:0007275;GO:0061458;GO:0048367;GO:0008150;GO:0032502;GO:0090567;GO:0009414;GO:0009555;GO:0003006;GO:0006970;GO:0006950;GO:0048731;GO:0031329;GO:…	K17279	Up Regulation
Cla97C06G126770	1363.54	760.993	0.558101	-0.841403	8.71444e-09	2.45971e-07	Cla97Chr06	28488062	28502736	+	2076	GO:0005737;GO:0031347;GO:0044237;GO:0008152;GO:0042802;GO:0005622;GO:0003824;GO:0005488;GO:0043168;GO:0043170;GO:0032559;GO:0008150;GO:0051716;GO:0003677;GO:0005524;GO:0080090;GO:0008144;GO:0031323;GO:0017111;GO:0031935;GO:1903506;GO:0080135;GO:0031047;GO:0006306;GO:1902288;GO:0048583;GO:0044260;GO:0002833;GO:0090305;GO:2000112;GO:0050794;GO:0033554;GO:0030054;GO:2001020;GO:0006259;GO:0046983;GO:…	-	Down Regulation
Cla97C08G153010	194.519	392.234	2.01643	1.01181	8.85942e-09	2.49707e-07	Cla97Chr08	21296771	21300548	+	942	-	-	Up Regulation
Cla97C05G095405	634.221	1150.83	1.81455	0.859614	9.13096e-09	2.56994e-07	Cla97Chr05	20860416	20861886	-	1188	GO:0097659;GO:0009058;GO:0005623;GO:0044237;GO:0097159;GO:2001141;GO:0008152;GO:0005622;GO:0005488;GO:0043227;GO:0043170;GO:0008150;GO:0010468;GO:0003677;GO:0018130;GO:0031326;GO:0080090;GO:0003674;GO:1901360;GO:0032774;GO:0031323;GO:0016070;GO:0005575;GO:0043231;GO:1903506;GO:0050789;GO:0090304;GO:0006351;GO:0003676;GO:0044260;GO:0019222;GO:1901362;GO:2000112;GO:0050794;GO:0006725;GO:0060255;GO:…	-	Up Regulation
Cla97C04G072880	3762.95	6481.67	1.7225	0.784501	9.33899e-09	2.62475e-07	Cla97Chr04	20245613	20248306	-	2694	GO:0140096;GO:0009741;GO:0010118;GO:0016773;GO:0022414;GO:0098542;GO:0004672;GO:0044237;GO:0009607;GO:0001558;GO:0009605;GO:0008152;GO:0005622;GO:0003824;GO:0005488;GO:0048364;GO:0044706;GO:0048545;GO:0009719;GO:0043168;GO:0032559;GO:0019538;GO:0043170;GO:1901419;GO:0008150;GO:0051716;GO:0014070;GO:0009620;GO:0005524;GO:0019953;GO:0008144;GO:0097306;GO:0032501;GO:0051704;GO:0005886;GO:0071396;GO:…	-	Up Regulation
Cla97C03G066230	1926.7	3354.73	1.74119	0.80007	9.51344e-09	2.66998e-07	Cla97Chr03	29647367	29650225	-	873	GO:0016020;GO:0016043;GO:0010256;GO:0031410;GO:0031090;GO:0098796;GO:0031982;GO:0005737;GO:0044433;GO:0032991;GO:0044424;GO:0005623;GO:0044422;GO:0015031;GO:0051234;GO:0036452;GO:0070676;GO:0044464;GO:0005622;GO:0044425;GO:0098805;GO:0005768;GO:0043227;GO:0033036;GO:0042886;GO:0008104;GO:0000815;GO:0009987;GO:0008150;GO:0010008;GO:0043229;GO:0097708;GO:0098588;GO:0044446;GO:0016192;GO:0012505;GO:…	K12194	Up Regulation
Cla97C10G205910	248.624	566.507	2.27857	1.18813	9.68071e-09	2.71307e-07	Cla97Chr10	34782761	34783766	+	933	GO:0032502;GO:0008152;GO:0003824;GO:0055114;GO:0003674;GO:0007275;GO:0032501;GO:0048856;GO:0008150;GO:0016491	-	Up Regulation
Cla97C10G194820	569.103	262.161	0.460657	-1.11824	9.70856e-09	2.71702e-07	Cla97Chr10	24295122	24295844	-	723	-	-	Down Regulation
Cla97C10G202460	515.412	1108.23	2.15019	1.10446	9.86262e-09	2.75623e-07	Cla97Chr10	32356088	32359445	-	2573	GO:0097659;GO:0009058;GO:0005623;GO:0044237;GO:0097159;GO:2001141;GO:0008152;GO:0005622;GO:0009408;GO:0005488;GO:0140110;GO:0043227;GO:0043170;GO:0008150;GO:0010468;GO:0003677;GO:0018130;GO:0031326;GO:0080090;GO:0003674;GO:1901360;GO:0010200;GO:0032774;GO:0043565;GO:0031323;GO:0043231;GO:0005575;GO:0016070;GO:1903506;GO:0010243;GO:0042221;GO:0050789;GO:0090304;GO:0006351;GO:0003676;GO:1901698;GO:…	K09419	Up Regulation
Cla97C03G052910	4.58219	67.8195	14.8007	3.88759	1.03458e-08	2.88497e-07	Cla97Chr03	1959435	1960222	+	788	GO:0097659;GO:0009058;GO:0005623;GO:0044237;GO:0097159;GO:0009611;GO:2001141;GO:0008152;GO:0005622;GO:0009408;GO:0005488;GO:0009643;GO:0140110;GO:0006979;GO:0009314;GO:0043227;GO:0043170;GO:0009642;GO:0008150;GO:0010468;GO:0045926;GO:0003677;GO:0018130;GO:0006970;GO:0031326;GO:0080090;GO:0003674;GO:1901360;GO:0032774;GO:0010200;GO:0043565;GO:0031323;GO:0009651;GO:0009631;GO:0043231;GO:0016070;GO:…	-	Up Regulation
Cla97C10G190400	66.1703	512.782	7.74943	2.95409	1.03525e-08	2.88497e-07	Cla97Chr10	8346944	8347659	+	309	-	-	Up Regulation
Cla97C05G103130	9.17301	50.5109	5.50648	2.46113	1.04811e-08	2.91671e-07	Cla97Chr05	31255267	31255899	+	633	-	-	Up Regulation
Cla97C10G196435	2.52703	66.7761	26.4248	4.72382	1.08532e-08	3.01599e-07	Cla97Chr10	26191272	26194258	-	426	-	-	Up Regulation
Cla97C01G015240	130.305	280.574	2.15321	1.10649	1.10186e-08	3.05766e-07	Cla97Chr01	29009858	29010901	+	1044	GO:0016020;GO:0016043;GO:0016051;GO:0031090;GO:0000271;GO:0005737;GO:0047262;GO:0031224;GO:0044424;GO:0008194;GO:0009058;GO:0005623;GO:0044422;GO:0044237;GO:0071704;GO:0071554;GO:0008152;GO:0044464;GO:0044425;GO:0005622;GO:0003824;GO:0098791;GO:0044431;GO:0005976;GO:0045488;GO:0043170;GO:0043227;GO:0009059;GO:0016740;GO:0009987;GO:0008150;GO:0043229;GO:0010393;GO:0098588;GO:0045489;GO:0016758;GO:…	-	Up Regulation
Cla97C02G031110	345.197	1121.98	3.25026	1.70055	1.14626e-08	3.17642e-07	Cla97Chr02	4055819	4059104	-	1619	GO:0016020;GO:0005737;GO:0098542;GO:0005623;GO:0015318;GO:0005769;GO:0009607;GO:0051234;GO:0009605;GO:0005622;GO:0005488;GO:0043227;GO:0008150;GO:0098655;GO:0015075;GO:0003674;GO:0005886;GO:0051704;GO:0043231;GO:0005575;GO:0006810;GO:0051607;GO:0015693;GO:0006952;GO:0098662;GO:0009615;GO:0005783;GO:0031410;GO:0034220;GO:0072511;GO:0071944;GO:0002252;GO:0043621;GO:0030001;GO:0031982;GO:0031224;GO:…	-	Up Regulation
Cla97C02G032470	74.991	544.27	7.2578	2.85953	1.16735e-08	3.23032e-07	Cla97Chr02	5578398	5578634	-	237	-	-	Up Regulation
Cla97C01G003110	577.02	1111.67	1.92658	0.946039	1.18042e-08	3.26192e-07	Cla97Chr01	2898275	2900318	+	1185	GO:0097659;GO:0009058;GO:0005623;GO:0051253;GO:0044237;GO:0097159;GO:2001141;GO:0008152;GO:0005622;GO:0005488;GO:0140110;GO:0043227;GO:0043170;GO:0010558;GO:0008150;GO:1903507;GO:0010468;GO:0003677;GO:0018130;GO:0031326;GO:0080090;GO:0003674;GO:1901360;GO:0032774;GO:0010200;GO:0031323;GO:0043565;GO:0010605;GO:0005575;GO:0016070;GO:0043231;GO:1903506;GO:0010243;GO:0050789;GO:0042221;GO:0090304;GO:…	K09419	Up Regulation
Cla97C05G096890	8.96321	519.604	57.9708	5.85725	1.18649e-08	3.2741e-07	Cla97Chr05	26052168	26052752	-	585	GO:0097659;GO:0009058;GO:0005623;GO:0044237;GO:0097159;GO:2001141;GO:0007165;GO:0008152;GO:0005622;GO:0007154;GO:0005488;GO:0140110;GO:0009719;GO:0043170;GO:0043227;GO:0070887;GO:0008150;GO:0051716;GO:0003677;GO:0010468;GO:0009873;GO:0018130;GO:0031326;GO:0080090;GO:0009723;GO:0003674;GO:1901360;GO:0032774;GO:0023052;GO:0031323;GO:0005575;GO:0016070;GO:0043231;GO:1903506;GO:0050789;GO:0042221;GO:…	-	Up Regulation
Cla97C01G023390	142.973	363.209	2.54041	1.34506	1.20676e-08	3.32541e-07	Cla97Chr01	34843239	34843979	-	741	GO:0140096;GO:0016020;GO:0051603;GO:0044257;GO:0031224;GO:0044267;GO:0044237;GO:0010498;GO:0071704;GO:0061630;GO:0008152;GO:0044425;GO:0003824;GO:0005488;GO:0043169;GO:0044248;GO:0006508;GO:0019538;GO:0043170;GO:0009987;GO:0016740;GO:0008150;GO:0043632;GO:0044265;GO:0016567;GO:0019787;GO:0019941;GO:0043167;GO:0003674;GO:0006807;GO:0006511;GO:0070647;GO:0061659;GO:0016021;GO:0044238;GO:0005575;GO:…	K19038	Up Regulation
Cla97C08G161800	36.9354	111.385	3.01568	1.59248	1.21524e-08	3.3441e-07	Cla97Chr08	28149856	28151623	-	843	-	-	Up Regulation
Cla97C04G069240	52.683	183.368	3.4806	1.79934	1.23224e-08	3.38616e-07	Cla97Chr04	3576526	3576864	-	339	-	K14488	Up Regulation
Cla97C07G137760	1115.53	3385.84	3.03519	1.60178	1.23504e-08	3.38916e-07	Cla97Chr07	25330492	25334348	-	1368	GO:0051188;GO:0016634;GO:0046148;GO:0044434;GO:0005737;GO:0009058;GO:0005623;GO:0044237;GO:0044422;GO:0008152;GO:0042802;GO:0005622;GO:0003824;GO:0005488;GO:0009719;GO:0043227;GO:0008150;GO:0018130;GO:0055114;GO:0003674;GO:1901360;GO:0009735;GO:0005576;GO:0051186;GO:0009507;GO:0015995;GO:0016491;GO:0043231;GO:0005575;GO:0016627;GO:0042221;GO:0042803;GO:0033013;GO:0004109;GO:0033014;GO:1901362;GO:…	K00228	Up Regulation
Cla97C10G188660	686.021	345.457	0.503566	-0.989747	1.30719e-08	3.58218e-07	Cla97Chr10	4750523	4753331	-	1008	-	K13066	Down Regulation
Cla97C02G033040	11.1279	180.549	16.2249	4.02014	1.31173e-08	3.58964e-07	Cla97Chr02	6318259	6322120	+	672	GO:0043229;GO:0050794;GO:0065008;GO:0005737;GO:0045454;GO:0044424;GO:0019725;GO:0005623;GO:0009507;GO:0005575;GO:0043231;GO:0043226;GO:0042592;GO:0050789;GO:0005622;GO:0044464;GO:0043227;GO:0009987;GO:0009536;GO:0044444;GO:0008150;GO:0065007	-	Up Regulation
Cla97C05G088600	134.695	50.1606	0.3724	-1.42508	1.39979e-08	3.82532e-07	Cla97Chr05	6700213	6700803	-	294	-	-	Down Regulation
Cla97C08G160780	540.767	978.586	1.80963	0.855693	1.40997e-08	3.84783e-07	Cla97Chr08	27514381	27515585	+	1092	GO:0005737;GO:0097659;GO:0009891;GO:0009058;GO:0005623;GO:0044237;GO:0097159;GO:2001141;GO:0008152;GO:0035966;GO:0005622;GO:0009893;GO:0009408;GO:0051173;GO:0005488;GO:0006979;GO:0140110;GO:0009314;GO:0043227;GO:0043170;GO:0010035;GO:0009642;GO:0008150;GO:0070887;GO:0010468;GO:0051716;GO:0003677;GO:0018130;GO:0031326;GO:0080090;GO:0045893;GO:0000302;GO:0009636;GO:0003674;GO:0048522;GO:1901360;GO:…	K09419	Up Regulation
Cla97C05G096370	2143.35	1213.72	0.56627	-0.820437	1.41228e-08	3.84879e-07	Cla97Chr05	25036474	25042047	-	2910	GO:0140096;GO:0008233;GO:0005737;GO:0008236;GO:0044424;GO:0016787;GO:0005623;GO:0070008;GO:0071704;GO:0008152;GO:0044464;GO:0005622;GO:0003824;GO:0042277;GO:0005488;GO:0006508;GO:0043170;GO:0019538;GO:0043227;GO:0008150;GO:0043229;GO:0008238;GO:0003674;GO:0006807;GO:0005829;GO:0033218;GO:0044238;GO:0004175;GO:0043226;GO:0005575;GO:0043231;GO:0004252;GO:0005634;GO:0017171;GO:0070011;GO:0044444;GO:…	K01322	Down Regulation
Cla97C07G131150	39.568	113.333	2.86426	1.51816	1.44591e-08	3.93502e-07	Cla97Chr07	2747053	2751652	+	1125	-	-	Up Regulation
Cla97C06G118700	375.284	154.88	0.412702	-1.27683	1.46211e-08	3.97365e-07	Cla97Chr06	12912418	12915343	-	1389	GO:0044434;GO:0042182;GO:0005737;GO:0005623;GO:0044422;GO:0044237;GO:0008152;GO:0005622;GO:0003824;GO:0042180;GO:0005488;GO:0032787;GO:0043227;GO:0008150;GO:0051596;GO:0006089;GO:0009526;GO:0031967;GO:0044281;GO:0003674;GO:0006081;GO:0031977;GO:0061727;GO:0009507;GO:0043231;GO:0005575;GO:0004462;GO:1901575;GO:0031975;GO:0006082;GO:0043436;GO:0009438;GO:0009570;GO:1901615;GO:0009628;GO:0044424;GO:…	K01759	Down Regulation
Cla97C03G067150	60.2641	271.418	4.50382	2.17115	1.49925e-08	4.06898e-07	Cla97Chr03	30633818	30636732	-	999	-	-	Up Regulation
Cla97C01G018280	626.278	1857.31	2.96564	1.56834	1.51356e-08	4.10218e-07	Cla97Chr01	31546659	31547978	-	1320	-	-	Up Regulation
Cla97C06G116300	19.1551	841.006	43.9051	5.45632	1.55025e-08	4.19586e-07	Cla97Chr06	7480522	7481805	+	996	GO:0001101;GO:0097659;GO:0009058;GO:0005623;GO:0044237;GO:0097159;GO:2001141;GO:0008152;GO:0009415;GO:0005622;GO:0005488;GO:0140110;GO:0043227;GO:0043170;GO:0010035;GO:0008150;GO:0010468;GO:0003677;GO:0009414;GO:0018130;GO:0031326;GO:0080090;GO:0003674;GO:1901360;GO:0032774;GO:0031323;GO:0043231;GO:0005575;GO:0016070;GO:1903506;GO:0042221;GO:0050789;GO:0090304;GO:0006351;GO:0003676;GO:0044260;GO:…	-	Up Regulation
Cla97C04G076530	3843.16	6578.27	1.71168	0.775413	1.55413e-08	4.20061e-07	Cla97Chr04	24070530	24089265	-	3560	GO:0006165;GO:0019362;GO:0016773;GO:0006096;GO:0005737;GO:0009185;GO:0044237;GO:0072525;GO:0046390;GO:0008152;GO:0005622;GO:0006091;GO:1901137;GO:0003824;GO:0005488;GO:0032787;GO:0019693;GO:0043168;GO:0009108;GO:0032559;GO:0031420;GO:0008150;GO:0009145;GO:0000287;GO:0005524;GO:0018130;GO:0004743;GO:0009179;GO:0009206;GO:0044281;GO:0009166;GO:0006754;GO:0009205;GO:0072521;GO:0006732;GO:0042866;GO:…	K00873	Up Regulation
Cla97C05G095450	19.7915	0.319382	0.0161373	-5.95345	1.64101e-08	4.42939e-07	Cla97Chr05	21204816	21205199	+	384	-	K03676	Down Regulation
Cla97C02G029540	242.67	1231.83	5.07616	2.34374	1.66409e-08	4.48555e-07	Cla97Chr02	2711083	2711930	-	270	-	-	Up Regulation
Cla97C07G137260	11.8003	495.537	41.9936	5.3921	1.66965e-08	4.49442e-07	Cla97Chr07	24786767	24789085	+	2319	GO:0016020;GO:0001101;GO:0021700;GO:0044434;GO:0016053;GO:0045549;GO:0022414;GO:0009687;GO:0009534;GO:0006066;GO:0005737;GO:1902645;GO:0009058;GO:0044255;GO:0005623;GO:0044422;GO:0044237;GO:0008610;GO:1902644;GO:0008299;GO:0016702;GO:0008152;GO:0009415;GO:0005622;GO:0003824;GO:0010431;GO:0005488;GO:0032787;GO:0010035;GO:0043227;GO:0010436;GO:0022611;GO:0008150;GO:0006629;GO:0032502;GO:0010154;GO:…	K09840	Up Regulation
Cla97C11G213650	166.308	342.056	2.05676	1.04037	1.67631e-08	4.50621e-07	Cla97Chr11	7077483	7080384	+	1593	-	-	Up Regulation
Cla97C07G136890	295.882	573.528	1.93837	0.954841	1.69173e-08	4.54146e-07	Cla97Chr07	24370321	24374694	+	1669	-	-	Up Regulation
Cla97C07G141320	426.92	785.722	1.84044	0.880054	1.73278e-08	4.64537e-07	Cla97Chr07	28955289	28958007	+	894	GO:0016020;GO:0009535;GO:0031090;GO:0044434;GO:0009534;GO:0005737;GO:0042651;GO:0031224;GO:0044424;GO:0005623;GO:0009941;GO:0044422;GO:0005622;GO:0044425;GO:0044464;GO:0042170;GO:0055035;GO:0043227;GO:0009536;GO:0043229;GO:0009526;GO:0031967;GO:0044446;GO:0044435;GO:0016021;GO:0009507;GO:0031969;GO:0034357;GO:0043231;GO:0005575;GO:0043226;GO:0031975;GO:0009579;GO:0031976;GO:0044444;GO:0031984;GO:…	-	Up Regulation
Cla97C10G187980	2.31493	28.1917	12.1782	3.60623	1.85674e-08	4.97094e-07	Cla97Chr10	3941294	3941506	+	213	-	-	Up Regulation
Cla97C10G184580	221.387	1624.32	7.337	2.87519	1.87184e-08	5.00456e-07	Cla97Chr10	96807	99285	+	1527	GO:0016043;GO:0030312;GO:0052689;GO:0071944;GO:0030599;GO:0098542;GO:0016787;GO:0005623;GO:0043207;GO:0050896;GO:0098772;GO:0004857;GO:0044237;GO:0051707;GO:0071704;GO:0009607;GO:0071554;GO:0009605;GO:0008152;GO:0044464;GO:0003824;GO:0005976;GO:0045488;GO:0044248;GO:0045490;GO:0043170;GO:0009987;GO:0009617;GO:0008150;GO:0050829;GO:0010393;GO:0006950;GO:0042742;GO:0017144;GO:0003674;GO:0005975;GO:…	K01051	Up Regulation
Cla97C01G024980	66.8022	16.8777	0.252652	-1.98478	1.89666e-08	5.06408e-07	Cla97Chr01	35963966	35965919	+	984	GO:0043229;GO:0016567;GO:0044267;GO:0044424;GO:0006807;GO:0005623;GO:0070647;GO:0044238;GO:0044237;GO:0071704;GO:0043226;GO:0005575;GO:0043231;GO:0005634;GO:0008152;GO:0044464;GO:0005622;GO:0032446;GO:0044260;GO:0006464;GO:0043227;GO:0043170;GO:0019538;GO:0036211;GO:0043412;GO:0009987;GO:0008150;GO:1901564	-	Down Regulation
Cla97C01G014430	577.514	5595.78	9.68943	3.27641	1.90852e-08	5.08888e-07	Cla97Chr01	28158728	28166939	-	3180	GO:0070279;GO:0031071;GO:0044237;GO:0000096;GO:0030170;GO:0071704;GO:1901363;GO:0097159;GO:0008152;GO:0006520;GO:0003824;GO:0005488;GO:0006534;GO:0043168;GO:0016740;GO:0009987;GO:0008150;GO:0006790;GO:0019842;GO:0044281;GO:0043167;GO:0003674;GO:0006807;GO:0008144;GO:0044238;GO:1901605;GO:0016783;GO:0048037;GO:0009069;GO:0019752;GO:0016782;GO:0006082;GO:0043436;GO:1901564;GO:0050662;GO:0036094	-	Up Regulation
Cla97C05G081570	218.119	429.803	1.97049	0.978558	1.99951e-08	5.3243e-07	Cla97Chr05	1230533	1231706	-	996	GO:0010150;GO:0097659;GO:0048827;GO:0090693;GO:0009058;GO:0005623;GO:0044237;GO:0097159;GO:2001141;GO:0008152;GO:0005622;GO:0005488;GO:0140110;GO:0043227;GO:0043170;GO:0008150;GO:0032502;GO:0003677;GO:0010468;GO:0018130;GO:0031326;GO:0080090;GO:0003674;GO:1901360;GO:0032774;GO:0010200;GO:0031323;GO:0043565;GO:0032501;GO:0005575;GO:0016070;GO:0043231;GO:1903506;GO:0010243;GO:0050789;GO:0042221;GO:…	K13425	Up Regulation
Cla97C10G205850	49.8062	135.38	2.71814	1.44262	2.0174e-08	5.3647e-07	Cla97Chr10	34740162	34742228	+	2067	GO:0006725;GO:0044424;GO:0016787;GO:0005623;GO:0044237;GO:0009451;GO:0071704;GO:1901363;GO:0097159;GO:0008152;GO:0005622;GO:0044464;GO:0046483;GO:0003824;GO:0006139;GO:0005488;GO:0043169;GO:0034641;GO:0043227;GO:0043170;GO:0009987;GO:0004519;GO:0008150;GO:0043229;GO:0003723;GO:0043167;GO:0003674;GO:1901360;GO:0006807;GO:0008270;GO:0044238;GO:0043231;GO:0043226;GO:0016070;GO:0005575;GO:0046914;GO:…	-	Up Regulation
Cla97C09G163380	5.81246	64.4648	11.0908	3.47129	2.11087e-08	5.60571e-07	Cla97Chr09	1150896	1155738	+	363	-	-	Up Regulation
Cla97C09G178320	462.954	4557.41	9.84421	3.29928	2.12282e-08	5.62988e-07	Cla97Chr09	30698456	30702113	+	3441	GO:0016020;GO:0016759;GO:0021700;GO:0031090;GO:0005737;GO:0048869;GO:0008194;GO:0009058;GO:0005623;GO:0044422;GO:0044237;GO:0044264;GO:0010015;GO:0071554;GO:0008152;GO:0031301;GO:0005622;GO:0044262;GO:0003824;GO:0048364;GO:0098791;GO:0016760;GO:0048469;GO:0043170;GO:0043227;GO:0034637;GO:0030244;GO:0008150;GO:0032502;GO:0009888;GO:0016758;GO:0006073;GO:0048767;GO:0016049;GO:0030243;GO:0003674;GO:…	-	Up Regulation
Cla97C01G009190	426.933	820.298	1.92137	0.942139	2.12615e-08	5.63115e-07	Cla97Chr01	10417093	10418864	-	630	GO:0005575;GO:0016020;GO:0071944;GO:0044464;GO:0044425;GO:0005488;GO:0051536;GO:0003674;GO:0031224;GO:0005623;GO:0016021;GO:0048037;GO:0005886;GO:0051540	-	Up Regulation
Cla97C01G021790	4160.57	7070.8	1.69948	0.765091	2.14892e-08	5.68385e-07	Cla97Chr01	33862602	33864357	-	1668	GO:0021700;GO:0022414;GO:0010608;GO:0005737;GO:0098542;GO:0044237;GO:0009607;GO:0009605;GO:0008152;GO:0005622;GO:0003824;GO:0045488;GO:0010558;GO:0043170;GO:0044419;GO:0001906;GO:0008150;GO:0003006;GO:0010154;GO:0009620;GO:0080090;GO:0034249;GO:0031323;GO:0043086;GO:0005975;GO:0032501;GO:0051704;GO:1901575;GO:0044437;GO:0050790;GO:0032269;GO:0051172;GO:2000112;GO:0050794;GO:0000003;GO:0030599;GO:…	K01051	Up Regulation
Cla97C01G022320	52.5821	160.998	3.06183	1.6144	2.16294e-08	5.71328e-07	Cla97Chr01	34091804	34093235	-	1155	GO:0001101;GO:0097659;GO:0048869;GO:0009058;GO:0005623;GO:0044237;GO:0097159;GO:0009611;GO:2001141;GO:0008152;GO:0005622;GO:0005488;GO:0140110;GO:0009719;GO:0043227;GO:0043170;GO:0008150;GO:0001135;GO:0032502;GO:0010468;GO:0003677;GO:0018130;GO:0006970;GO:0031326;GO:0080090;GO:0009723;GO:0003674;GO:1901360;GO:0032774;GO:0043565;GO:0009651;GO:0031323;GO:0043231;GO:0016070;GO:0005575;GO:1903506;GO:…	K09422	Up Regulation
Cla97C07G130880	0	17.7573	Inf	Inf	2.35633e-08	6.21581e-07	Cla97Chr07	2517604	2518211	-	195	-	-	Up Regulation
Cla97C02G045770	890.114	492.875	0.553721	-0.852769	2.4832e-08	6.54175e-07	Cla97Chr02	33742560	33752669	+	3412	GO:0001101;GO:0005737;GO:0005623;GO:0044237;GO:0044264;GO:0097159;GO:0005980;GO:0008152;GO:0009415;GO:0005622;GO:0006091;GO:0003824;GO:0044262;GO:0005488;GO:0046686;GO:0043168;GO:0043227;GO:0043170;GO:0010035;GO:0008150;GO:0009414;GO:0009251;GO:0006073;GO:0016758;GO:0055114;GO:0102499;GO:0003674;GO:0008144;GO:0005975;GO:0010038;GO:0009507;GO:0016052;GO:0005575;GO:0043231;GO:1901575;GO:0042221;GO:…	K00688	Down Regulation
Cla97C11G225110	147.225	396.652	2.69419	1.42985	2.63326e-08	6.92782e-07	Cla97Chr11	30651640	30654230	-	1656	GO:0016020;GO:0098661;GO:0034220;GO:0071944;GO:0015399;GO:0015415;GO:0031224;GO:0016817;GO:0016787;GO:0005887;GO:0005623;GO:0098656;GO:0015318;GO:0015103;GO:0051234;GO:0016887;GO:0015114;GO:0016462;GO:0044464;GO:0044425;GO:0003824;GO:0043492;GO:0006817;GO:0016818;GO:0008150;GO:0005215;GO:0015291;GO:0022804;GO:0031226;GO:0015075;GO:0098660;GO:0015293;GO:0003674;GO:0043225;GO:1901684;GO:0016021;GO:…	K08176	Up Regulation
Cla97C09G174470	472.217	928.998	1.96731	0.976225	2.81865e-08	7.4057e-07	Cla97Chr09	11392612	11394715	+	1291	GO:0050794;GO:0000981;GO:0060255;GO:0019219;GO:0048869;GO:0044424;GO:0005623;GO:0003700;GO:1901363;GO:0097159;GO:2001141;GO:0030154;GO:0044464;GO:0005622;GO:0009889;GO:0005488;GO:0140110;GO:0000989;GO:0051171;GO:0043227;GO:0009987;GO:0001135;GO:0008150;GO:0032502;GO:0043229;GO:0010468;GO:0003677;GO:0006355;GO:0031326;GO:0080090;GO:0001134;GO:0003674;GO:0006357;GO:0010556;GO:0031323;GO:0043565;GO:…	K09422	Up Regulation
Cla97C09G169900	255.208	488.813	1.91535	0.937609	2.98012e-08	7.81956e-07	Cla97Chr09	6140801	6145047	-	1331	GO:0008757;GO:0000097;GO:0008168;GO:0016053;GO:0005737;GO:0009066;GO:0044424;GO:0009058;GO:0005623;GO:1901566;GO:0044237;GO:0047150;GO:0044272;GO:0000096;GO:0032259;GO:0009086;GO:0071704;GO:0008152;GO:0006520;GO:0044464;GO:0005622;GO:0006575;GO:0003824;GO:0005488;GO:1901607;GO:0043169;GO:0006555;GO:0009987;GO:0016740;GO:0008150;GO:0006790;GO:0009067;GO:0008652;GO:0044281;GO:0043167;GO:0003674;GO:…	K00547	Up Regulation
Cla97C04G075930	1119.54	3701.89	3.30661	1.72535	3.01937e-08	7.91203e-07	Cla97Chr04	23381945	23384987	+	1611	GO:0140096;GO:0065008;GO:0016773;GO:0052169;GO:0007166;GO:0098542;GO:0004672;GO:0031347;GO:0044237;GO:0009607;GO:0009605;GO:0008152;GO:0007178;GO:0003824;GO:0005488;GO:0052255;GO:0044003;GO:0043168;GO:0032559;GO:0080142;GO:0043170;GO:0019538;GO:0044419;GO:0008150;GO:0051716;GO:0005524;GO:0010337;GO:0002758;GO:0044403;GO:0008144;GO:0031323;GO:0005886;GO:0051704;GO:0050776;GO:0048583;GO:0044260;GO:…	-	Up Regulation
Cla97C05G107470	29.9231	103.058	3.44409	1.78412	3.10021e-08	8.1131e-07	Cla97Chr05	34398925	34402583	+	1149	GO:0044434;GO:0016628;GO:0009628;GO:0005737;GO:0044424;GO:0005623;GO:0050896;GO:0009941;GO:0044422;GO:0035671;GO:0008152;GO:0044464;GO:0005622;GO:0003824;GO:0005488;GO:0035798;GO:0009266;GO:0043169;GO:0043227;GO:0009536;GO:0008150;GO:0043229;GO:0048046;GO:0009526;GO:0006950;GO:0055114;GO:0044446;GO:0031967;GO:0043167;GO:0044435;GO:0003674;GO:0009532;GO:0008270;GO:0005576;GO:0016491;GO:0009507;GO:…	K18980	Up Regulation
Cla97C09G176340	56.7679	590.59	10.4036	3.37901	3.1408e-08	8.20845e-07	Cla97Chr09	20390472	20390885	-	414	-	-	Up Regulation
Cla97C09G182320	2004.86	1154.23	0.575718	-0.796565	3.23098e-08	8.43297e-07	Cla97Chr09	35626371	35627012	-	642	GO:0097659;GO:0009058;GO:0005623;GO:0044237;GO:0097159;GO:2001141;GO:0008152;GO:0007165;GO:0005622;GO:0007154;GO:0005488;GO:0140110;GO:0009719;GO:0043227;GO:0043170;GO:0008150;GO:0070887;GO:0051716;GO:0003677;GO:0010468;GO:0009873;GO:0018130;GO:0031326;GO:0080090;GO:0009723;GO:0003674;GO:1901360;GO:0032774;GO:0031323;GO:0023052;GO:0005575;GO:0016070;GO:0043231;GO:1903506;GO:0050789;GO:0042221;GO:…	K09286	Down Regulation
Cla97C09G168010	271.948	518.423	1.90633	0.9308	3.282e-08	8.544e-07	Cla97Chr09	4585276	4588990	-	1674	GO:0009741;GO:0052689;GO:0030312;GO:0005623;GO:0044237;GO:0009607;GO:0071554;GO:0009605;GO:0008152;GO:0003824;GO:0009719;GO:0045488;GO:0043170;GO:0008150;GO:0014070;GO:0009620;GO:0003674;GO:0043086;GO:0005975;GO:0005576;GO:0051704;GO:0016052;GO:0005575;GO:1901575;GO:0042221;GO:0030234;GO:0050790;GO:0065009;GO:0044092;GO:0005618;GO:0016043;GO:0071944;GO:0030599;GO:0009628;GO:1901700;GO:0016787;GO:…	K01051	Up Regulation
Cla97C06G118210	207.872	599.277	2.8829	1.52752	3.28216e-08	8.544e-07	Cla97Chr06	11752606	11753251	-	646	-	-	Up Regulation
Cla97C03G067490	841.728	1796.82	2.13468	1.09402	3.31418e-08	8.61601e-07	Cla97Chr03	30951801	30959241	-	1698	-	-	Up Regulation
Cla97C03G064990	16435.7	57854.1	3.52003	1.81559	3.49492e-08	9.07393e-07	Cla97Chr03	28479558	28483034	+	2421	GO:0016020;GO:0044085;GO:0001101;GO:0021700;GO:0009746;GO:0022414;GO:0005737;GO:0008194;GO:0005623;GO:0005984;GO:0009749;GO:0044237;GO:0072708;GO:0010037;GO:0008152;GO:0009415;GO:0005622;GO:0051262;GO:0003824;GO:0044262;GO:0022607;GO:0005985;GO:0010431;GO:0065003;GO:0009744;GO:0046686;GO:0043227;GO:0010035;GO:0009743;GO:0072347;GO:0044419;GO:0008150;GO:0032502;GO:0010154;GO:0009414;GO:0003006;GO:…	K00695	Up Regulation
Cla97C01G018480	263.15	500.42	1.90165	0.927253	3.52864e-08	9.14947e-07	Cla97Chr01	31685617	31686158	-	456	GO:0065008;GO:0055076;GO:0030001;GO:0005737;GO:0030003;GO:0044424;GO:0005623;GO:0055082;GO:0051234;GO:0042592;GO:0044464;GO:0005622;GO:0055080;GO:0006812;GO:0005488;GO:0055065;GO:0043169;GO:0009987;GO:0048878;GO:0008150;GO:0050801;GO:0043167;GO:0098771;GO:0003674;GO:0019725;GO:0046916;GO:0005575;GO:0006810;GO:0046914;GO:0006873;GO:0006811;GO:0046872;GO:0006875;GO:0051179;GO:0065007	-	Up Regulation
Cla97C04G074040	849.583	2868.46	3.37632	1.75545	3.55592e-08	9.2081e-07	Cla97Chr04	21785649	21803465	-	5038	GO:0010150;GO:0070417;GO:0097659;GO:0009891;GO:0098542;GO:0031347;GO:0044237;GO:0009607;GO:0009605;GO:0008152;GO:0005622;GO:0005488;GO:0043170;GO:0008150;GO:0051716;GO:0003677;GO:0009620;GO:0018130;GO:0080090;GO:0045893;GO:0032774;GO:0031323;GO:0032501;GO:0005516;GO:0051704;GO:1903506;GO:2000068;GO:0048583;GO:0010557;GO:0044260;GO:0010604;GO:1901362;GO:0048366;GO:2000112;GO:0050794;GO:0033554;GO:…	-	Up Regulation
Cla97C11G221090	3778.49	6361.16	1.68352	0.75148	3.58494e-08	9.27111e-07	Cla97Chr11	27174067	27178567	+	2871	GO:0140096;GO:0016020;GO:0016310;GO:0005783;GO:1901265;GO:0016773;GO:0071944;GO:0005737;GO:0044267;GO:0031224;GO:0044424;GO:0005623;GO:0004672;GO:0044237;GO:0006796;GO:0071704;GO:1901363;GO:0097159;GO:0008152;GO:0016301;GO:0005622;GO:0044464;GO:0044425;GO:0006468;GO:0003824;GO:0032553;GO:0005488;GO:0043168;GO:0043227;GO:0043170;GO:0032559;GO:0019538;GO:0030554;GO:0016740;GO:0009987;GO:0008150;GO:…	-	Up Regulation
Cla97C10G205680	7.03329	42.0581	5.97986	2.58011	3.6312e-08	9.37848e-07	Cla97Chr10	34665437	34666554	+	504	-	K06910	Up Regulation
Cla97C06G114410	184.342	472.384	2.56254	1.35758	3.63649e-08	9.37987e-07	Cla97Chr06	5319294	5319890	+	597	-	-	Up Regulation
Cla97C08G152880	214.622	415.344	1.93523	0.952505	3.67017e-08	9.45441e-07	Cla97Chr08	21217068	21217733	+	666	-	-	Up Regulation
Cla97C03G066120	897.703	2505.22	2.7907	1.48063	3.70268e-08	9.52571e-07	Cla97Chr03	29568538	29573091	+	3513	-	K19476	Up Regulation
Cla97C08G161240	986.072	552.39	0.560192	-0.836007	3.74619e-08	9.62512e-07	Cla97Chr08	27827694	27829863	+	1224	GO:0010393;GO:0017144;GO:0043167;GO:0003674;GO:0016829;GO:0044238;GO:0000272;GO:0005975;GO:0044237;GO:0030570;GO:0042737;GO:0016835;GO:0016052;GO:0071704;GO:0016837;GO:1901575;GO:0008152;GO:0003824;GO:0005488;GO:0005976;GO:0009057;GO:0044248;GO:0043169;GO:0046872;GO:0045488;GO:0045490;GO:0043170;GO:0009056;GO:0009987;GO:0008150	K01728	Down Regulation
Cla97C03G067430	1655.34	4894.66	2.95689	1.56408	3.75917e-08	9.64592e-07	Cla97Chr03	30902657	30911409	+	3180	GO:0016020;GO:0071944;GO:0043621;GO:0009628;GO:0031224;GO:0005515;GO:0009791;GO:0005623;GO:0050896;GO:0008152;GO:1990748;GO:0044464;GO:0044425;GO:0003824;GO:0005488;GO:0009408;GO:0009266;GO:0043169;GO:0090351;GO:0098869;GO:0007275;GO:0009987;GO:0070887;GO:0008150;GO:0016684;GO:0016174;GO:0032502;GO:0051716;GO:0016651;GO:0097237;GO:0006950;GO:0055114;GO:0009636;GO:0043167;GO:0016209;GO:0003674;GO:…	K13447	Up Regulation
Cla97C06G126510	2652.63	4890.2	1.84353	0.882472	3.76844e-08	9.65719e-07	Cla97Chr06	28221117	28223881	-	2568	GO:0033554;GO:0016051;GO:0016791;GO:0005737;GO:0044424;GO:0016787;GO:0009058;GO:0005984;GO:0005623;GO:0050896;GO:0044237;GO:0070413;GO:0006796;GO:0071704;GO:0005992;GO:0008152;GO:0005622;GO:0044464;GO:0003824;GO:0044262;GO:0009311;GO:0034637;GO:0016740;GO:0009987;GO:0008150;GO:0051716;GO:0006950;GO:0003674;GO:0044238;GO:0009312;GO:0005975;GO:1901576;GO:0016311;GO:0044249;GO:0005575;GO:0042578;GO:…	K16055	Up Regulation
Cla97C10G205180	218.754	425.007	1.94285	0.958176	3.78423e-08	9.68508e-07	Cla97Chr10	34315434	34318740	-	1512	GO:0016020;GO:0000003;GO:0090447;GO:0022414;GO:0016791;GO:0031224;GO:0008654;GO:0016787;GO:0044255;GO:0009791;GO:0009058;GO:0044237;GO:0006796;GO:0071704;GO:0008610;GO:0016746;GO:0008152;GO:0044425;GO:0003824;GO:0102419;GO:0009908;GO:0010143;GO:0043170;GO:0007275;GO:0061458;GO:0009059;GO:0016740;GO:0009987;GO:0048367;GO:0008150;GO:0006629;GO:0008374;GO:0032502;GO:0090567;GO:0003006;GO:0048731;GO:…	K13508	Up Regulation
Cla97C06G120840	20.0152	71.0925	3.55192	1.8286	4.22528e-08	1.07999e-06	Cla97Chr06	23170474	23172359	-	573	-	-	Up Regulation
Cla97C05G096770	384.91	1052.08	2.7333	1.45065	4.24388e-08	1.08334e-06	Cla97Chr05	25905732	25911135	-	1802	GO:0044434;GO:0005737;GO:0044424;GO:0044255;GO:0005623;GO:0044422;GO:0044237;GO:0071704;GO:0008152;GO:0031406;GO:0044464;GO:0005622;GO:0003824;GO:0005488;GO:0008289;GO:0032787;GO:0043168;GO:0043227;GO:0005504;GO:0009536;GO:0009987;GO:0008150;GO:0006629;GO:0043229;GO:0044446;GO:0043167;GO:0044281;GO:0043177;GO:0044435;GO:0003674;GO:0016872;GO:0009532;GO:0006631;GO:0033293;GO:0044238;GO:0009507;GO:…	-	Up Regulation
Cla97C06G120340	1858.67	3149.89	1.6947	0.761033	4.29421e-08	1.09477e-06	Cla97Chr06	22349470	22352615	-	978	GO:0017001;GO:0030312;GO:0071944;GO:0030054;GO:0005911;GO:0005623;GO:0055044;GO:0050896;GO:0044237;GO:0097159;GO:1901363;GO:0020037;GO:0008152;GO:0009506;GO:1990748;GO:0042743;GO:0051187;GO:0044464;GO:0072593;GO:0003824;GO:0005488;GO:0006979;GO:0043169;GO:0044248;GO:0098869;GO:0046906;GO:0042744;GO:0009987;GO:0070887;GO:0008150;GO:0016684;GO:0051716;GO:0097237;GO:0006950;GO:0055114;GO:0017144;GO:…	K00430	Up Regulation
Cla97C08G160610	1892.48	5575.6	2.94619	1.55885	4.36043e-08	1.11022e-06	Cla97Chr08	27380505	27390447	+	2563	GO:0051188;GO:0016020;GO:0046148;GO:0044434;GO:0031090;GO:0009534;GO:0005737;GO:0009058;GO:0005623;GO:0044237;GO:0009941;GO:0044422;GO:0008152;GO:0005622;GO:0003824;GO:0042170;GO:0006979;GO:0043227;GO:0008150;GO:0018130;GO:0009526;GO:0031967;GO:0003674;GO:1901360;GO:0005739;GO:0051186;GO:0009507;GO:0043231;GO:0005575;GO:0031975;GO:0033013;GO:0031976;GO:0033014;GO:1901362;GO:0009535;GO:0006725;GO:…	K01772	Up Regulation
Cla97C01G001920	1267.61	2169.7	1.71164	0.775382	4.44609e-08	1.13058e-06	Cla97Chr01	1730663	1733436	-	1014	GO:0016020;GO:0031090;GO:0044434;GO:0071944;GO:0005737;GO:0044424;GO:0005623;GO:0044422;GO:0009941;GO:0015031;GO:0051234;GO:0008152;GO:0044464;GO:0005622;GO:0003824;GO:0019866;GO:0042170;GO:0043227;GO:0042886;GO:0033036;GO:0008104;GO:0009536;GO:0008150;GO:0043229;GO:0009526;GO:0055114;GO:0031967;GO:0044446;GO:0044435;GO:0003674;GO:0071702;GO:0005886;GO:0031969;GO:0009507;GO:0016491;GO:0045184;GO:…	-	Up Regulation
Cla97C05G105340	159.431	481.875	3.02247	1.59573	4.54947e-08	1.15538e-06	Cla97Chr05	32969812	32986583	+	5565	GO:0051188;GO:0042181;GO:0043467;GO:0016020;GO:1901663;GO:0009110;GO:0044434;GO:0031090;GO:0005737;GO:0009058;GO:0005623;GO:0044422;GO:0044237;GO:0009941;GO:0070204;GO:0097159;GO:0009234;GO:0008152;GO:0006520;GO:0070205;GO:0005622;GO:0042180;GO:0003824;GO:0005488;GO:0042170;GO:0016744;GO:0043168;GO:0009108;GO:0043227;GO:0008150;GO:0009526;GO:0031967;GO:0044281;GO:1901661;GO:0003674;GO:0006732;GO:…	K14759	Up Regulation
Cla97C06G112620	1011.98	571.472	0.564708	-0.824424	4.62791e-08	1.17379e-06	Cla97Chr06	3680572	3684041	+	1654	GO:0000103;GO:0016043;GO:0006997;GO:0030054;GO:0005737;GO:0048869;GO:0046677;GO:1901700;GO:0044424;GO:0071291;GO:0048229;GO:0005623;GO:0005911;GO:0050896;GO:0010197;GO:0055044;GO:0044237;GO:0042493;GO:0009506;GO:0008152;GO:0030154;GO:0044464;GO:0005622;GO:0005488;GO:0006979;GO:0046686;GO:0010035;GO:0007275;GO:0009987;GO:0070887;GO:0008150;GO:0006790;GO:0032502;GO:0051716;GO:0000741;GO:0006950;GO:…	K17285	Down Regulation
Cla97C03G063120	671.037	1172.6	1.74744	0.805244	4.79701e-08	1.21512e-06	Cla97Chr03	25490206	25491330	-	1125	GO:0050794;GO:0009914;GO:0065008;GO:0030054;GO:0071310;GO:0009736;GO:0005911;GO:0050896;GO:0055044;GO:0051234;GO:0007165;GO:0009506;GO:0007154;GO:0071368;GO:0009719;GO:0009987;GO:0070887;GO:0008150;GO:0051716;GO:0010033;GO:0023052;GO:0009735;GO:0009755;GO:0006810;GO:0005575;GO:0042221;GO:0050789;GO:0032870;GO:0071495;GO:0010817;GO:0009725;GO:0051179;GO:0065007	-	Up Regulation
Cla97C03G052880	10685.3	4875.34	0.456266	-1.13205	4.81853e-08	1.21901e-06	Cla97Chr03	1905586	1906809	-	729	GO:0001101;GO:0097659;GO:0048869;GO:0009058;GO:0005623;GO:0044237;GO:0097159;GO:2001141;GO:0008152;GO:0005622;GO:0005488;GO:0140110;GO:0009751;GO:0009719;GO:0046686;GO:0043227;GO:0043170;GO:0010035;GO:0008150;GO:0001135;GO:0032502;GO:0014070;GO:0010468;GO:0003677;GO:0018130;GO:0031326;GO:0080090;GO:0009739;GO:0009723;GO:0003674;GO:1901360;GO:0010200;GO:0032774;GO:0043565;GO:0031323;GO:0010038;GO:…	K09422	Down Regulation
Cla97C05G099710	3374.22	1977.74	0.586132	-0.770702	4.88423e-08	1.23405e-06	Cla97Chr05	28709112	28712294	-	685	GO:0042446;GO:0065008;GO:0006725;GO:0044424;GO:0009058;GO:0016787;GO:0005623;GO:0044237;GO:0071704;GO:0009690;GO:0008152;GO:0005622;GO:0044464;GO:0046483;GO:0003824;GO:0043227;GO:0009987;GO:0009308;GO:0008150;GO:0043229;GO:0042445;GO:0003674;GO:0006807;GO:0044249;GO:0034754;GO:0009691;GO:0005575;GO:0043226;GO:0043231;GO:0005634;GO:0010817;GO:0065007;GO:1901564	K06966	Down Regulation
Cla97C04G073140	2560.07	1499.55	0.585747	-0.77165	5.07858e-08	1.28151e-06	Cla97Chr04	20734973	20739219	+	1431	GO:0070279;GO:0005737;GO:0044424;GO:0005515;GO:0005623;GO:0050896;GO:0044237;GO:0031669;GO:0030170;GO:1901363;GO:0097159;GO:0009605;GO:0009991;GO:0008152;GO:0042802;GO:0044464;GO:0005622;GO:0007154;GO:0003824;GO:0005488;GO:0043168;GO:0043227;GO:0008483;GO:0016740;GO:0009853;GO:0009987;GO:0008150;GO:0043229;GO:0043562;GO:0051716;GO:0016769;GO:0019842;GO:0043167;GO:0003674;GO:0071496;GO:0008144;GO:…	K00827	Down Regulation
Cla97C01G012190	2167.37	3647.76	1.68304	0.751068	5.34965e-08	1.34681e-06	Cla97Chr01	25024789	25029383	+	2154	GO:0016020;GO:0065008;GO:0034220;GO:0071944;GO:0006885;GO:0030003;GO:0031224;GO:0030641;GO:0030004;GO:0005887;GO:0005623;GO:0015318;GO:0015297;GO:0098656;GO:0055082;GO:0015103;GO:0051234;GO:0099516;GO:0042592;GO:0044464;GO:0044425;GO:0055080;GO:0048364;GO:0007275;GO:0009987;GO:0048878;GO:0008150;GO:0005215;GO:0022804;GO:0015291;GO:0032502;GO:0031226;GO:0055067;GO:0005452;GO:0050801;GO:0099402;GO:…	-	Up Regulation
Cla97C07G137830	1691.16	2877.48	1.70148	0.766789	5.35098e-08	1.34681e-06	Cla97Chr07	25448211	25449280	+	543	-	-	Up Regulation
Cla97C07G134710	7486.51	4179.7	0.558298	-0.840893	5.4421e-08	1.36633e-06	Cla97Chr07	15771972	15773748	+	1569	GO:0016020;GO:0031224;GO:0009058;GO:0050896;GO:1901363;GO:0097159;GO:0020037;GO:0008152;GO:0044425;GO:0003824;GO:0010039;GO:0005488;GO:0043169;GO:0010035;GO:0046906;GO:0004497;GO:0009987;GO:0008150;GO:0070887;GO:0019748;GO:0016709;GO:0051716;GO:0005506;GO:0055114;GO:0043167;GO:0003674;GO:0016705;GO:0044550;GO:0016021;GO:0048037;GO:0010038;GO:0016491;GO:0005575;GO:0042221;GO:0046914;GO:0071281;GO:…	-	Down Regulation
Cla97C02G041620	509.183	1407.24	2.76373	1.46662	5.44235e-08	1.36633e-06	Cla97Chr02	29527470	29531092	+	1795	GO:0065008;GO:0005737;GO:0000295;GO:0044255;GO:0015868;GO:0044237;GO:0051503;GO:0031301;GO:0008152;GO:0005622;GO:0030258;GO:0015931;GO:0005779;GO:0032787;GO:0005743;GO:0008150;GO:0031231;GO:0044439;GO:0015075;GO:0044281;GO:0006862;GO:0072329;GO:0080024;GO:0032501;GO:0005739;GO:0006810;GO:0046395;GO:1901575;GO:0009850;GO:0010817;GO:0009062;GO:0043436;GO:0034220;GO:0031224;GO:0044424;GO:0009791;GO:…	-	Up Regulation
Cla97C01G019760	7340.23	3501.08	0.476972	-1.06802	5.62973e-08	1.41158e-06	Cla97Chr01	32673450	32674306	+	648	GO:0043229;GO:0044434;GO:0044446;GO:0005737;GO:0044435;GO:0044424;GO:0005623;GO:0009532;GO:0044422;GO:0009507;GO:0043226;GO:0043231;GO:0005575;GO:0005634;GO:0005622;GO:0044464;GO:0043227;GO:0009536;GO:0044444;GO:0009570	-	Down Regulation
Cla97C11G220050	3906.21	7244.07	1.8545	0.891033	5.73283e-08	1.43561e-06	Cla97Chr11	26100245	26105895	-	1374	GO:0016020;GO:0010150;GO:0031090;GO:0030312;GO:0005737;GO:0006522;GO:0048827;GO:0090693;GO:0009058;GO:0005623;GO:0009078;GO:0044237;GO:0044422;GO:0097159;GO:0008152;GO:0006520;GO:0005622;GO:0006091;GO:0003824;GO:0005488;GO:0043168;GO:0043227;GO:0006103;GO:0008483;GO:0008150;GO:0032502;GO:0016769;GO:0072350;GO:0055114;GO:0044281;GO:0003674;GO:0008144;GO:0032501;GO:0005886;GO:0051186;GO:0009507;GO:…	K14454	Up Regulation
Cla97C05G094310	136.841	53.3734	0.390039	-1.35831	5.7824e-08	1.44618e-06	Cla97Chr05	15970560	15975236	-	1817	-	-	Down Regulation
Cla97C09G162590	353.492	652.805	1.84673	0.884974	5.79349e-08	1.44713e-06	Cla97Chr09	501269	504020	+	1711	-	-	Up Regulation
Cla97C02G037390	314.027	1378.19	4.38876	2.13381	5.88873e-08	1.46906e-06	Cla97Chr02	24414447	24418534	-	1632	-	-	Up Regulation
Cla97C10G195740	6958.48	3691.97	0.530571	-0.914382	5.92032e-08	1.47508e-06	Cla97Chr10	25250568	25252280	+	946	GO:0043229;GO:0044434;GO:0009416;GO:0044446;GO:0009628;GO:0005737;GO:0044435;GO:0044424;GO:0005623;GO:0009532;GO:0050896;GO:0044422;GO:0009507;GO:0005575;GO:0043226;GO:0043231;GO:0005634;GO:0005622;GO:0044464;GO:0009314;GO:0043227;GO:0009536;GO:0008150;GO:0044444;GO:0009570	-	Down Regulation
Cla97C02G035700	2927.8	4917.35	1.67954	0.748064	5.98943e-08	1.49042e-06	Cla97Chr02	13090860	13104871	+	5271	GO:1901265;GO:0030312;GO:0044434;GO:0071944;GO:0005737;GO:0044424;GO:0005515;GO:0005623;GO:0050896;GO:0044422;GO:1901363;GO:0097159;GO:0006457;GO:0044464;GO:0005622;GO:0032553;GO:0005488;GO:0043168;GO:0032559;GO:0030554;GO:0043227;GO:0009987;GO:0009536;GO:0008150;GO:0035639;GO:0017076;GO:0043229;GO:0005524;GO:0006950;GO:0044446;GO:0043167;GO:0044435;GO:0003674;GO:0008144;GO:0009532;GO:0000166;GO:…	K09487	Up Regulation
Cla97C02G042610	7.58354	174.238	22.9758	4.52204	6.06566e-08	1.50749e-06	Cla97Chr02	30802397	30802732	+	336	-	-	Up Regulation
Cla97C08G146540	568.862	1000.28	1.75839	0.814257	6.12625e-08	1.52063e-06	Cla97Chr08	5279178	5285766	-	1449	-	-	Up Regulation
Cla97C09G171420	2963.99	1740.02	0.587052	-0.768439	6.38686e-08	1.58333e-06	Cla97Chr09	7866521	7869329	-	1188	-	-	Down Regulation
Cla97C07G142980	221.449	1695.69	7.65726	2.93683	6.65369e-08	1.64741e-06	Cla97Chr07	30398702	30410476	+	1188	GO:0044085;GO:0016020;GO:0016043;GO:0010215;GO:0031090;GO:0071944;GO:0005737;GO:0031224;GO:0044424;GO:0005623;GO:0070726;GO:0044422;GO:0009834;GO:0009832;GO:0071554;GO:0005622;GO:0044425;GO:0044464;GO:0098805;GO:0071669;GO:0022607;GO:0043062;GO:0043227;GO:0030198;GO:0009987;GO:0008150;GO:0043229;GO:0098588;GO:0044446;GO:0031225;GO:0009664;GO:0071555;GO:0005886;GO:0043231;GO:0043226;GO:0005575;GO:…	-	Up Regulation
Cla97C04G068950	340.841	859.647	2.52214	1.33465	6.66453e-08	1.64803e-06	Cla97Chr04	2318861	2327549	-	1947	GO:0044434;GO:0097659;GO:0005737;GO:0032991;GO:0009058;GO:0005623;GO:0044422;GO:0044237;GO:0006796;GO:0043228;GO:2001141;GO:0008152;GO:0005622;GO:0003824;GO:0043227;GO:0043170;GO:0042793;GO:0008150;GO:0009657;GO:0010468;GO:0018130;GO:0031326;GO:0080090;GO:0030880;GO:0003674;GO:1901360;GO:0032774;GO:0031323;GO:0000427;GO:0009507;GO:0043231;GO:0005575;GO:0016070;GO:1903506;GO:0050789;GO:0090304;GO:…	-	Up Regulation
Cla97C04G068700	272.536	509.886	1.87089	0.903725	6.70028e-08	1.6548e-06	Cla97Chr04	1359640	1360656	-	1017	GO:0016020;GO:0090353;GO:0030312;GO:0030054;GO:0071944;GO:0005737;GO:0044424;GO:0005911;GO:0005623;GO:0004857;GO:0055044;GO:0050896;GO:0098772;GO:0009506;GO:0005622;GO:0044464;GO:0043227;GO:0008150;GO:0043229;GO:0048046;GO:0006950;GO:0012505;GO:0003674;GO:0005576;GO:0043086;GO:0005575;GO:0043231;GO:0043226;GO:0030234;GO:0050790;GO:0065009;GO:0009505;GO:0044092;GO:0005618;GO:0005794;GO:0006952;GO:…	-	Up Regulation
Cla97C09G166180	491.383	875.522	1.78175	0.833296	6.77693e-08	1.67164e-06	Cla97Chr09	3318438	3330287	-	3459	GO:0016645;GO:1901265;GO:0050660;GO:0097164;GO:0044237;GO:0006576;GO:0071704;GO:1901363;GO:0006598;GO:0006595;GO:0097159;GO:0008152;GO:0003824;GO:0046208;GO:0005488;GO:0044248;GO:0043168;GO:0034641;GO:0009987;GO:0008150;GO:0009308;GO:0044106;GO:0016647;GO:0052901;GO:0017144;GO:0055114;GO:0043167;GO:0052894;GO:0003674;GO:0006807;GO:0000166;GO:0042402;GO:0046592;GO:0052895;GO:0042737;GO:0048037;GO:…	-	Up Regulation
Cla97C10G200530	830.713	1431.53	1.72326	0.78514	6.99574e-08	1.72346e-06	Cla97Chr10	30602853	30604880	+	2028	GO:0016020;GO:0140096;GO:0016310;GO:1901265;GO:0071944;GO:0016773;GO:0044267;GO:0031224;GO:0005623;GO:0004672;GO:0044237;GO:0006796;GO:0071704;GO:1901363;GO:0097159;GO:0008152;GO:0016301;GO:0044464;GO:0044425;GO:0006468;GO:0003824;GO:0032553;GO:0005488;GO:0043168;GO:0019538;GO:0043170;GO:0030554;GO:0032559;GO:0016740;GO:0009987;GO:0008150;GO:0017076;GO:0035639;GO:0005524;GO:0043167;GO:0003674;GO:…	-	Up Regulation
Cla97C02G029330	252.248	120.745	0.478678	-1.06287	7.03856e-08	1.73185e-06	Cla97Chr02	2563414	2563914	+	501	-	-	Down Regulation
Cla97C07G142960	231.272	922.323	3.98805	1.99568	7.04964e-08	1.73242e-06	Cla97Chr07	30395023	30398131	+	1593	-	-	Up Regulation
Cla97C05G097600	18.2709	67.9892	3.72118	1.89576	7.14835e-08	1.7545e-06	Cla97Chr05	26996751	26997104	-	354	-	-	Up Regulation
Cla97C10G188050	943.91	530.503	0.562027	-0.831288	7.22345e-08	1.77073e-06	Cla97Chr10	4014579	4017536	-	1568	GO:0016020;GO:0140096;GO:0008233;GO:0031090;GO:0051674;GO:0019838;GO:0005737;GO:0023051;GO:0051046;GO:0005623;GO:0044422;GO:0015031;GO:0051234;GO:0098827;GO:0008152;GO:0010646;GO:0005622;GO:0003824;GO:0005488;GO:0032879;GO:0098791;GO:0043227;GO:0043170;GO:0019538;GO:0042886;GO:0033036;GO:0008104;GO:0005789;GO:0008150;GO:1903362;GO:0051051;GO:0050709;GO:0080090;GO:0031967;GO:0031329;GO:0009894;GO:…	-	Down Regulation
Cla97C04G075160	134.477	1554.72	11.5613	3.53123	7.25968e-08	1.77741e-06	Cla97Chr04	22736246	22737048	-	803	GO:0097659;GO:0009058;GO:0005623;GO:0071289;GO:0044237;GO:0097159;GO:2001141;GO:0008152;GO:0005622;GO:0005488;GO:0140110;GO:0043227;GO:0043170;GO:0010035;GO:0070887;GO:0008150;GO:0051716;GO:0010468;GO:0018130;GO:0031326;GO:0080090;GO:0003674;GO:1901360;GO:0010200;GO:0032774;GO:0031323;GO:0010038;GO:0043231;GO:0016070;GO:0005575;GO:1903506;GO:0010243;GO:2000280;GO:0042221;GO:0050789;GO:0090304;GO:…	-	Up Regulation
Cla97C05G085800	2657.4	1560.37	0.587177	-0.768133	7.32207e-08	1.79046e-06	Cla97Chr05	4344426	4345843	+	1212	-	-	Down Regulation
Cla97C03G051560	16.9412	79.7776	4.70909	2.23545	7.44081e-08	1.81725e-06	Cla97Chr03	723623	727666	-	1455	-	-	Up Regulation
Cla97C05G102480	307.462	562.319	1.82891	0.870981	7.47208e-08	1.82263e-06	Cla97Chr05	30726309	30729442	+	2496	GO:0016020;GO:0140096;GO:0019787;GO:0016567;GO:0071944;GO:0044267;GO:0003674;GO:0006807;GO:0070647;GO:0005623;GO:0044238;GO:0044237;GO:0005886;GO:0071704;GO:0005575;GO:0008152;GO:0044464;GO:0032446;GO:0003824;GO:0004842;GO:0044260;GO:0006464;GO:0019538;GO:0043170;GO:0036211;GO:0043412;GO:0016740;GO:0009987;GO:0008150;GO:1901564	K08332	Up Regulation
Cla97C07G130950	1054.11	1785.98	1.6943	0.760689	7.88666e-08	1.92139e-06	Cla97Chr07	2559290	2561905	-	903	-	-	Up Regulation
Cla97C11G214550	3395.12	2005.18	0.590607	-0.759729	7.94161e-08	1.93239e-06	Cla97Chr11	7918157	7920792	-	1791	-	-	Down Regulation
Cla97C05G088270	61.3012	174.15	2.8409	1.50635	7.96245e-08	1.93508e-06	Cla97Chr05	6381880	6383445	+	1047	-	-	Up Regulation
Cla97C05G102010	7.09516	41.7595	5.88563	2.5572	8.02441e-08	1.94774e-06	Cla97Chr05	30450099	30450389	+	291	-	-	Up Regulation
Cla97C07G135080	176.255	731.922	4.15263	2.05403	8.35703e-08	2.02599e-06	Cla97Chr07	19731274	19733645	+	1461	GO:0042446;GO:0065008;GO:0021700;GO:0001101;GO:0016053;GO:0022414;GO:0009693;GO:0043449;GO:0009058;GO:0044237;GO:0016847;GO:0018871;GO:0009611;GO:0097159;GO:0009605;GO:0008152;GO:0006520;GO:0042802;GO:0003824;GO:0005488;GO:1901607;GO:0006979;GO:0009719;GO:0032787;GO:0043168;GO:0010035;GO:0070887;GO:0008150;GO:0032502;GO:0009733;GO:0051716;GO:0003006;GO:0010154;GO:0042445;GO:0009888;GO:0044281;GO:…	K01762	Up Regulation
Cla97C11G207230	4.54382	63.5896	13.9948	3.80681	8.50872e-08	2.06024e-06	Cla97Chr11	1086466	1087611	-	954	GO:0033554;GO:0017001;GO:0009628;GO:0050896;GO:0044237;GO:0097159;GO:1901363;GO:0020037;GO:0008152;GO:0042743;GO:1990748;GO:0051187;GO:0072593;GO:0003824;GO:0005488;GO:0001666;GO:0070482;GO:0006979;GO:0043169;GO:0044248;GO:0098869;GO:0071453;GO:0042744;GO:0009987;GO:0046906;GO:0070887;GO:0008150;GO:0016684;GO:0071456;GO:0051716;GO:0097237;GO:0006950;GO:0055114;GO:0017144;GO:0016999;GO:0009636;GO:…	-	Up Regulation
Cla97C01G004570	156.737	571.614	3.64697	1.8667	8.56332e-08	2.07092e-06	Cla97Chr01	4392925	4395178	+	831	GO:0097659;GO:0009891;GO:0098542;GO:0031347;GO:0044237;GO:0009607;GO:0009605;GO:0008152;GO:0005622;GO:0005488;GO:0009719;GO:0009867;GO:0043170;GO:0008150;GO:0051716;GO:0003677;GO:0018130;GO:0080090;GO:0045893;GO:0032774;GO:0010200;GO:0031323;GO:0051704;GO:0050776;GO:1903506;GO:0010243;GO:0009753;GO:0048583;GO:0044260;GO:0010557;GO:1901698;GO:0010604;GO:0002682;GO:0051301;GO:1901362;GO:2000112;GO:…	K09286	Up Regulation
Cla97C08G155640	185.944	379.818	2.04264	1.03044	8.74638e-08	2.1126e-06	Cla97Chr08	23647353	23652410	+	1299	-	-	Up Regulation
Cla97C07G142880	117.888	247.988	2.10359	1.07286	8.84687e-08	2.13427e-06	Cla97Chr07	30357321	30358434	+	777	-	-	Up Regulation
Cla97C02G047690	423.225	220.517	0.52104	-0.940533	9.27642e-08	2.23516e-06	Cla97Chr02	35336703	35337602	+	900	GO:0097659;GO:0009058;GO:0005623;GO:0044237;GO:0097159;GO:2001141;GO:0008152;GO:0005622;GO:0005488;GO:0140110;GO:0043227;GO:0043170;GO:0008150;GO:0010468;GO:0003677;GO:0018130;GO:0031326;GO:0080090;GO:0003674;GO:1901360;GO:0032774;GO:0031323;GO:0043565;GO:0043231;GO:0016070;GO:0005575;GO:1903506;GO:0050789;GO:0090304;GO:0006351;GO:0003676;GO:0044260;GO:0019222;GO:1901362;GO:2000112;GO:0050794;GO:…	-	Down Regulation
Cla97C09G177707	2552.71	1494.04	0.585278	-0.772807	9.67571e-08	2.32854e-06	Cla97Chr09	28966889	28967711	-	823	GO:0030312;GO:0061134;GO:0005623;GO:0010466;GO:0051240;GO:0005488;GO:0009408;GO:0008150;GO:0052548;GO:0051716;GO:0080090;GO:2000116;GO:0003674;GO:0048582;GO:0005576;GO:0031323;GO:0043086;GO:0010605;GO:0005575;GO:0050789;GO:0032268;GO:0030234;GO:0051336;GO:0050790;GO:0032269;GO:0034605;GO:0048580;GO:0065009;GO:0019222;GO:0005618;GO:0044092;GO:0006952;GO:0051172;GO:0052547;GO:0051094;GO:2000026;GO:…	-	Down Regulation
Cla97C11G225330	1877.98	3151.98	1.67838	0.747072	1.00049e-07	2.40482e-06	Cla97Chr11	30769638	30791018	+	4507	GO:0097659;GO:0010608;GO:0005737;GO:0032991;GO:0009058;GO:0005623;GO:0044237;GO:0044422;GO:0043228;GO:0097159;GO:2001141;GO:0008152;GO:0000184;GO:0005622;GO:0005488;GO:1901361;GO:0043227;GO:0043170;GO:0008150;GO:0003677;GO:0010468;GO:0018130;GO:0031326;GO:0080090;GO:0003674;GO:1901360;GO:0032774;GO:0000291;GO:0031323;GO:0010605;GO:0043928;GO:0043231;GO:0006401;GO:0005575;GO:0016070;GO:0019439;GO:…	K12600	Up Regulation
Cla97C08G157740	437.833	232.359	0.530701	-0.914028	1.005e-07	2.41118e-06	Cla97Chr08	25208550	25209742	-	879	-	-	Down Regulation
Cla97C06G123120	784.964	3302.17	4.20677	2.07271	1.00557e-07	2.41118e-06	Cla97Chr06	25434265	25438254	-	738	GO:0097659;GO:0009058;GO:0005623;GO:0044237;GO:0097159;GO:2001141;GO:0008152;GO:0005622;GO:0005488;GO:0140110;GO:0043227;GO:0043170;GO:0008150;GO:0010468;GO:0003677;GO:0018130;GO:0031326;GO:0080090;GO:0003674;GO:1901360;GO:0032774;GO:0031323;GO:0043231;GO:0016070;GO:0005575;GO:1903506;GO:0050789;GO:0090304;GO:0006351;GO:0003676;GO:0044260;GO:0019222;GO:1901362;GO:2000112;GO:0050794;GO:0006725;GO:…	-	Up Regulation
Cla97C11G225140	168.701	334.427	1.98237	0.987227	1.01903e-07	2.44048e-06	Cla97Chr11	30660157	30663559	-	1415	GO:0097659;GO:0005737;GO:0009058;GO:0005623;GO:0044237;GO:0097159;GO:2001141;GO:0008152;GO:0005622;GO:0005488;GO:0043227;GO:0043170;GO:0008150;GO:0010468;GO:0003677;GO:0018130;GO:0031326;GO:0080090;GO:0003674;GO:1901360;GO:0032774;GO:0031323;GO:0043231;GO:0016070;GO:0005575;GO:1903506;GO:0050789;GO:0090304;GO:0006351;GO:0003676;GO:0044260;GO:0019222;GO:1901362;GO:2000112;GO:0050794;GO:0006725;GO:…	-	Up Regulation
Cla97C07G143310	846.168	1654.46	1.95523	0.967341	1.02806e-07	2.45912e-06	Cla97Chr07	30720364	30722358	+	1995	GO:0016020;GO:0005938;GO:0071944;GO:0005737;GO:0099568;GO:0032991;GO:0044424;GO:0000145;GO:0005623;GO:0015031;GO:0051234;GO:0005622;GO:0044464;GO:0090543;GO:0042886;GO:0033036;GO:0008104;GO:0009987;GO:0008150;GO:0099023;GO:0046903;GO:0016192;GO:0030496;GO:0071702;GO:0005829;GO:0005886;GO:0006810;GO:0045184;GO:0005575;GO:0044448;GO:0032940;GO:0051179;GO:0015833;GO:0071705;GO:0044444;GO:0006887	K07195	Up Regulation
Cla97C06G111490	303.034	150.664	0.497186	-1.00814	1.05937e-07	2.53096e-06	Cla97Chr06	2249185	2250916	-	408	-	-	Down Regulation
Cla97C01G020840	1766.09	2945.59	1.66786	0.737998	1.10961e-07	2.64778e-06	Cla97Chr01	33332059	33332988	+	732	-	-	Up Regulation
Cla97C05G103900	507.989	1756.32	3.45739	1.78968	1.11628e-07	2.65868e-06	Cla97Chr05	31933559	31938963	-	2353	-	-	Up Regulation
Cla97C03G058060	31.9917	305.084	9.53636	3.25344	1.11687e-07	2.65868e-06	Cla97Chr03	7277166	7277574	+	327	-	-	Up Regulation
Cla97C05G098630	75.629	175.5	2.32054	1.21446	1.16145e-07	2.76149e-06	Cla97Chr05	27846257	27848491	+	492	-	K13120	Up Regulation
Cla97C06G126690	1130.09	1910.99	1.69101	0.757886	1.1901e-07	2.8262e-06	Cla97Chr06	28443514	28449589	-	4691	GO:0032502;GO:0043229;GO:0005737;GO:0048869;GO:0043167;GO:0003674;GO:0012505;GO:0045445;GO:0044424;GO:0005623;GO:0005575;GO:0043226;GO:0043231;GO:0030154;GO:0005622;GO:0044464;GO:0005488;GO:0043169;GO:0046872;GO:0061061;GO:0043227;GO:0005794;GO:0048856;GO:0009987;GO:0008150;GO:0044444	-	Up Regulation
Cla97C02G050320	13.7669	110.083	7.9962	2.99931	1.28044e-07	3.03709e-06	Cla97Chr02	37545619	37546074	+	456	-	-	Up Regulation
Cla97C02G030340	55.8684	139.972	2.50538	1.32503	1.32331e-07	3.135e-06	Cla97Chr02	3322572	3323904	-	840	GO:0097659;GO:0009058;GO:0005623;GO:0044237;GO:0097159;GO:2001141;GO:0008152;GO:0005622;GO:0005488;GO:0140110;GO:0043227;GO:0043170;GO:0008150;GO:0010468;GO:0003677;GO:0018130;GO:0031326;GO:0080090;GO:0003674;GO:1901360;GO:0032774;GO:0031323;GO:0016070;GO:0005575;GO:0043231;GO:1903506;GO:0050789;GO:0090304;GO:0006351;GO:0003676;GO:0044260;GO:0019222;GO:1901362;GO:2000112;GO:0050794;GO:0006725;GO:…	-	Up Regulation
Cla97C05G085670	674.437	1168.27	1.73221	0.792614	1.35177e-07	3.19859e-06	Cla97Chr05	4209760	4211873	+	1322	GO:0032270;GO:0005737;GO:0097659;GO:0010608;GO:0009891;GO:0044237;GO:0043228;GO:0005654;GO:0008152;GO:0005622;GO:0003824;GO:0031369;GO:0005488;GO:0003899;GO:0043170;GO:0043233;GO:0008150;GO:0055029;GO:0003677;GO:0018130;GO:0080090;GO:0031329;GO:0009894;GO:0031981;GO:0032774;GO:0000291;GO:0031323;GO:0019439;GO:1901575;GO:0006402;GO:0010557;GO:0044260;GO:0010604;GO:0016071;GO:1901362;GO:2000112;GO:…	K16253	Up Regulation
Cla97C09G162500	314.712	1118.61	3.5544	1.82961	1.36104e-07	3.21668e-06	Cla97Chr09	450262	453921	+	1269	GO:0044085;GO:0033554;GO:0016043;GO:0009267;GO:0052732;GO:0016791;GO:0016817;GO:0016787;GO:0050896;GO:0044237;GO:0031669;GO:0006796;GO:0051259;GO:0009605;GO:0009991;GO:0008152;GO:0016462;GO:0007154;GO:0022607;GO:0003824;GO:0051262;GO:0065003;GO:0005488;GO:0043169;GO:0016818;GO:0009987;GO:0008150;GO:0051716;GO:0004427;GO:0006950;GO:0043167;GO:0003674;GO:0071496;GO:0052731;GO:0016311;GO:0031668;GO:…	K13248	Up Regulation
Cla97C09G162010	183.998	558.907	3.03757	1.60292	1.38304e-07	3.26477e-06	Cla97Chr09	101085	101741	+	657	-	-	Up Regulation
Cla97C01G023480	2765.27	7076.56	2.55908	1.35563	1.40479e-07	3.31216e-06	Cla97Chr01	34894774	34899852	+	2879	GO:0000287;GO:0019842;GO:0043167;GO:0003674;GO:0016829;GO:0048037;GO:1901681;GO:0030976;GO:0004737;GO:0097159;GO:1901363;GO:0003824;GO:0005488;GO:0016830;GO:0016831;GO:0046872;GO:0043169;GO:0043168;GO:0050662;GO:0036094	K01568	Up Regulation
Cla97C07G129400	341.518	616.1	1.80401	0.851204	1.40727e-07	3.31405e-06	Cla97Chr07	1159000	1161575	+	1065	GO:0042278;GO:0009116;GO:0005737;GO:0009117;GO:0009058;GO:0046129;GO:0009163;GO:0005623;GO:0044237;GO:0016861;GO:0006796;GO:0097159;GO:0046390;GO:0008152;GO:0034404;GO:1901137;GO:0005622;GO:1901068;GO:0003824;GO:0032553;GO:0005488;GO:0006753;GO:1901070;GO:0019693;GO:0043168;GO:0032559;GO:0030554;GO:0008150;GO:0035639;GO:0006183;GO:0009145;GO:0005524;GO:0018130;GO:0009206;GO:0055114;GO:0044281;GO:…	K06041	Up Regulation
Cla97C03G065380	1177.54	3096.59	2.6297	1.3949	1.41593e-07	3.33047e-06	Cla97Chr03	28856521	28860669	-	1200	GO:0042446;GO:0065008;GO:0001101;GO:0048443;GO:0016053;GO:0022414;GO:0005737;GO:0048466;GO:0048827;GO:0044255;GO:0009058;GO:0005623;GO:0044237;GO:0031408;GO:0009607;GO:0008610;GO:0097159;GO:0009605;GO:0008152;GO:0042802;GO:0005622;GO:0032553;GO:0003824;GO:0005488;GO:0006979;GO:0009908;GO:0032787;GO:0043168;GO:0043227;GO:0010035;GO:0009695;GO:0008150;GO:0006629;GO:0032502;GO:0009620;GO:0003006;GO:…	K05894	Up Regulation
Cla97C04G072770	1404.52	2503.4	1.7824	0.833818	1.43371e-07	3.36469e-06	Cla97Chr04	20084593	20088232	-	1785	GO:0016020;GO:0072511;GO:0034220;GO:0030001;GO:0031224;GO:0015318;GO:0051234;GO:0000041;GO:0046873;GO:0044425;GO:0006812;GO:0022890;GO:0008150;GO:0005215;GO:0098655;GO:0015075;GO:0098660;GO:0006829;GO:0003674;GO:0046915;GO:0016021;GO:0071577;GO:0006810;GO:0005575;GO:0055085;GO:0072509;GO:0006811;GO:0005385;GO:0051179;GO:0008324;GO:0098662;GO:0070838;GO:0022857	-	Up Regulation
Cla97C10G187953	4.84278	34.3043	7.0836	2.82448	1.43388e-07	3.36469e-06	Cla97Chr10	3930282	3931636	+	765	-	-	Up Regulation
Cla97C05G105510	5478.64	8924.91	1.62904	0.704018	1.46366e-07	3.42793e-06	Cla97Chr05	33064591	33071133	-	2664	GO:0016310;GO:0046486;GO:1901265;GO:0016773;GO:0046854;GO:0019901;GO:0044267;GO:0044255;GO:0005515;GO:0043424;GO:0044237;GO:0006796;GO:0071704;GO:1901363;GO:0097159;GO:0008152;GO:0016301;GO:0006468;GO:0003824;GO:0032553;GO:0005488;GO:0030258;GO:0004430;GO:0046777;GO:0006650;GO:0043168;GO:0046488;GO:0043170;GO:0019538;GO:0030554;GO:0032559;GO:0016740;GO:0009987;GO:0008150;GO:0017076;GO:0035639;GO:…	-	Up Regulation
Cla97C09G181160	59.9724	940.403	15.6806	3.97091	1.46431e-07	3.42793e-06	Cla97Chr09	34635772	34638107	-	1500	GO:0140096;GO:0016773;GO:0052169;GO:0007166;GO:0005737;GO:0098542;GO:0004672;GO:0031347;GO:0044237;GO:0043228;GO:0009607;GO:0009605;GO:0008152;GO:0005622;GO:0003824;GO:0007178;GO:0005488;GO:0044003;GO:0052255;GO:0043168;GO:0043170;GO:0019538;GO:0032559;GO:0044419;GO:0043233;GO:0008150;GO:0051716;GO:0009620;GO:0005524;GO:0031981;GO:0044403;GO:0005730;GO:0008144;GO:0051704;GO:0005886;GO:0050776;GO:…	-	Up Regulation
Cla97C02G027980	1539.76	907.705	0.589509	-0.762414	1.46965e-07	3.43638e-06	Cla97Chr02	1535063	1537358	-	1084	GO:0044085;GO:0016762;GO:0016043;GO:0030312;GO:0071944;GO:0044036;GO:0044042;GO:0016787;GO:0005623;GO:0044237;GO:0044264;GO:0071704;GO:0071554;GO:0008152;GO:0044464;GO:0003824;GO:0044262;GO:0005976;GO:0043170;GO:0010411;GO:0010383;GO:0009987;GO:0016740;GO:0008150;GO:0048046;GO:0006073;GO:0016758;GO:0003674;GO:0046527;GO:0004553;GO:0044238;GO:0005576;GO:0005975;GO:0071555;GO:0010410;GO:0005575;GO:…	K08235	Down Regulation
Cla97C01G018270	55.2329	138.203	2.5022	1.32319	1.47784e-07	3.45145e-06	Cla97Chr01	31538391	31538573	+	183	-	-	Up Regulation
Cla97C05G106320	5.29047	59.2486	11.1991	3.48531	1.51593e-07	3.53622e-06	Cla97Chr05	33580761	33584022	+	1588	GO:0016020;GO:0031090;GO:0005737;GO:0044433;GO:0005623;GO:0044237;GO:0044422;GO:0005769;GO:0051234;GO:0008152;GO:0005622;GO:0005764;GO:0003824;GO:0005488;GO:0019538;GO:0043227;GO:0043170;GO:0008150;GO:0000323;GO:0010008;GO:0012506;GO:0044440;GO:0003674;GO:0070647;GO:0098657;GO:0043231;GO:0005575;GO:0006810;GO:0005773;GO:0044260;GO:0006464;GO:0036211;GO:0031410;GO:0031982;GO:0031224;GO:0044267;GO:…	-	Up Regulation
Cla97C01G022940	69.3152	161.499	2.32992	1.22028	1.53935e-07	3.58661e-06	Cla97Chr01	34531855	34532538	+	684	GO:0050794;GO:0010185;GO:0043433;GO:0060255;GO:0019219;GO:0044424;GO:0080134;GO:0048519;GO:0005623;GO:0050896;GO:0031347;GO:2001141;GO:0044464;GO:0005622;GO:0009889;GO:0051171;GO:0043227;GO:0008150;GO:0031348;GO:0043229;GO:0010468;GO:0006355;GO:0031326;GO:0006950;GO:0080090;GO:0051245;GO:0010556;GO:0048585;GO:0031323;GO:0051252;GO:0043226;GO:0005575;GO:0043231;GO:1903506;GO:0005634;GO:0050789;GO:…	-	Up Regulation
Cla97C10G187910	12.409	51.1471	4.12178	2.04327	1.55201e-07	3.61186e-06	Cla97Chr10	3908732	3915793	+	969	GO:0016020;GO:0009535;GO:0044434;GO:0005737;GO:0009534;GO:0042651;GO:0031224;GO:0044424;GO:0005515;GO:0005623;GO:0044422;GO:0044237;GO:0008152;GO:0042802;GO:0044464;GO:0044425;GO:0006091;GO:0005622;GO:0003824;GO:0005488;GO:0055035;GO:0043227;GO:0009536;GO:0009987;GO:0008150;GO:0015979;GO:0043229;GO:0009773;GO:0016730;GO:0055114;GO:0044446;GO:0044435;GO:0003674;GO:0019684;GO:0016021;GO:0016491;GO:…	-	Up Regulation
Cla97C01G017020	191.053	880.255	4.60738	2.20395	1.59775e-07	3.71392e-06	Cla97Chr01	30630638	30631450	+	813	GO:0005575;GO:0016020;GO:0071944;GO:0044464;GO:0044425;GO:0031224;GO:0005623;GO:0016021;GO:0005886	-	Up Regulation
Cla97C01G003720	701.476	1203.01	1.71497	0.77818	1.61434e-07	3.74807e-06	Cla97Chr01	3614895	3619096	+	1739	GO:0140096;GO:0016417;GO:0016020;GO:0010150;GO:0005737;GO:0090693;GO:0048827;GO:0016409;GO:0005623;GO:0044422;GO:0005769;GO:0016746;GO:0005622;GO:0003824;GO:0098791;GO:0043227;GO:0008150;GO:0032502;GO:0000138;GO:0003674;GO:0031323;GO:0016747;GO:0032501;GO:0005575;GO:0048831;GO:0043231;GO:0050789;GO:0019706;GO:0007568;GO:0019222;GO:1900055;GO:2000377;GO:0031985;GO:0048856;GO:2000026;GO:0048366;GO:…	K20028	Up Regulation
Cla97C02G037550	2055.55	1224.66	0.595785	-0.747136	1.66585e-07	3.86312e-06	Cla97Chr02	24627781	24630736	+	2022	GO:0140096;GO:0016020;GO:0016773;GO:0007166;GO:0004672;GO:0005623;GO:0044237;GO:0006796;GO:0097159;GO:0008152;GO:0007165;GO:0007154;GO:0007178;GO:0003824;GO:0032553;GO:0005488;GO:0043168;GO:0043170;GO:0032559;GO:0030554;GO:0019538;GO:0008150;GO:0007167;GO:0035639;GO:0051716;GO:0005524;GO:0003674;GO:0008144;GO:0000166;GO:0023052;GO:0005886;GO:0005575;GO:0050789;GO:0044260;GO:0004674;GO:0006464;GO:…	-	Down Regulation
Cla97C03G051250	1520.95	2528.18	1.66224	0.733131	1.67447e-07	3.87857e-06	Cla97Chr03	394856	396763	+	1908	GO:0016020;GO:0044421;GO:0001101;GO:1900424;GO:0005737;GO:0099568;GO:0023051;GO:0032991;GO:0098542;GO:0005623;GO:0031347;GO:0015031;GO:0009607;GO:0051234;GO:0090333;GO:0071554;GO:0070062;GO:0009789;GO:0009605;GO:0002238;GO:0010646;GO:0009415;GO:0005622;GO:0005488;GO:0090543;GO:0032103;GO:1905959;GO:0043227;GO:0010035;GO:0042886;GO:0033036;GO:0008104;GO:1901419;GO:0008150;GO:0046903;GO:0099023;GO:…	-	Up Regulation
Cla97C08G153880	1204.81	662.798	0.550124	-0.862171	1.71167e-07	3.96009e-06	Cla97Chr08	22029405	22035421	-	2799	GO:0030312;GO:0071944;GO:0030054;GO:0005737;GO:0044424;GO:0016787;GO:0005911;GO:0005623;GO:0055044;GO:0071704;GO:0009506;GO:0008152;GO:0044464;GO:0005622;GO:0003824;GO:0043227;GO:0009536;GO:0008150;GO:0043229;GO:0048046;GO:0003674;GO:0004553;GO:0005576;GO:0044238;GO:0005975;GO:0009507;GO:0005575;GO:0043226;GO:0043231;GO:0016798;GO:0009505;GO:0005618;GO:0044444	-	Down Regulation
Cla97C10G198530	203.472	553.442	2.71999	1.4436	1.73347e-07	4.00585e-06	Cla97Chr10	28347397	28351446	-	1704	GO:0019139;GO:0016645;GO:0005615;GO:0044421;GO:0065008;GO:1901265;GO:0050660;GO:0006725;GO:0005737;GO:0044424;GO:0005623;GO:0044237;GO:0071704;GO:0016614;GO:1901363;GO:0097159;GO:0048507;GO:0009690;GO:0008152;GO:0009823;GO:0046483;GO:0044464;GO:0005622;GO:0003824;GO:0005488;GO:0043168;GO:0043227;GO:0009987;GO:0008150;GO:0009308;GO:0032502;GO:0043229;GO:0042445;GO:0009888;GO:0055114;GO:0043167;GO:…	K00279	Up Regulation
Cla97C11G210630	171.338	76.3189	0.445429	-1.16673	1.75712e-07	4.05574e-06	Cla97Chr11	3972546	3976243	-	2208	GO:0000003;GO:0016043;GO:0022414;GO:0044275;GO:0044042;GO:0016787;GO:0009791;GO:1990059;GO:0044237;GO:0044264;GO:0071704;GO:0071554;GO:0008152;GO:0051273;GO:0044262;GO:0003824;GO:0071669;GO:0005976;GO:0051275;GO:0044248;GO:0009828;GO:0043170;GO:0007275;GO:0061458;GO:0009987;GO:0008150;GO:0032502;GO:0010154;GO:0010047;GO:0003006;GO:0009251;GO:0006073;GO:0048731;GO:0044247;GO:0030243;GO:0048608;GO:…	K01179	Down Regulation
Cla97C03G052660	679.663	380.288	0.559524	-0.837729	1.78764e-07	4.12137e-06	Cla97Chr03	1620156	1625230	-	2582	-	-	Down Regulation
Cla97C10G205510	202.84	429.411	2.117	1.08202	1.79298e-07	4.12888e-06	Cla97Chr10	34555879	34563971	-	2025	GO:0016020;GO:1901265;GO:0031090;GO:0005737;GO:0044424;GO:0005623;GO:0043207;GO:0050896;GO:0051707;GO:0044422;GO:0009607;GO:0097159;GO:1901363;GO:0009605;GO:0044464;GO:0005622;GO:0098805;GO:0032553;GO:0005488;GO:0032550;GO:0043168;GO:0043227;GO:0019001;GO:0005525;GO:0009617;GO:0008150;GO:0035639;GO:0017076;GO:0043229;GO:0098588;GO:0044446;GO:0043167;GO:0001882;GO:0003674;GO:0000166;GO:0051704;GO:…	-	Up Regulation
Cla97C01G022480	1195.63	2001.57	1.67407	0.743363	1.81067e-07	4.16476e-06	Cla97Chr01	34220401	34222540	+	984	-	K12184	Up Regulation
Cla97C03G052960	1068.36	1792.29	1.67762	0.746412	2.03151e-07	4.66728e-06	Cla97Chr03	1990000	1991910	-	1911	GO:0001505;GO:0065008;GO:0099568;GO:0005737;GO:0032991;GO:0007269;GO:0005623;GO:0015031;GO:0099504;GO:1902936;GO:0051234;GO:0099003;GO:0051649;GO:0005622;GO:0007154;GO:0005488;GO:0035091;GO:0043168;GO:0098916;GO:0097458;GO:0042886;GO:0008104;GO:0033036;GO:0008150;GO:0099023;GO:0046903;GO:1901981;GO:0051650;GO:0048489;GO:0006904;GO:0003674;GO:0023052;GO:0005575;GO:0006810;GO:0007267;GO:0032940;GO:…	K07195	Up Regulation
Cla97C11G223810	87.9309	341.302	3.88148	1.95661	2.05419e-07	4.71389e-06	Cla97Chr11	29597498	29600587	-	1239	GO:1901606;GO:0009110;GO:0005737;GO:0009058;GO:0005623;GO:0044237;GO:0097159;GO:0006775;GO:0008152;GO:0006520;GO:0005622;GO:0003824;GO:0005488;GO:1901361;GO:0043168;GO:0008483;GO:0004838;GO:0006570;GO:0008150;GO:0009072;GO:0016769;GO:0018130;GO:0044281;GO:0003674;GO:1901360;GO:1901617;GO:0008144;GO:0005575;GO:0046395;GO:1901575;GO:0019439;GO:0042362;GO:0009063;GO:0006082;GO:1901362;GO:0043436;GO:…	K00815	Up Regulation
Cla97C09G162180	496.574	1154.42	2.32476	1.21708	2.06713e-07	4.7381e-06	Cla97Chr09	241551	245118	+	2726	-	-	Up Regulation
Cla97C01G001400	838.715	4389.48	5.23358	2.3878	2.11201e-07	4.83535e-06	Cla97Chr01	1212595	1214901	+	1281	-	-	Up Regulation
Cla97C05G105170	623.825	1542.55	2.47274	1.30611	2.16956e-07	4.96136e-06	Cla97Chr05	32857818	32861529	-	2154	GO:0016020;GO:0140096;GO:0016773;GO:0007166;GO:0004672;GO:0005623;GO:0044237;GO:0006796;GO:0097159;GO:0008152;GO:0007165;GO:0007154;GO:0032553;GO:0007178;GO:0003824;GO:0005488;GO:0043168;GO:0032559;GO:0030554;GO:0043170;GO:0019538;GO:0008150;GO:0007167;GO:0035639;GO:0051716;GO:0005524;GO:0003674;GO:0008144;GO:0000166;GO:0023052;GO:0005886;GO:0005575;GO:0050789;GO:0044260;GO:0004674;GO:0006464;GO:…	-	Up Regulation
Cla97C09G177590	1011.42	1707.82	1.68853	0.755765	2.27745e-07	5.20206e-06	Cla97Chr09	28653585	28657647	-	1005	GO:0008152;GO:0016701;GO:0016703;GO:0003824;GO:0055114;GO:0018580;GO:0003674;GO:0004497;GO:0008150;GO:0016491	-	Up Regulation
Cla97C08G159940	72.6326	188.574	2.59628	1.37645	2.29608e-07	5.23856e-06	Cla97Chr08	26837470	26851508	-	6720	GO:0016020;GO:0140096;GO:0016773;GO:0044070;GO:0005623;GO:0098581;GO:0004672;GO:0031347;GO:0044237;GO:0006796;GO:0009607;GO:0097159;GO:0009605;GO:0007165;GO:0008152;GO:0007154;GO:0045088;GO:0032553;GO:0003824;GO:0032879;GO:0005488;GO:0051606;GO:0043168;GO:0032559;GO:0043170;GO:0030554;GO:0019538;GO:0008150;GO:0035639;GO:0051716;GO:0005524;GO:0016045;GO:0043269;GO:0003674;GO:0022898;GO:0008144;GO:…	-	Up Regulation
Cla97C09G170630	976.583	1956.78	2.0037	1.00267	2.31523e-07	5.27616e-06	Cla97Chr09	6987141	6989106	-	1845	GO:0140096;GO:0016020;GO:0010941;GO:0016773;GO:0098542;GO:0004672;GO:0005623;GO:0031347;GO:0044237;GO:0006796;GO:0009607;GO:0097159;GO:0009605;GO:0008152;GO:0032553;GO:0003824;GO:0005488;GO:0043168;GO:0032559;GO:0043170;GO:0030554;GO:0019538;GO:0008150;GO:0035639;GO:0005524;GO:0003674;GO:0008144;GO:0000166;GO:0051704;GO:0005886;GO:0005575;GO:0050789;GO:0048583;GO:0044260;GO:0006464;GO:0006952;GO:…	-	Up Regulation
Cla97C05G101660	310.166	157.542	0.507928	-0.977303	2.33489e-07	5.31484e-06	Cla97Chr05	30205707	30209070	-	1651	GO:0097659;GO:0005737;GO:0009058;GO:0005623;GO:0044237;GO:0097159;GO:2001141;GO:0008152;GO:0008356;GO:0005622;GO:0005488;GO:0140110;GO:0043227;GO:0043170;GO:0008150;GO:0010468;GO:0003677;GO:0018130;GO:0031326;GO:0080090;GO:0003674;GO:1901360;GO:0032774;GO:0043565;GO:0031323;GO:0043231;GO:0016070;GO:0005575;GO:1903506;GO:0050789;GO:0090304;GO:0006351;GO:0003676;GO:0044260;GO:0019222;GO:0051301;GO:…	-	Down Regulation
Cla97C01G013110	592.869	262.899	0.443435	-1.1732	2.35552e-07	5.35563e-06	Cla97Chr01	26946340	26947967	-	1628	-	-	Down Regulation
Cla97C05G102310	2191.41	5750.13	2.62395	1.39174	2.3889e-07	5.42527e-06	Cla97Chr05	30619530	30624486	-	3063	GO:0016020;GO:0042625;GO:0044434;GO:0031090;GO:0090662;GO:0005737;GO:0005887;GO:0005623;GO:0044422;GO:0009941;GO:0015318;GO:0051234;GO:0097159;GO:0019829;GO:0005622;GO:0032553;GO:0003824;GO:0043492;GO:0005488;GO:0042170;GO:0043168;GO:0005216;GO:0032559;GO:0043227;GO:0030554;GO:0008150;GO:0035639;GO:0031226;GO:0005524;GO:0098655;GO:0009526;GO:0015075;GO:0022853;GO:0031967;GO:0003674;GO:0008144;GO:…	K01537	Up Regulation
Cla97C08G152170	682.824	1258.51	1.8431	0.882131	2.39811e-07	5.43994e-06	Cla97Chr08	20549475	20552091	+	1053	-	-	Up Regulation
Cla97C03G060720	90.8457	1664.05	18.3174	4.19514	2.43421e-07	5.51415e-06	Cla97Chr03	14069573	14071167	-	1005	GO:0042446;GO:0016020;GO:0065008;GO:0009975;GO:0071944;GO:0016053;GO:0005737;GO:0044424;GO:0009058;GO:0005623;GO:0044237;GO:0071704;GO:0008152;GO:0005622;GO:0044464;GO:0003824;GO:0032787;GO:0043227;GO:0009695;GO:0009536;GO:0009987;GO:0008150;GO:0046423;GO:0009694;GO:0043229;GO:0042445;GO:0044281;GO:0003674;GO:1901576;GO:0044249;GO:0005886;GO:0009507;GO:0043226;GO:0043231;GO:0005575;GO:0046394;GO:…	K10525	Up Regulation
Cla97C06G118950	196.496	374.644	1.90662	0.931021	2.43641e-07	5.51415e-06	Cla97Chr06	14242000	14242551	+	552	GO:0016020;GO:0072594;GO:0031090;GO:0098800;GO:0017038;GO:0005737;GO:0031305;GO:0006839;GO:0032991;GO:0005623;GO:0044455;GO:0031304;GO:0044422;GO:0015031;GO:0051234;GO:0006605;GO:0031301;GO:0051649;GO:0005622;GO:0007005;GO:0065002;GO:0043227;GO:0033365;GO:0042886;GO:0005743;GO:0044743;GO:0033036;GO:0008104;GO:0008150;GO:0030150;GO:0031967;GO:0071806;GO:0005739;GO:0043231;GO:0006810;GO:0005575;GO:…	K17794	Up Regulation
Cla97C03G068350	3981.87	8328.41	2.09159	1.0646	2.47317e-07	5.59095e-06	Cla97Chr03	31727392	31732069	+	2199	GO:0044085;GO:0006518;GO:0010608;GO:0005737;GO:0044237;GO:0071345;GO:0008152;GO:0042802;GO:0002181;GO:0005622;GO:0015718;GO:0003824;GO:0005488;GO:0065003;GO:0009719;GO:0043168;GO:0032559;GO:0006418;GO:0019538;GO:0010558;GO:0043170;GO:0051020;GO:0004812;GO:1901652;GO:0008150;GO:0051716;GO:0005524;GO:0006869;GO:0080090;GO:0044281;GO:0034249;GO:0008144;GO:0140101;GO:0031323;GO:0046942;GO:0005886;GO:…	K01885	Up Regulation
Cla97C01G013980	38.1743	187.488	4.91137	2.29612	2.52286e-07	5.69676e-06	Cla97Chr01	27769855	27771246	+	1392	GO:0140096;GO:0008233;GO:0003674;GO:0006807;GO:0016787;GO:0044238;GO:0005576;GO:0071704;GO:0004175;GO:0005575;GO:0008152;GO:0003824;GO:0004190;GO:0070011;GO:0070001;GO:0006508;GO:0019538;GO:0043170;GO:0008150;GO:1901564	-	Up Regulation
Cla97C10G202630	5.92513	36.2212	6.11316	2.61192	2.52824e-07	5.7024e-06	Cla97Chr10	32498878	32501007	-	1576	GO:0032502;GO:0000003;GO:0090567;GO:0003006;GO:0048437;GO:0099402;GO:0022414;GO:0048731;GO:0005737;GO:0010227;GO:0048608;GO:0044424;GO:0009791;GO:0005829;GO:0005623;GO:0032501;GO:0005575;GO:0009838;GO:0005622;GO:0044464;GO:0009908;GO:0007275;GO:0061458;GO:0048856;GO:0044444;GO:0008150;GO:0048367	-	Up Regulation
Cla97C11G224280	1197.76	3436.67	2.86924	1.52067	2.53839e-07	5.71877e-06	Cla97Chr11	29992712	29994536	+	1200	-	-	Up Regulation
Cla97C01G006020	16.0804	65.6682	4.08375	2.02989	2.56651e-07	5.77553e-06	Cla97Chr01	5825712	5828090	+	969	GO:0043229;GO:0055114;GO:0043167;GO:0003674;GO:0044424;GO:0005623;GO:0016491;GO:0043231;GO:0005575;GO:0043226;GO:0005634;GO:0008152;GO:0044464;GO:0005622;GO:0003824;GO:0005488;GO:0046872;GO:0043169;GO:0043227;GO:0008150	-	Up Regulation
Cla97C10G194980	420.638	738.585	1.75587	0.812186	2.60779e-07	5.86175e-06	Cla97Chr10	24493601	24495867	-	1683	-	-	Up Regulation
Cla97C06G127480	6.31095	39.5715	6.27029	2.64853	2.61903e-07	5.88031e-06	Cla97Chr06	29008133	29008544	+	294	-	-	Up Regulation
Cla97C06G110160	2411.46	3960.87	1.64252	0.715912	2.73666e-07	6.13745e-06	Cla97Chr06	789754	792993	+	996	GO:0016020;GO:0005982;GO:0016773;GO:0005737;GO:0009058;GO:0005623;GO:0044237;GO:0044264;GO:0006796;GO:0097159;GO:0008152;GO:0005622;GO:0044262;GO:0032553;GO:0003824;GO:0005488;GO:0043168;GO:0032559;GO:0030554;GO:0043170;GO:0034637;GO:0004396;GO:0008150;GO:0035639;GO:0005524;GO:0006073;GO:0044281;GO:0003674;GO:0033692;GO:0008144;GO:0000166;GO:0005975;GO:0005886;GO:0005575;GO:0006000;GO:0044260;GO:…	K00847	Up Regulation
Cla97C01G021130	496.316	848.999	1.7106	0.774504	2.80448e-07	6.28241e-06	Cla97Chr01	33470195	33470926	+	732	-	-	Up Regulation
Cla97C03G059630	47.7517	173.124	3.62549	1.85818	2.90458e-07	6.49929e-06	Cla97Chr03	9137964	9140579	-	1707	-	-	Up Regulation
Cla97C04G070580	788.018	1668.18	2.11693	1.08198	2.93557e-07	6.56119e-06	Cla97Chr04	13416105	13418649	-	1593	-	K18134	Up Regulation
Cla97C07G137160	247.577	450.844	1.82102	0.86475	2.93902e-07	6.56148e-06	Cla97Chr07	24625010	24626593	+	1041	GO:0042446;GO:0065008;GO:0016053;GO:0009628;GO:0045543;GO:0044255;GO:0009058;GO:0016115;GO:0016706;GO:0050896;GO:0044237;GO:0071704;GO:0008610;GO:0008299;GO:0008152;GO:0052634;GO:0003824;GO:0005488;GO:0051213;GO:0009686;GO:0044248;GO:0043169;GO:0009314;GO:0008300;GO:0016114;GO:0009987;GO:0008150;GO:0006629;GO:0016042;GO:0006720;GO:0042445;GO:0016103;GO:0009416;GO:0016102;GO:0055114;GO:0044281;GO:…	K04125	Up Regulation
Cla97C10G187630	460.5	801.422	1.74033	0.799362	2.98888e-07	6.6637e-06	Cla97Chr10	3588349	3589671	+	1323	GO:0016020;GO:0031410;GO:0031090;GO:0016857;GO:0016854;GO:0031982;GO:0005737;GO:0031224;GO:0044424;GO:0005623;GO:0044422;GO:0071704;GO:0008152;GO:0044464;GO:0005622;GO:0044425;GO:0003824;GO:0098791;GO:0005488;GO:0044431;GO:0005768;GO:0043227;GO:0008150;GO:0097708;GO:0043229;GO:0098588;GO:0032580;GO:0044446;GO:0000139;GO:0012505;GO:0005795;GO:0003674;GO:0005975;GO:0016021;GO:0044238;GO:0048037;GO:…	K08679	Up Regulation
Cla97C11G222760	13.4327	55.3567	4.12103	2.043	2.99155e-07	6.6637e-06	Cla97Chr11	28801367	28801984	+	618	-	-	Up Regulation
Cla97C09G167090	477.943	5585.66	11.6869	3.54682	3.09356e-07	6.88317e-06	Cla97Chr09	3968829	3971128	+	1011	GO:0017001;GO:0050896;GO:0044237;GO:1901363;GO:0097159;GO:0020037;GO:0008152;GO:1990748;GO:0042743;GO:0051187;GO:0003824;GO:0072593;GO:0005488;GO:0006979;GO:0044248;GO:0043169;GO:0098869;GO:0042744;GO:0046906;GO:0009987;GO:0008150;GO:0070887;GO:0016684;GO:0051716;GO:0097237;GO:0006950;GO:0016999;GO:0017144;GO:0055114;GO:0043167;GO:0009636;GO:0016209;GO:0003674;GO:0005576;GO:0048037;GO:0042737;GO:…	K00430	Up Regulation
Cla97C10G198005	86.6869	219.667	2.53403	1.34143	3.10157e-07	6.89324e-06	Cla97Chr10	27860392	27863017	-	820	-	-	Up Regulation
Cla97C07G130470	889.546	1482.15	1.66619	0.736552	3.17001e-07	7.03743e-06	Cla97Chr07	2107956	2109827	-	1383	GO:0140096;GO:0016020;GO:0001101;GO:0005737;GO:0005623;GO:0044237;GO:0071215;GO:0007165;GO:0008152;GO:0005622;GO:0007154;GO:0003824;GO:0005488;GO:0009719;GO:0043227;GO:0043170;GO:0019538;GO:0070887;GO:0008150;GO:0051716;GO:0019787;GO:0003674;GO:0097306;GO:0070647;GO:0023052;GO:0071396;GO:0005886;GO:0043231;GO:0005575;GO:0050789;GO:0042221;GO:0032870;GO:0004842;GO:0044260;GO:0006464;GO:0036211;GO:…	-	Up Regulation
Cla97C02G035210	199.203	763.294	3.83174	1.938	3.23389e-07	7.17117e-06	Cla97Chr02	10976702	10977142	+	441	-	-	Up Regulation
Cla97C10G199340	484.064	266.027	0.549571	-0.863622	3.24406e-07	7.18567e-06	Cla97Chr10	29260502	29261353	+	852	-	-	Down Regulation
Cla97C06G127000	11658.6	7184	0.616196	-0.69854	3.26471e-07	7.22332e-06	Cla97Chr06	28688329	28694552	-	2821	-	K00276	Down Regulation
Cla97C07G134070	361.715	663.37	1.83396	0.874961	3.30353e-07	7.30102e-06	Cla97Chr07	9147187	9152991	+	2136	GO:0140096;GO:0016020;GO:0016773;GO:0098542;GO:0005623;GO:0004672;GO:0044237;GO:0006796;GO:0009607;GO:0097159;GO:0009605;GO:0008152;GO:0003824;GO:0032553;GO:0005488;GO:0043168;GO:0043170;GO:0032559;GO:0019538;GO:0030554;GO:0008150;GO:0035639;GO:0005524;GO:0003674;GO:0008144;GO:0000166;GO:0005886;GO:0051704;GO:0005575;GO:0044260;GO:0004674;GO:0006464;GO:0006952;GO:0036211;GO:0016310;GO:1901265;GO:…	-	Up Regulation
Cla97C02G044650	150.262	671.714	4.47029	2.16037	3.31227e-07	7.31215e-06	Cla97Chr02	32794625	32799110	+	2048	GO:0044085;GO:0008757;GO:0022613;GO:0008168;GO:0006725;GO:0005737;GO:0000154;GO:0044424;GO:0005623;GO:0044237;GO:0009451;GO:0032259;GO:0071704;GO:1901363;GO:0097159;GO:0008152;GO:0046483;GO:0044464;GO:0005622;GO:0003824;GO:0140102;GO:0006139;GO:0005488;GO:0006364;GO:0034641;GO:0043170;GO:0008649;GO:0016740;GO:0009987;GO:0008150;GO:0016072;GO:0006396;GO:0034470;GO:0003723;GO:0031167;GO:0003674;GO:…	-	Up Regulation
Cla97C10G197780	1549.7	3428.12	2.21213	1.14543	3.33598e-07	7.35629e-06	Cla97Chr10	27520341	27522581	+	864	GO:0009593;GO:0009628;GO:0005737;GO:0044267;GO:0044424;GO:0005623;GO:0003032;GO:0050896;GO:0044237;GO:0070483;GO:0047800;GO:0009061;GO:0071704;GO:0016702;GO:0008152;GO:0044464;GO:0005622;GO:0006091;GO:0003824;GO:0005488;GO:0051213;GO:0001666;GO:0051606;GO:0018171;GO:0070482;GO:0043169;GO:0043227;GO:0043170;GO:0019538;GO:0018158;GO:0009987;GO:0008150;GO:0043229;GO:0017172;GO:0006950;GO:0055114;GO:…	K10712	Up Regulation
Cla97C09G162900	484.655	216.454	0.446615	-1.1629	3.34963e-07	7.37815e-06	Cla97Chr09	753205	754443	+	1239	GO:0050794;GO:0016020;GO:0065008;GO:0009914;GO:0040008;GO:0071944;GO:0060918;GO:0009628;GO:0023051;GO:0010929;GO:0009606;GO:0071310;GO:0009629;GO:0005623;GO:0050896;GO:0048638;GO:0051239;GO:0051234;GO:0009605;GO:0007165;GO:0010646;GO:0007154;GO:0009734;GO:0044464;GO:0080050;GO:0023056;GO:0080113;GO:0009719;GO:0010647;GO:0009987;GO:0009966;GO:0008150;GO:0070887;GO:0051716;GO:0009733;GO:0071365;GO:…	-	Down Regulation
Cla97C02G046390	10352.6	6377.91	0.616065	-0.698844	3.38662e-07	7.45133e-06	Cla97Chr02	34226958	34227956	+	795	GO:0001101;GO:0097659;GO:0048869;GO:0009058;GO:0005623;GO:0044237;GO:0097159;GO:2001141;GO:0008152;GO:0005622;GO:0005488;GO:0140110;GO:0009751;GO:0009719;GO:0046686;GO:0043227;GO:0043170;GO:0010035;GO:0008150;GO:0001135;GO:0032502;GO:0014070;GO:0010468;GO:0003677;GO:0018130;GO:0031326;GO:0080090;GO:0009739;GO:0009723;GO:0003674;GO:1901360;GO:0010200;GO:0032774;GO:0043565;GO:0031323;GO:0010038;GO:…	K09422	Down Regulation
Cla97C09G178140	174.859	335.711	1.91989	0.941024	3.41734e-07	7.51054e-06	Cla97Chr09	30346187	30349318	-	1203	GO:0043229;GO:0016020;GO:0005737;GO:0003674;GO:0012505;GO:0031224;GO:0044424;GO:0016413;GO:0005623;GO:0016021;GO:0016747;GO:0016407;GO:0005575;GO:0043231;GO:0071554;GO:0043226;GO:0016746;GO:0044425;GO:0005622;GO:0044464;GO:0003824;GO:0005794;GO:0043227;GO:0016740;GO:0009987;GO:0044444;GO:0008150;GO:0008374	-	Up Regulation
Cla97C09G176480	33.7446	93.4393	2.76901	1.46937	3.47577e-07	7.62918e-06	Cla97Chr09	21540419	21543153	+	1176	GO:0044085;GO:0016043;GO:0005737;GO:0099568;GO:0032838;GO:0097729;GO:0036126;GO:0060271;GO:0044424;GO:0005515;GO:0005623;GO:0044422;GO:0044782;GO:0097224;GO:0043228;GO:0005856;GO:0006457;GO:0044441;GO:0044464;GO:0005622;GO:0070925;GO:0022607;GO:0005488;GO:0120025;GO:0007010;GO:0009987;GO:0005930;GO:0008150;GO:0005929;GO:0043229;GO:0042995;GO:0043232;GO:0044430;GO:0097014;GO:0044446;GO:0120031;GO:…	-	Up Regulation
Cla97C02G038840	439.41	769.935	1.7522	0.809167	3.47904e-07	7.62918e-06	Cla97Chr02	26386261	26392498	+	1387	GO:0005575;GO:1901575;GO:0016042;GO:0008152;GO:0003824;GO:0016788;GO:0003674;GO:0016787;GO:0044238;GO:0005576;GO:0009056;GO:0008150;GO:0071704;GO:0006629	-	Up Regulation
Cla97C08G148720	3621.31	11012.1	3.04092	1.60451	3.70031e-07	8.10541e-06	Cla97Chr08	16899466	16904694	+	1437	GO:0016020;GO:0034220;GO:0031090;GO:0071944;GO:1990822;GO:0031224;GO:0044424;GO:0005623;GO:0044422;GO:0015318;GO:0098656;GO:0051234;GO:0015802;GO:0031965;GO:0015174;GO:0044464;GO:0044425;GO:0005622;GO:1903825;GO:0006812;GO:0015809;GO:0006865;GO:0043227;GO:0008150;GO:1905039;GO:0005215;GO:0043229;GO:0015291;GO:0005342;GO:0022804;GO:0005635;GO:0015075;GO:0044446;GO:0015293;GO:0031967;GO:0012505;GO:…	-	Up Regulation
Cla97C08G156410	3.08739	27.8522	9.02129	3.17333	3.76753e-07	8.24351e-06	Cla97Chr08	24231041	24232094	-	447	-	-	Up Regulation
Cla97C04G076210	485.735	267.618	0.550954	-0.859996	3.7938e-07	8.2918e-06	Cla97Chr04	23587281	23591543	-	1851	GO:0140096;GO:0032270;GO:0032436;GO:0005737;GO:0031331;GO:0032991;GO:0005623;GO:0051865;GO:0044422;GO:0044237;GO:0031396;GO:1903364;GO:0005654;GO:0008152;GO:0042802;GO:0016607;GO:0005622;GO:0009893;GO:0003824;GO:0051173;GO:0005488;GO:0043227;GO:0043170;GO:0000151;GO:0019538;GO:0044451;GO:0043233;GO:0008150;GO:1903362;GO:0019787;GO:0080090;GO:0031329;GO:0009894;GO:0031981;GO:0003674;GO:0048522;GO:…	K10144	Down Regulation
Cla97C06G122590	278.264	1241.74	4.46246	2.15784	3.89964e-07	8.51371e-06	Cla97Chr06	24884718	24887253	-	1145	GO:0044085;GO:0016762;GO:0016043;GO:0030312;GO:0071944;GO:0005737;GO:0044036;GO:0044042;GO:0044424;GO:0016787;GO:0005623;GO:0044237;GO:0044264;GO:0071704;GO:0071554;GO:0008152;GO:0044464;GO:0005622;GO:0044262;GO:0003824;GO:0005976;GO:0043170;GO:0010383;GO:0043227;GO:0010411;GO:0016740;GO:0009987;GO:0008150;GO:0043229;GO:0048046;GO:0016758;GO:0006073;GO:0012505;GO:0003674;GO:0046527;GO:0004553;GO:…	K08235	Up Regulation
Cla97C10G196340	1279.32	3002.04	2.3466	1.23057	3.96075e-07	8.63709e-06	Cla97Chr10	26067132	26068823	+	1692	-	-	Up Regulation
Cla97C10G197390	1763.97	2890.07	1.63839	0.712281	3.9649e-07	8.63709e-06	Cla97Chr10	27202777	27217049	+	2958	GO:0017001;GO:0030312;GO:0071944;GO:0005737;GO:0044424;GO:0005623;GO:0050896;GO:0044237;GO:1901363;GO:0097159;GO:0020037;GO:0008152;GO:1990748;GO:0042743;GO:0051187;GO:0005622;GO:0044464;GO:0072593;GO:0003824;GO:0005488;GO:0006979;GO:0043169;GO:0044248;GO:0098869;GO:0046906;GO:0042744;GO:0009987;GO:0070887;GO:0008150;GO:0016684;GO:0051716;GO:0097237;GO:0006950;GO:0055114;GO:0017144;GO:0016999;GO:…	-	Up Regulation
Cla97C01G011110	996.981	2177.49	2.18408	1.12703	4.04119e-07	8.7936e-06	Cla97Chr01	17959855	17968415	+	4716	GO:0043229;GO:0016020;GO:0005783;GO:0005737;GO:0012505;GO:0031224;GO:0044424;GO:0005623;GO:0016021;GO:0043226;GO:0043231;GO:0005575;GO:0044464;GO:0044425;GO:0005622;GO:0043227;GO:0044444	-	Up Regulation
Cla97C03G064760	1616.75	976.908	0.604242	-0.726802	4.143e-07	9.00521e-06	Cla97Chr03	28238714	28242609	-	2390	-	-	Down Regulation
Cla97C06G126650	282.907	514.641	1.81912	0.863237	4.21096e-07	9.14287e-06	Cla97Chr06	28350474	28352722	-	1228	-	-	Up Regulation
Cla97C02G031370	75.3256	23.8954	0.317228	-1.65641	4.25193e-07	9.22168e-06	Cla97Chr02	4241490	4241994	-	474	-	K14488	Down Regulation
Cla97C01G017190	14.9628	57.6052	3.8499	1.94482	4.26767e-07	9.24569e-06	Cla97Chr01	30768451	30769542	-	1092	-	-	Up Regulation
Cla97C08G148280	0.983741	37.6484	38.2706	5.25816	4.29869e-07	9.30269e-06	Cla97Chr08	16097323	16098939	-	1617	GO:0016020;GO:0034220;GO:0071944;GO:0031224;GO:0005887;GO:0005623;GO:0098656;GO:0015318;GO:0051234;GO:0044425;GO:0044464;GO:1901683;GO:0006817;GO:0008150;GO:0005215;GO:0022804;GO:0015291;GO:0031226;GO:0015075;GO:0015293;GO:0003674;GO:1901684;GO:0016021;GO:0005886;GO:0006810;GO:0005575;GO:0006820;GO:0055085;GO:0044459;GO:0006811;GO:0005315;GO:0051179;GO:0015698;GO:0022857;GO:0008509	K08176	Up Regulation
Cla97C05G104880	14.0777	55.365	3.93283	1.97557	4.3791e-07	9.45859e-06	Cla97Chr05	32629339	32632714	-	426	-	-	Up Regulation
Cla97C10G201320	2532.22	4113.47	1.62446	0.699956	4.3803e-07	9.45859e-06	Cla97Chr10	31430168	31433767	+	3237	GO:0140096;GO:0016020;GO:0016773;GO:0007166;GO:0004672;GO:0005623;GO:0044237;GO:0006796;GO:0097159;GO:0008152;GO:0007165;GO:0007154;GO:0032553;GO:0007178;GO:0003824;GO:0005488;GO:0043168;GO:0032559;GO:0030554;GO:0019538;GO:0043170;GO:0008150;GO:0007167;GO:0035639;GO:0051716;GO:0005524;GO:0003674;GO:0008144;GO:0000166;GO:0005576;GO:0023052;GO:0005886;GO:0005575;GO:0050789;GO:0044260;GO:0004674;GO:…	-	Up Regulation
Cla97C09G172080	45.8893	10.3934	0.226489	-2.14249	4.40734e-07	9.50658e-06	Cla97Chr09	8471778	8472170	-	393	-	-	Down Regulation
Cla97C06G112880	186.777	86.5885	0.463592	-1.10907	4.53384e-07	9.76877e-06	Cla97Chr06	3957992	3958480	+	489	GO:0140096;GO:0051603;GO:0044257;GO:0044267;GO:1901700;GO:0050896;GO:0044237;GO:0010498;GO:0071704;GO:0061630;GO:0042493;GO:0008152;GO:0003824;GO:0005488;GO:0046686;GO:0044248;GO:0043169;GO:0006508;GO:0019538;GO:0010035;GO:0043170;GO:0016740;GO:0009987;GO:0008150;GO:0043632;GO:0044265;GO:0019787;GO:0016567;GO:0019941;GO:0043167;GO:0003674;GO:0006807;GO:0006511;GO:0010200;GO:0070647;GO:0061659;GO:…	K16281	Down Regulation
Cla97C03G059260	1418.17	854.427	0.602486	-0.731001	4.55813e-07	9.8104e-06	Cla97Chr03	8667690	8670800	-	3009	GO:0016020;GO:0140096;GO:0016310;GO:1901265;GO:0071944;GO:0016773;GO:0044267;GO:0031224;GO:0005623;GO:0004672;GO:0044237;GO:0006796;GO:0071704;GO:0097159;GO:1901363;GO:0008152;GO:0016301;GO:0044464;GO:0044425;GO:0006468;GO:0003824;GO:0032553;GO:0005488;GO:0043168;GO:0030554;GO:0019538;GO:0043170;GO:0032559;GO:0016740;GO:0009987;GO:0008150;GO:0017076;GO:0035639;GO:0005524;GO:0043167;GO:0003674;GO:…	-	Down Regulation
Cla97C11G218970	1474.08	884.666	0.600149	-0.736607	4.58708e-07	9.86196e-06	Cla97Chr11	25182811	25191112	-	2323	GO:0051188;GO:0044434;GO:0016053;GO:0016885;GO:0005737;GO:0009117;GO:0032991;GO:0044255;GO:0009058;GO:0005623;GO:0044237;GO:0044422;GO:0044272;GO:0006796;GO:0035384;GO:0008610;GO:0003989;GO:0097159;GO:0046390;GO:0008152;GO:0005622;GO:1901137;GO:0034032;GO:0003824;GO:0032553;GO:0006753;GO:0005488;GO:0034033;GO:0032787;GO:0019693;GO:0043168;GO:0009108;GO:0043227;GO:0032559;GO:0030554;GO:0008150;GO:…	-	Down Regulation
Cla97C05G103200	2418.78	3910.51	1.61673	0.693076	4.62187e-07	9.92214e-06	Cla97Chr05	31355922	31362628	+	2918	GO:0030201;GO:0043413;GO:0007166;GO:0005737;GO:0008194;GO:0044237;GO:0044272;GO:0044264;GO:0030203;GO:0098827;GO:0008152;GO:0090100;GO:0005622;GO:1901137;GO:0044262;GO:0003824;GO:0007178;GO:0005488;GO:0090263;GO:0043170;GO:0019538;GO:0034637;GO:0016055;GO:0008150;GO:0006790;GO:0006486;GO:0051716;GO:0016758;GO:0044281;GO:0009100;GO:0060828;GO:0005975;GO:0032501;GO:0007267;GO:0015014;GO:0006029;GO:…	-	Up Regulation
Cla97C02G049600	131.577	478.386	3.63578	1.86226	4.62511e-07	9.92214e-06	Cla97Chr02	36978115	36980538	+	2424	GO:0016020;GO:0140096;GO:0016310;GO:1901265;GO:0016773;GO:0071944;GO:0044267;GO:0031224;GO:0005515;GO:0004672;GO:0005623;GO:0044237;GO:0006796;GO:0071704;GO:1901363;GO:0097159;GO:0008152;GO:0016301;GO:0044464;GO:0044425;GO:0006468;GO:0003824;GO:0032553;GO:0005488;GO:0043168;GO:0043170;GO:0032559;GO:0019538;GO:0030554;GO:0016740;GO:0009987;GO:0008150;GO:0017076;GO:0035639;GO:0005524;GO:0043167;GO:…	-	Up Regulation
Cla97C09G177700	28.9911	86.1447	2.97141	1.57115	4.63379e-07	9.92998e-06	Cla97Chr09	28919502	28924488	-	234	-	-	Up Regulation
Cla97C07G139080	103.849	39.7411	0.38268	-1.38579	4.71491e-07	1.00929e-05	Cla97Chr07	26991596	26992168	+	573	-	-	Down Regulation
Cla97C01G016580	139.083	59.1625	0.425377	-1.23319	4.72143e-07	1.00959e-05	Cla97Chr01	30288605	30290014	-	1410	GO:0097659;GO:0009058;GO:0005623;GO:0044237;GO:0097159;GO:2001141;GO:0008152;GO:0005622;GO:0005488;GO:0140110;GO:0043227;GO:0043170;GO:0008150;GO:0010468;GO:0003677;GO:0018130;GO:0031326;GO:0080090;GO:0003674;GO:1901360;GO:0032774;GO:0031323;GO:0043565;GO:0016070;GO:0005575;GO:0043231;GO:1903506;GO:0050789;GO:0090304;GO:0006351;GO:0003676;GO:0044260;GO:0019222;GO:1901362;GO:2000112;GO:0050794;GO:…	-	Down Regulation
Cla97C01G008530	384.894	666.086	1.73057	0.791246	4.73754e-07	1.01163e-05	Cla97Chr01	8921221	8922165	+	945	GO:0140096;GO:0051603;GO:0044257;GO:0044267;GO:0044237;GO:0010498;GO:0071704;GO:0000209;GO:0061630;GO:0008152;GO:0003824;GO:0005488;GO:0043169;GO:0044248;GO:0006508;GO:0043170;GO:0019538;GO:0009987;GO:0016740;GO:0008150;GO:0043632;GO:0044265;GO:0016567;GO:0019787;GO:0019941;GO:0043167;GO:0003674;GO:0006807;GO:0006511;GO:0070647;GO:0061659;GO:0044238;GO:1901575;GO:1901565;GO:0032446;GO:0030163;GO:…	K11982	Up Regulation
Cla97C01G016480	15.4441	57.2423	3.70642	1.89003	4.74456e-07	1.01163e-05	Cla97Chr01	30183818	30184087	-	270	-	-	Up Regulation
Cla97C06G126370	2171.57	5982.94	2.75512	1.46212	4.74634e-07	1.01163e-05	Cla97Chr06	28125107	28130304	+	1776	GO:1900424;GO:0097659;GO:0009058;GO:0005623;GO:0031347;GO:0044237;GO:0097159;GO:2001141;GO:0008152;GO:0005622;GO:0045088;GO:0005488;GO:0032102;GO:0050777;GO:0043227;GO:0043170;GO:0008150;GO:0010468;GO:0003677;GO:0002832;GO:0018130;GO:0031326;GO:0080090;GO:0003674;GO:1901360;GO:0032774;GO:0031323;GO:0005516;GO:0050776;GO:0043231;GO:0016070;GO:0005575;GO:0002683;GO:1903506;GO:0050789;GO:0090304;GO:…	-	Up Regulation
Cla97C05G086420	182.091	847.56	4.6546	2.21866	4.75636e-07	1.01267e-05	Cla97Chr05	4793613	4795337	-	1725	GO:1901265;GO:0009628;GO:0046677;GO:1901700;GO:0050896;GO:0097159;GO:1901363;GO:0042493;GO:0032553;GO:0009408;GO:0005488;GO:0009266;GO:0006979;GO:0043168;GO:0009314;GO:0032559;GO:0030554;GO:0010035;GO:0009642;GO:0008150;GO:0035639;GO:0017076;GO:0005524;GO:0006950;GO:0009416;GO:0000302;GO:0043167;GO:0009636;GO:0003674;GO:0008144;GO:0000166;GO:0009644;GO:0097367;GO:0042221;GO:0042542;GO:0032555;GO:…	K09489	Up Regulation
Cla97C05G084360	58.8492	137.565	2.33759	1.22502	5.11369e-07	1.08758e-05	Cla97Chr05	3351693	3356772	-	1718	-	-	Up Regulation
Cla97C10G191750	352.524	663.659	1.88259	0.912722	5.12155e-07	1.08808e-05	Cla97Chr10	14952953	14955114	+	2079	GO:0140096;GO:0016020;GO:0010941;GO:0016773;GO:0098542;GO:0051194;GO:0004672;GO:0005623;GO:0044237;GO:0010726;GO:0006796;GO:0009607;GO:0097159;GO:0009605;GO:0008152;GO:0032553;GO:0009893;GO:0003824;GO:0005488;GO:0043168;GO:0032559;GO:0030554;GO:0019538;GO:0043170;GO:0008150;GO:0035639;GO:0051193;GO:0005524;GO:0002229;GO:0003674;GO:0048522;GO:0008144;GO:0000166;GO:0031323;GO:0005886;GO:0051704;GO:…	-	Up Regulation
Cla97C01G012850	430.017	738.577	1.71755	0.780354	5.13627e-07	1.09004e-05	Cla97Chr01	26415159	26421446	+	2163	GO:0016020;GO:0051537;GO:0044434;GO:0031090;GO:0022414;GO:0009534;GO:0005737;GO:0098542;GO:0005623;GO:0044422;GO:0044237;GO:0009941;GO:0009607;GO:0009814;GO:0009605;GO:0008152;GO:0051187;GO:0005622;GO:0033015;GO:0003824;GO:0005488;GO:0042170;GO:0009816;GO:0009908;GO:1901361;GO:0043227;GO:0004497;GO:0008150;GO:0051540;GO:0032502;GO:0010154;GO:0003006;GO:0016703;GO:0009526;GO:0055114;GO:0031967;GO:…	K13071	Up Regulation
Cla97C10G201460	663.187	384.663	0.580021	-0.785823	5.32899e-07	1.12972e-05	Cla97Chr10	31513796	31518397	-	2789	GO:0032270;GO:0010608;GO:0097659;GO:0005737;GO:0009891;GO:0044237;GO:0008152;GO:0005622;GO:0009408;GO:0005488;GO:0043168;GO:0043170;GO:0032559;GO:0019538;GO:0008150;GO:0005524;GO:0018130;GO:0080090;GO:0000302;GO:0032774;GO:0008144;GO:0031323;GO:1903506;GO:0010557;GO:0044260;GO:0010604;GO:1901362;GO:2000112;GO:0050794;GO:0009628;GO:1901700;GO:0044424;GO:1901363;GO:0042493;GO:0046483;GO:0006139;GO:…	-	Down Regulation
Cla97C03G059030	562.319	315.438	0.56096	-0.834031	5.36678e-07	1.13651e-05	Cla97Chr03	8440773	8441312	+	540	GO:0022414;GO:0097659;GO:0009058;GO:0005623;GO:0044237;GO:0097159;GO:2001141;GO:0008152;GO:0005622;GO:0005488;GO:0140110;GO:0043227;GO:0043170;GO:0008150;GO:0032502;GO:0010468;GO:0003677;GO:0010154;GO:0003006;GO:0018130;GO:0031326;GO:0080090;GO:0048608;GO:0003674;GO:0010214;GO:1901360;GO:0032774;GO:0031323;GO:0032501;GO:0005575;GO:0016070;GO:0043231;GO:1903506;GO:0001067;GO:0050789;GO:0090304;GO:…	-	Down Regulation
Cla97C01G020370	878.427	510.039	0.580628	-0.784314	5.39684e-07	1.14166e-05	Cla97Chr01	33045191	33048259	+	1663	GO:0000103;GO:0000097;GO:0016053;GO:0005737;GO:0044424;GO:0009058;GO:0016413;GO:0005623;GO:1901566;GO:0044237;GO:0044272;GO:0000096;GO:0071704;GO:0016746;GO:0008152;GO:0006520;GO:0044464;GO:0005622;GO:0003824;GO:1901607;GO:0016412;GO:0006534;GO:0019344;GO:0009987;GO:0016740;GO:0009070;GO:0008150;GO:0008374;GO:0006790;GO:0008652;GO:0044281;GO:0003674;GO:0006807;GO:0005829;GO:1901605;GO:0044238;GO:…	K00640	Down Regulation
Cla97C02G046580	1174.46	1917.72	1.63285	0.707389	5.41182e-07	1.1436e-05	Cla97Chr02	34348010	34351794	-	3484	GO:0140096;GO:0016020;GO:0009741;GO:0016773;GO:0048869;GO:0032989;GO:0004672;GO:0005623;GO:0044237;GO:0006796;GO:0097159;GO:0008152;GO:0032553;GO:0003824;GO:0005488;GO:0009719;GO:0043168;GO:0032559;GO:0030554;GO:0019538;GO:0043170;GO:0008150;GO:0035639;GO:0032502;GO:0014070;GO:0005524;GO:0016049;GO:0003674;GO:0008144;GO:0000166;GO:0005886;GO:0005575;GO:0000902;GO:0042221;GO:0044260;GO:0004674;GO:…	-	Up Regulation
Cla97C01G022470	94.93	433.298	4.56439	2.19042	5.46492e-07	1.15359e-05	Cla97Chr01	34190966	34194697	-	2657	GO:0003674;GO:0008152;GO:0003824;GO:0008150;GO:0055114;GO:0016491	K17871	Up Regulation
Cla97C08G151580	2620.11	4217.68	1.60973	0.686823	5.50383e-07	1.16056e-05	Cla97Chr08	19913005	19931220	-	3741	GO:0097659;GO:0005737;GO:0009891;GO:0044237;GO:1905623;GO:0098827;GO:0008152;GO:0005622;GO:0051240;GO:0005488;GO:1900057;GO:0043170;GO:0008150;GO:0003677;GO:0051716;GO:0018130;GO:0080090;GO:0045893;GO:0000302;GO:0032774;GO:0010200;GO:0031323;GO:1903506;GO:0010243;GO:0080135;GO:0048583;GO:0044260;GO:0010557;GO:1901698;GO:0010604;GO:1900055;GO:0051094;GO:1901362;GO:2000112;GO:0050794;GO:0033554;GO:…	K14407	Up Regulation
Cla97C06G127150	283.26	147.364	0.520242	-0.942744	5.55059e-07	1.16917e-05	Cla97Chr06	28772658	28774667	-	2010	GO:0006725;GO:0005737;GO:0044424;GO:0016787;GO:0005623;GO:0009451;GO:0044237;GO:0071704;GO:1901363;GO:0097159;GO:0008152;GO:0046483;GO:0005622;GO:0044464;GO:0003824;GO:0006139;GO:0005488;GO:0034641;GO:0043170;GO:0043227;GO:0009987;GO:0009536;GO:0008380;GO:0004519;GO:0008150;GO:0006396;GO:0043229;GO:0003723;GO:0003674;GO:1901360;GO:0006807;GO:0044238;GO:0005739;GO:0009507;GO:0016070;GO:0043231;GO:…	-	Down Regulation
Cla97C03G050960	597.092	250.886	0.42018	-1.25092	5.55881e-07	1.16966e-05	Cla97Chr03	173467	175740	-	950	-	-	Down Regulation
Cla97C06G121590	867.144	511.769	0.590178	-0.760779	5.58252e-07	1.1734e-05	Cla97Chr06	24028983	24031752	+	2736	GO:0140096;GO:0016020;GO:0016310;GO:1901265;GO:0016773;GO:0071944;GO:0005737;GO:0044267;GO:0031224;GO:0044424;GO:0004672;GO:0005623;GO:0044237;GO:0006796;GO:0071704;GO:1901363;GO:0097159;GO:0008152;GO:0016301;GO:0005622;GO:0044464;GO:0044425;GO:0006468;GO:0003824;GO:0032553;GO:0005488;GO:0043168;GO:0043227;GO:0043170;GO:0032559;GO:0019538;GO:0030554;GO:0016740;GO:0009987;GO:0008150;GO:0035639;GO:…	-	Down Regulation
Cla97C02G041160	1838.08	1055.31	0.574135	-0.800538	5.60635e-07	1.17715e-05	Cla97Chr02	29000487	29011027	+	1709	-	-	Down Regulation
Cla97C10G198520	169.652	322.363	1.90014	0.926107	5.63498e-07	1.18191e-05	Cla97Chr10	28346274	28347017	+	381	-	-	Up Regulation
Cla97C10G202550	16.9036	67.356	3.9847	1.99447	5.79388e-07	1.21357e-05	Cla97Chr10	32427967	32429252	-	736	-	-	Up Regulation
Cla97C10G184890	635.184	1065.21	1.67701	0.745888	5.7982e-07	1.21357e-05	Cla97Chr10	406271	408820	-	1164	GO:0016020;GO:0005783;GO:0001101;GO:0052689;GO:0005737;GO:0046677;GO:1901700;GO:0031224;GO:0044424;GO:0016787;GO:0009058;GO:0043207;GO:0005623;GO:0050896;GO:0051707;GO:0009607;GO:0009611;GO:0042493;GO:0009605;GO:0008152;GO:0044464;GO:0044425;GO:0005622;GO:0004064;GO:0003824;GO:0009751;GO:0009719;GO:0043227;GO:0016843;GO:0008150;GO:0043229;GO:0014070;GO:0009620;GO:0006950;GO:0009723;GO:0012505;GO:…	-	Up Regulation
Cla97C11G218430	341.584	822.768	2.40868	1.26824	5.87621e-07	1.2286e-05	Cla97Chr11	24532161	24532697	-	537	GO:0140096;GO:0016020;GO:0051603;GO:0044257;GO:0044267;GO:0031224;GO:1901700;GO:0050896;GO:0044237;GO:0010498;GO:0071704;GO:0061630;GO:0042493;GO:0008152;GO:0044425;GO:0003824;GO:0005488;GO:0044248;GO:0043169;GO:0006508;GO:0019538;GO:0043170;GO:0016740;GO:0009987;GO:0008150;GO:0043632;GO:0044265;GO:0019787;GO:0016567;GO:0019941;GO:0043167;GO:0003674;GO:0006807;GO:0006511;GO:0010200;GO:0010033;GO:…	-	Up Regulation
Cla97C10G205860	1318.8	2156.74	1.63538	0.70963	5.88987e-07	1.23015e-05	Cla97Chr10	34749899	34753108	+	2004	-	K10268	Up Regulation
Cla97C06G117880	155.355	297.924	1.91769	0.939373	5.9116e-07	1.23338e-05	Cla97Chr06	10460535	10468416	-	1723	GO:0016020;GO:0034480;GO:0016791;GO:0005737;GO:0006643;GO:0052111;GO:0044255;GO:0009058;GO:0005623;GO:0052008;GO:0035821;GO:0044237;GO:0006796;GO:0008610;GO:0009395;GO:0009605;GO:0008152;GO:1901137;GO:0007154;GO:0005622;GO:0003824;GO:0044003;GO:0043227;GO:0044419;GO:0008150;GO:0006629;GO:0051716;GO:0052188;GO:0006664;GO:0003674;GO:0044403;GO:0016298;GO:0052043;GO:0051704;GO:0005886;GO:0052642;GO:…	K01114	Up Regulation
Cla97C03G051300	255.864	128.489	0.502178	-0.993729	5.92679e-07	1.23464e-05	Cla97Chr03	485584	486974	-	1194	-	-	Down Regulation
Cla97C06G116120	337.304	172.034	0.510025	-0.97136	5.93463e-07	1.23464e-05	Cla97Chr06	7222935	7224227	+	1293	GO:0140096;GO:0016773;GO:0005737;GO:0004672;GO:0005623;GO:0044237;GO:0006796;GO:0097159;GO:0008152;GO:0007165;GO:0005622;GO:0007154;GO:0003824;GO:0032553;GO:0005488;GO:0043168;GO:0043227;GO:0043170;GO:0032559;GO:0030554;GO:0019538;GO:0008150;GO:0035639;GO:0051716;GO:0005524;GO:0003674;GO:0008144;GO:0000166;GO:0023052;GO:0005575;GO:0043231;GO:0050789;GO:0044260;GO:0004674;GO:0006464;GO:0036211;GO:…	-	Down Regulation
Cla97C05G097540	334.064	648.408	1.94097	0.956779	5.93636e-07	1.23464e-05	Cla97Chr05	26931966	26935624	+	1173	-	-	Up Regulation
Cla97C06G113720	2675.36	6679.89	2.49682	1.32009	5.99406e-07	1.24533e-05	Cla97Chr06	4656824	4661713	+	2669	-	-	Up Regulation
Cla97C11G214530	1749.72	4159.46	2.37721	1.24927	6.01464e-07	1.24681e-05	Cla97Chr11	7866968	7870894	+	1086	GO:0017001;GO:0050896;GO:0044237;GO:1901363;GO:0097159;GO:0020037;GO:0008152;GO:1990748;GO:0042743;GO:0051187;GO:0003824;GO:0072593;GO:0005488;GO:0006979;GO:0044248;GO:0043169;GO:0098869;GO:0042744;GO:0046906;GO:0009987;GO:0008150;GO:0070887;GO:0016684;GO:0051716;GO:0097237;GO:0006950;GO:0016999;GO:0017144;GO:0055114;GO:0043167;GO:0009636;GO:0016209;GO:0003674;GO:0005576;GO:0048037;GO:0042737;GO:…	K00430	Up Regulation
Cla97C02G046720	185.827	76.6416	0.412435	-1.27776	6.01503e-07	1.24681e-05	Cla97Chr02	34468443	34480384	-	3496	GO:0140096;GO:0016773;GO:0009902;GO:0005737;GO:0004672;GO:0044237;GO:0009605;GO:0008152;GO:0042802;GO:0005622;GO:0003824;GO:0032879;GO:0018298;GO:0005488;GO:0030522;GO:0043168;GO:0032559;GO:0043170;GO:0019538;GO:0008150;GO:0009657;GO:0051051;GO:0051716;GO:0005524;GO:0071214;GO:0043269;GO:0008144;GO:0009903;GO:0005886;GO:1903959;GO:0009881;GO:0034762;GO:0071482;GO:0044260;GO:0006464;GO:0004674;GO:…	K08282	Down Regulation
Cla97C10G198040	1218.07	1979.04	1.62473	0.700203	6.0201e-07	1.24681e-05	Cla97Chr10	27896653	27897795	-	1143	GO:0140096;GO:0051603;GO:0044257;GO:0044267;GO:0044237;GO:0010498;GO:0071704;GO:0008152;GO:0003824;GO:0044248;GO:0006508;GO:0043170;GO:0019538;GO:0016740;GO:0009987;GO:0008150;GO:0043632;GO:0044265;GO:0016567;GO:0019787;GO:0031146;GO:0019941;GO:0003674;GO:0006807;GO:0006511;GO:0070647;GO:0044238;GO:1901575;GO:1901565;GO:0032446;GO:0030163;GO:0009057;GO:0004842;GO:0044260;GO:0043161;GO:0006464;GO:…	-	Up Regulation
Cla97C05G089440	51.6009	7.11842	0.137951	-2.85777	6.11715e-07	1.26558e-05	Cla97Chr05	7618268	7619411	+	735	-	-	Down Regulation
Cla97C02G048400	626.249	1317.43	2.10368	1.07291	6.14831e-07	1.27069e-05	Cla97Chr02	35931938	35932987	+	1050	-	-	Up Regulation
Cla97C05G091110	18932.3	30050.3	1.58725	0.666531	6.22506e-07	1.28521e-05	Cla97Chr05	9095442	9110259	-	8556	GO:0001505;GO:0065008;GO:0044434;GO:0016053;GO:0005737;GO:0009058;GO:0019740;GO:0005623;GO:0044422;GO:0044237;GO:0009084;GO:0097159;GO:0045181;GO:0008152;GO:0006520;GO:0005622;GO:0032553;GO:0003824;GO:0005488;GO:1901607;GO:0009719;GO:0046686;GO:0043168;GO:0043227;GO:0010035;GO:0008150;GO:0051540;GO:0032502;GO:0005506;GO:0006537;GO:0060359;GO:0055114;GO:0044281;GO:0003674;GO:0000166;GO:0009735;GO:…	K00264	Up Regulation
Cla97C07G141140	2272.76	3674.82	1.6169	0.693226	6.26016e-07	1.29111e-05	Cla97Chr07	28840364	28845771	+	1635	GO:1901606;GO:0004021;GO:0042851;GO:0005737;GO:0006522;GO:0009058;GO:0009078;GO:0005623;GO:0044237;GO:0097159;GO:0008152;GO:0006520;GO:0005622;GO:0032553;GO:0003824;GO:0005488;GO:0046686;GO:0043168;GO:0032559;GO:0030554;GO:0043227;GO:0010035;GO:0008483;GO:0008150;GO:0035639;GO:0016769;GO:0005524;GO:0044281;GO:0003674;GO:0008144;GO:0000166;GO:0005739;GO:0010038;GO:0009507;GO:0046395;GO:0005575;GO:…	K00814	Up Regulation
Cla97C01G005630	549.625	923.917	1.681	0.749316	6.31802e-07	1.30168e-05	Cla97Chr01	5402694	5412573	+	3381	GO:0044085;GO:0005737;GO:0097659;GO:0032574;GO:0044237;GO:0008152;GO:0005622;GO:0003824;GO:0005488;GO:0065003;GO:0043005;GO:0004003;GO:0043168;GO:0043170;GO:0032559;GO:0097458;GO:0043141;GO:0008094;GO:0008150;GO:0042995;GO:0003677;GO:0018130;GO:0005524;GO:0080090;GO:0032774;GO:0008144;GO:0031323;GO:0017111;GO:1903506;GO:0044260;GO:1901362;GO:0043021;GO:2000112;GO:0050794;GO:0051260;GO:0044424;GO:…	-	Up Regulation
Cla97C01G006600	1118.23	1888.25	1.68861	0.755836	6.34932e-07	1.30677e-05	Cla97Chr01	6549748	6550490	-	420	-	-	Up Regulation
Cla97C01G023940	599.604	1016.8	1.69579	0.761957	6.52269e-07	1.34105e-05	Cla97Chr01	35191479	35193963	+	1746	GO:0016020;GO:0015850;GO:0031090;GO:0005737;GO:0044433;GO:0043661;GO:0005887;GO:0005623;GO:0046685;GO:0031347;GO:0044422;GO:0015318;GO:0042044;GO:0051234;GO:0098827;GO:0005622;GO:0015718;GO:0043660;GO:0043227;GO:0043659;GO:0044419;GO:0005372;GO:0005789;GO:0008150;GO:1905039;GO:0031226;GO:0030666;GO:0015075;GO:0051181;GO:0012506;GO:0003674;GO:0044403;GO:0046942;GO:0008028;GO:0015129;GO:0051704;GO:…	K09874	Up Regulation
Cla97C06G111340	8.77543	62.7578	7.15154	2.83825	6.58586e-07	1.35263e-05	Cla97Chr06	2032376	2033936	+	996	-	-	Up Regulation
Cla97C01G007290	16.2235	203.869	12.5663	3.65149	6.62517e-07	1.3593e-05	Cla97Chr01	7525001	7526583	+	1497	GO:0070279;GO:0043648;GO:0005737;GO:0044424;GO:0005515;GO:0005623;GO:0050896;GO:0044237;GO:0030170;GO:0071704;GO:1901363;GO:0097159;GO:0008152;GO:0006520;GO:0044464;GO:0005622;GO:0003824;GO:0016830;GO:0005488;GO:0016831;GO:0006536;GO:0046686;GO:0043168;GO:0010035;GO:0009987;GO:0008150;GO:0009064;GO:0019842;GO:0043167;GO:0044281;GO:0003674;GO:0016829;GO:0006807;GO:0008144;GO:0005829;GO:0044238;GO:…	K01580	Up Regulation
Cla97C02G045680	445.373	247.316	0.555301	-0.848658	6.77096e-07	1.38777e-05	Cla97Chr02	33660543	33661658	-	1116	-	-	Down Regulation
Cla97C03G056880	207.569	386.887	1.86389	0.898317	6.84686e-07	1.40187e-05	Cla97Chr03	5516681	5518084	-	1020	-	-	Up Regulation
Cla97C08G155920	3062.5	4871.87	1.59081	0.669765	7.06439e-07	1.44491e-05	Cla97Chr08	23849426	23854380	+	2490	GO:0140096;GO:0046620;GO:0051093;GO:0048640;GO:0022414;GO:0031624;GO:0051241;GO:0051865;GO:0044237;GO:1905623;GO:0008285;GO:0008152;GO:0003824;GO:0051240;GO:0005488;GO:0009908;GO:1900057;GO:0043170;GO:0019538;GO:0008150;GO:0032502;GO:0045926;GO:0003006;GO:0019787;GO:0048608;GO:0003674;GO:0006511;GO:0070647;GO:0032501;GO:0048831;GO:1901575;GO:0050789;GO:0030163;GO:0004842;GO:0044260;GO:0006464;GO:…	-	Up Regulation
Cla97C03G066410	3863.56	6162.35	1.59499	0.673548	7.07568e-07	1.44572e-05	Cla97Chr03	29827939	29833423	+	2470	GO:0019867;GO:0065008;GO:0006165;GO:0019362;GO:0006096;GO:0016773;GO:0005737;GO:0042593;GO:0031306;GO:0009185;GO:0044237;GO:0072525;GO:0046390;GO:0009747;GO:0008152;GO:0031301;GO:0006091;GO:1901137;GO:0005622;GO:0044262;GO:0003824;GO:0005488;GO:0071322;GO:0032787;GO:0019693;GO:0001678;GO:0009108;GO:0043168;GO:0032559;GO:0009743;GO:0004396;GO:0008150;GO:0009145;GO:0051716;GO:0009179;GO:0018130;GO:…	K00844	Up Regulation
Cla97C08G146790	16.9161	103.451	6.11554	2.61248	7.21768e-07	1.47321e-05	Cla97Chr08	6644997	6645377	+	297	-	-	Up Regulation
Cla97C02G027610	18.8938	70.007	3.70529	1.88959	7.43447e-07	1.51444e-05	Cla97Chr02	1293761	1294819	+	1059	-	-	Up Regulation
Cla97C10G194220	249.116	446.851	1.79375	0.842976	7.43502e-07	1.51444e-05	Cla97Chr10	23483101	23487209	+	693	GO:0016020;GO:0140096;GO:0031090;GO:0005737;GO:0044433;GO:0005623;GO:0044422;GO:0044237;GO:0051234;GO:0005765;GO:0098827;GO:0008152;GO:0005622;GO:0003824;GO:0005764;GO:0005488;GO:0043227;GO:0043170;GO:0019538;GO:0005789;GO:0008150;GO:0000323;GO:0010008;GO:0019787;GO:0044440;GO:0003674;GO:0070647;GO:0098657;GO:0043231;GO:0005575;GO:0006810;GO:0044437;GO:0004842;GO:0005773;GO:0044260;GO:0006464;GO:…	-	Up Regulation
Cla97C09G164020	276.207	141.687	0.512974	-0.963042	7.70364e-07	1.56609e-05	Cla97Chr09	1690633	1695206	+	1851	GO:0016020;GO:0034220;GO:0080054;GO:0015075;GO:0071944;GO:0015706;GO:0003674;GO:0031224;GO:0005623;GO:0016021;GO:0015318;GO:0015103;GO:0098656;GO:0005886;GO:0051234;GO:0005575;GO:0015112;GO:0006810;GO:0006820;GO:0055085;GO:0044464;GO:0044425;GO:0006811;GO:0051179;GO:0015698;GO:0071705;GO:0008150;GO:0005215;GO:0022857;GO:0008509	-	Down Regulation
Cla97C03G052900	409.17	767.581	1.87595	0.907618	7.70441e-07	1.56609e-05	Cla97Chr03	1951846	1954301	+	1167	-	-	Up Regulation
Cla97C02G038880	81.4049	28.1379	0.345654	-1.5326	8.00503e-07	1.62552e-05	Cla97Chr02	26432708	26436033	-	1179	GO:0016020;GO:0052689;GO:0005737;GO:0044424;GO:0016787;GO:0045735;GO:0005623;GO:0050896;GO:0047372;GO:0071704;GO:0008152;GO:0044464;GO:0005622;GO:0003824;GO:0004620;GO:0043227;GO:0008150;GO:0006629;GO:0043229;GO:0016042;GO:0006950;GO:0003674;GO:0016298;GO:0044238;GO:0043226;GO:0005575;GO:0043231;GO:1901575;GO:0005773;GO:0016788;GO:0006952;GO:0009056;GO:0044444	-	Down Regulation
Cla97C01G019770	755.901	1259.48	1.6662	0.73656	8.08361e-07	1.63979e-05	Cla97Chr01	32684167	32686137	+	1971	GO:0016020;GO:0016043;GO:0031090;GO:0005737;GO:0044424;GO:0000322;GO:0005623;GO:0050896;GO:0044422;GO:0009607;GO:0036180;GO:0044464;GO:0030447;GO:0005622;GO:0098805;GO:0048308;GO:0043227;GO:0007033;GO:0044182;GO:0009987;GO:0008150;GO:0000323;GO:0043229;GO:0098588;GO:0044446;GO:0000011;GO:0005575;GO:0043231;GO:0043226;GO:0000324;GO:0030448;GO:0044437;GO:0006996;GO:0005773;GO:0005774;GO:0040007;GO:…	-	Up Regulation
Cla97C08G157945	8.14078	43.2699	5.3152	2.41012	8.09819e-07	1.64107e-05	Cla97Chr08	25415829	25416155	-	327	-	K14488	Up Regulation
Cla97C02G041420	49.3452	119.74	2.42659	1.27893	8.21307e-07	1.66264e-05	Cla97Chr02	29360659	29365262	+	2601	GO:0016053;GO:0005737;GO:0044424;GO:0044255;GO:0009058;GO:0005623;GO:0044237;GO:0031408;GO:0071704;GO:0008610;GO:0016702;GO:0008152;GO:0005622;GO:0044464;GO:0003824;GO:0005488;GO:0051213;GO:0043169;GO:0032787;GO:0009987;GO:0008150;GO:0006629;GO:0055114;GO:0043167;GO:0044281;GO:0003674;GO:0006631;GO:0044238;GO:1901576;GO:0006633;GO:0044249;GO:0016165;GO:0016491;GO:0005575;GO:0046394;GO:0016701;GO:…	K15718	Up Regulation
Cla97C02G043360	482.778	270.976	0.561284	-0.833197	8.3254e-07	1.68366e-05	Cla97Chr02	31518159	31518917	-	759	GO:0016020;GO:0140096;GO:0001101;GO:0005737;GO:0032991;GO:0036503;GO:0005623;GO:0044422;GO:0044237;GO:0015031;GO:0051234;GO:0009611;GO:0098827;GO:0008152;GO:0071712;GO:0035966;GO:0051649;GO:0005622;GO:0009415;GO:0003824;GO:0005488;GO:0009719;GO:0019538;GO:0043227;GO:0043170;GO:0010035;GO:0042886;GO:0008104;GO:0033036;GO:0006515;GO:0005789;GO:0008150;GO:0070887;GO:0051716;GO:0009414;GO:0006970;GO:…	K10666	Down Regulation
Cla97C04G079050	3338.38	2015.78	0.60382	-0.727811	8.34402e-07	1.6857e-05	Cla97Chr04	26420594	26421758	-	846	GO:0043229;GO:0050794;GO:0065008;GO:0055114;GO:0005737;GO:0045454;GO:0044424;GO:0019725;GO:0005623;GO:0009507;GO:0043231;GO:0005575;GO:0043226;GO:0042592;GO:0008152;GO:0050789;GO:0005622;GO:0044464;GO:0043227;GO:0009536;GO:0009987;GO:0008150;GO:0044444;GO:0065007	-	Down Regulation
Cla97C06G116680	605.564	1012.91	1.67267	0.742152	8.36856e-07	1.68893e-05	Cla97Chr06	8042095	8046092	-	1473	GO:0140096;GO:0031625;GO:0005737;GO:0032991;GO:0044267;GO:0044424;GO:0005515;GO:0005623;GO:0044237;GO:0071704;GO:1902494;GO:0008152;GO:0044464;GO:0005622;GO:0003824;GO:0005488;GO:0043169;GO:0043170;GO:0000151;GO:0043227;GO:0019538;GO:0009987;GO:0016740;GO:0008150;GO:0043229;GO:0016567;GO:0019787;GO:0043167;GO:0003674;GO:0006807;GO:1990234;GO:0070647;GO:0044238;GO:0043226;GO:0043231;GO:0005575;GO:…	-	Up Regulation
Cla97C10G205120	3878.43	2398.66	0.61846	-0.693247	8.58296e-07	1.73043e-05	Cla97Chr10	34277949	34279526	+	1470	-	-	Down Regulation
Cla97C10G202020	516.746	870.97	1.68549	0.753168	8.84725e-07	1.7819e-05	Cla97Chr10	31982250	31982744	-	495	GO:0005575;GO:0043231;GO:0043229;GO:0043226;GO:0005634;GO:0005622;GO:0044464;GO:0009628;GO:0044424;GO:0005623;GO:0080167;GO:0043227;GO:0050896;GO:0008150	-	Up Regulation
Cla97C06G119210	1322.45	801.707	0.606231	-0.72206	8.90384e-07	1.79076e-05	Cla97Chr06	17191451	17192483	-	831	GO:0140096;GO:0016773;GO:0018209;GO:0005737;GO:0004672;GO:0005623;GO:0044237;GO:0006796;GO:0097159;GO:0009605;GO:0008152;GO:0007165;GO:0007154;GO:0005622;GO:0003824;GO:0032553;GO:0005488;GO:0046777;GO:0043168;GO:0018105;GO:0009314;GO:0043170;GO:0032559;GO:0043227;GO:0030554;GO:0019538;GO:0008150;GO:0035639;GO:0051716;GO:0014070;GO:0005524;GO:0009636;GO:0003674;GO:0008144;GO:0000166;GO:0023052;GO:…	-	Down Regulation
Cla97C01G008550	292.653	153.295	0.523811	-0.932882	8.90937e-07	1.79076e-05	Cla97Chr01	8948733	8949527	+	795	GO:0043433;GO:0097659;GO:0009058;GO:0005623;GO:0044237;GO:0097159;GO:2001141;GO:0008152;GO:0005622;GO:0005488;GO:0140110;GO:0042752;GO:0043227;GO:0043170;GO:0008150;GO:0010468;GO:0003677;GO:0018130;GO:0031326;GO:0080090;GO:0003674;GO:1901360;GO:0032774;GO:0031323;GO:0043231;GO:0016070;GO:0005575;GO:1903506;GO:0050789;GO:0090304;GO:0006351;GO:0051090;GO:0003676;GO:0044260;GO:0065009;GO:0019222;GO:…	-	Down Regulation
Cla97C07G131550	441.403	2196.12	4.9753	2.31478	9.25042e-07	1.85742e-05	Cla97Chr07	3138579	3141806	+	1417	GO:0006950;GO:0003674;GO:0004553;GO:0016787;GO:0050896;GO:0044238;GO:0005975;GO:0071704;GO:0008152;GO:0003824;GO:0016798;GO:0015926;GO:0008422;GO:0042973;GO:0006952;GO:0008150	-	Up Regulation
Cla97C09G177570	393.407	959.96	2.44012	1.28695	1.05077e-06	2.10772e-05	Cla97Chr09	28582789	28585225	+	1305	GO:1901265;GO:0016628;GO:0016053;GO:0005737;GO:0044424;GO:0044255;GO:0009058;GO:0005623;GO:0050896;GO:0044237;GO:0031408;GO:0071704;GO:0008610;GO:1901363;GO:0097159;GO:0009611;GO:0016629;GO:0008152;GO:0044464;GO:0005622;GO:0032553;GO:0003824;GO:0005488;GO:0032787;GO:0043168;GO:0010181;GO:0009987;GO:0008150;GO:0006629;GO:0006950;GO:0055114;GO:0043167;GO:0044281;GO:0003674;GO:0006631;GO:0000166;GO:…	K05894	Up Regulation
Cla97C05G104450	2403.05	1375.35	0.572333	-0.805072	1.05354e-06	2.11114e-05	Cla97Chr05	32308050	32309003	+	954	-	-	Down Regulation
Cla97C06G111210	135.717	331.784	2.44468	1.28965	1.07327e-06	2.14849e-05	Cla97Chr06	1895094	1895413	-	279	-	-	Up Regulation
Cla97C11G220840	236.834	121.022	0.510998	-0.96861	1.0813e-06	2.16239e-05	Cla97Chr11	26924471	26925818	+	632	-	-	Down Regulation
Cla97C10G195310	382.666	655.26	1.71235	0.775981	1.12821e-06	2.25391e-05	Cla97Chr10	24861661	24863786	+	669	GO:0016020;GO:1901265;GO:0031410;GO:0071944;GO:0031982;GO:0005737;GO:0044424;GO:0016817;GO:0016787;GO:0005623;GO:0015031;GO:0051234;GO:1901363;GO:0097159;GO:0016462;GO:0044464;GO:0005622;GO:0003824;GO:0032553;GO:0005488;GO:0003924;GO:0032550;GO:0005768;GO:0043168;GO:0043227;GO:0019001;GO:0042886;GO:0016818;GO:0033036;GO:0008104;GO:0005525;GO:0008150;GO:0017076;GO:0035639;GO:0043229;GO:0097708;GO:…	K07904	Up Regulation
Cla97C11G212090	3683.59	2285.17	0.620364	-0.688812	1.13074e-06	2.25668e-05	Cla97Chr11	5391881	5404320	+	1957	GO:1901606;GO:0001101;GO:0005737;GO:0098542;GO:0005623;GO:0044237;GO:0009607;GO:0097159;GO:0009605;GO:0008152;GO:0006520;GO:0009415;GO:0005622;GO:0003824;GO:0005488;GO:0006560;GO:0006979;GO:1901361;GO:0043168;GO:0043227;GO:0010035;GO:0008150;GO:0009414;GO:0006970;GO:0055114;GO:0044281;GO:0003674;GO:1901360;GO:0000166;GO:0005739;GO:0051704;GO:0071949;GO:0016491;GO:0046395;GO:0005575;GO:0043231;GO:…	K00318	Down Regulation
Cla97C05G086000	828.824	424.709	0.512424	-0.964591	1.15909e-06	2.31093e-05	Cla97Chr05	4531718	4533344	+	1296	GO:0043229;GO:0016020;GO:0043232;GO:0071944;GO:0044430;GO:0044446;GO:0005737;GO:0032991;GO:0044424;GO:0005875;GO:0005623;GO:0005829;GO:0044422;GO:0005886;GO:0043228;GO:0005575;GO:0005856;GO:0043226;GO:0015630;GO:0005622;GO:0044464;GO:0044444	-	Down Regulation
Cla97C01G014250	9788.86	6202.45	0.633623	-0.658304	1.16388e-06	2.31814e-05	Cla97Chr01	28018939	28019250	-	312	-	-	Down Regulation
Cla97C01G017140	2594.75	4126.86	1.59046	0.669448	1.18899e-06	2.36571e-05	Cla97Chr01	30736614	30737606	+	795	-	K09338	Up Regulation
Cla97C01G017910	3.21181	26.2016	8.15789	3.0282	1.19016e-06	2.36571e-05	Cla97Chr01	31301061	31301657	-	597	-	K10664	Up Regulation
Cla97C01G016620	922.567	547.437	0.593385	-0.75296	1.20411e-06	2.39104e-05	Cla97Chr01	30317573	30323646	+	3223	GO:0003674;GO:0016787;GO:0016811;GO:0003824;GO:0004328;GO:0016810	K01455	Down Regulation
Cla97C05G101150	3.09914	26.2492	8.46984	3.08233	1.20831e-06	2.39696e-05	Cla97Chr05	29787289	29787770	-	222	-	-	Up Regulation
Cla97C07G135550	1270.49	6259.51	4.92685	2.30067	1.2159e-06	2.4096e-05	Cla97Chr07	21180667	21185270	-	3007	GO:0140096;GO:0019787;GO:0016567;GO:0003674;GO:0044267;GO:0006807;GO:0070647;GO:0044238;GO:0044237;GO:0071704;GO:0008152;GO:0032446;GO:0003824;GO:0004842;GO:0044260;GO:0006464;GO:0043170;GO:0019538;GO:0043412;GO:0036211;GO:0009987;GO:0016740;GO:0008150;GO:1901564	-	Up Regulation
Cla97C01G022360	54.3298	127.27	2.34255	1.22808	1.21895e-06	2.41222e-05	Cla97Chr01	34105267	34105790	+	438	-	-	Up Regulation
Cla97C01G006620	3041.53	1894.07	0.622735	-0.683309	1.21966e-06	2.41222e-05	Cla97Chr01	6576849	6578609	-	1761	GO:1905613;GO:0006808;GO:0022414;GO:0097659;GO:1900033;GO:0044237;GO:0010453;GO:0008152;GO:0009938;GO:1905614;GO:0005622;GO:0005488;GO:0009751;GO:0009719;GO:0009867;GO:0043170;GO:0008150;GO:0051716;GO:0003677;GO:0014070;GO:0018130;GO:0009739;GO:0080090;GO:0009894;GO:0032774;GO:0010218;GO:0031323;GO:0032501;GO:0071396;GO:0006810;GO:1903506;GO:0009753;GO:0048583;GO:0048580;GO:0044260;GO:0010604;GO:…	K14494	Down Regulation
Cla97C11G217600	188.448	348.906	1.85147	0.888672	1.22876e-06	2.42778e-05	Cla97Chr11	21981776	21986737	-	1122	-	-	Up Regulation
Cla97C08G159400	681.733	318.948	0.467848	-1.09589	1.24894e-06	2.46319e-05	Cla97Chr08	26451437	26451928	-	492	-	-	Down Regulation
Cla97C04G077800	139.452	263.595	1.89022	0.918554	1.24917e-06	2.46319e-05	Cla97Chr04	25306546	25312764	+	1737	GO:0140096;GO:0016020;GO:0016310;GO:1901265;GO:0016773;GO:0044267;GO:0031224;GO:0004672;GO:0044237;GO:0006796;GO:0071704;GO:0097159;GO:1901363;GO:0008152;GO:0030247;GO:0016301;GO:0044425;GO:0006468;GO:0003824;GO:0032553;GO:0005488;GO:0043168;GO:0019538;GO:0043170;GO:0030554;GO:0032559;GO:0001871;GO:0016740;GO:0009987;GO:0008150;GO:0017076;GO:0035639;GO:0005524;GO:0043167;GO:0003674;GO:0006807;GO:…	-	Up Regulation
Cla97C01G007070	3692.32	5825.86	1.57783	0.657946	1.28489e-06	2.53004e-05	Cla97Chr01	7221409	7225118	+	2361	GO:0048869;GO:0007389;GO:0010014;GO:0044424;GO:0005623;GO:0090421;GO:0048507;GO:0009653;GO:0030154;GO:0005622;GO:0044464;GO:0005488;GO:0043169;GO:0043227;GO:0001708;GO:0007275;GO:0009790;GO:0009987;GO:0008150;GO:0043229;GO:0032502;GO:0009888;GO:0043167;GO:0003674;GO:0009880;GO:0032501;GO:0045165;GO:0005575;GO:0043231;GO:0043226;GO:0005634;GO:0048532;GO:0009933;GO:0046872;GO:0048856	-	Up Regulation
Cla97C10G200300	112.973	421.521	3.73117	1.89963	1.28564e-06	2.53004e-05	Cla97Chr10	30389385	30389900	-	516	-	-	Up Regulation
Cla97C06G125910	41.9817	104.963	2.50022	1.32205	1.32747e-06	2.60977e-05	Cla97Chr06	27771030	27772848	-	1170	-	K01785	Up Regulation
Cla97C07G138360	218.114	109.498	0.50202	-0.994183	1.33311e-06	2.61825e-05	Cla97Chr07	26072552	26072878	-	327	-	-	Down Regulation
Cla97C07G136070	732.916	434.414	0.592719	-0.75458	1.33962e-06	2.62843e-05	Cla97Chr07	22804937	22806763	+	1827	GO:0097659;GO:0009058;GO:0005623;GO:0044237;GO:0097159;GO:2001141;GO:0008152;GO:0005622;GO:0005488;GO:0140110;GO:0043227;GO:0043170;GO:0008150;GO:0010468;GO:0003677;GO:0018130;GO:0031326;GO:0080090;GO:0003674;GO:1901360;GO:0032774;GO:0031323;GO:0043565;GO:0016070;GO:0005575;GO:0043231;GO:1903506;GO:0050789;GO:0090304;GO:0006351;GO:0003676;GO:0044260;GO:0019222;GO:1901362;GO:2000112;GO:0050794;GO:…	-	Down Regulation
Cla97C10G205390	844.203	1399.45	1.65772	0.729196	1.36163e-06	2.66895e-05	Cla97Chr10	34465565	34466491	+	927	GO:0016020;GO:0051188;GO:0009110;GO:0031090;GO:0033194;GO:0005737;GO:0042822;GO:0009058;GO:0005623;GO:0044422;GO:0072524;GO:0044237;GO:0006796;GO:0072525;GO:0008152;GO:0042802;GO:0006520;GO:0005622;GO:0003824;GO:0005488;GO:0042364;GO:0006979;GO:0042823;GO:0006982;GO:0009108;GO:0009314;GO:0043227;GO:0016843;GO:0008150;GO:0018130;GO:0006970;GO:0044281;GO:0003674;GO:1901360;GO:0006081;GO:1901617;GO:…	K06215	Up Regulation
Cla97C08G155550	2478.17	1166.17	0.470577	-1.0875	1.39237e-06	2.72651e-05	Cla97Chr08	23549158	23555469	-	1797	GO:0030312;GO:0071944;GO:0006725;GO:0005737;GO:0032991;GO:0044424;GO:0005623;GO:0044422;GO:0044237;GO:0071704;GO:0043228;GO:0031974;GO:1901363;GO:0097159;GO:0005654;GO:0008152;GO:0070013;GO:0046483;GO:0044464;GO:0005622;GO:0000049;GO:0006139;GO:0005488;GO:0034641;GO:0043170;GO:0043227;GO:0009987;GO:0043233;GO:0008150;GO:0006396;GO:0034470;GO:0043229;GO:0003723;GO:0043232;GO:0044446;GO:0031981;GO:…	K11090	Down Regulation
Cla97C05G099230	904.47	1470.37	1.62567	0.70103	1.4442e-06	2.82521e-05	Cla97Chr05	28361577	28361987	-	411	GO:0050794;GO:0051537;GO:0065008;GO:0005737;GO:0045454;GO:0044424;GO:0005623;GO:0044237;GO:0009055;GO:0042592;GO:0008152;GO:0044464;GO:0005622;GO:0006091;GO:0003824;GO:0005488;GO:0043169;GO:0009987;GO:0008150;GO:0051540;GO:0015035;GO:0055114;GO:0043167;GO:0003674;GO:0019725;GO:0048037;GO:0016491;GO:0005575;GO:0015036;GO:0050789;GO:0051536;GO:0016667;GO:0046872;GO:0022900;GO:0065007	K03676	Up Regulation
Cla97C08G158170	34.2275	6.14479	0.179528	-2.47772	1.46661e-06	2.8662e-05	Cla97Chr08	25635961	25636596	-	636	GO:0097659;GO:0009891;GO:0009058;GO:0005623;GO:0044237;GO:0097159;GO:2001141;GO:0008152;GO:0005622;GO:0009893;GO:0005488;GO:0051173;GO:0140110;GO:0043170;GO:0043227;GO:0008150;GO:0010468;GO:0003677;GO:0018130;GO:0031326;GO:0080090;GO:0045893;GO:0003674;GO:1901360;GO:0048522;GO:0032774;GO:0010200;GO:0031323;GO:0043565;GO:0005575;GO:0016070;GO:0043231;GO:1903506;GO:0010243;GO:0001067;GO:0050789;GO:…	-	Down Regulation
Cla97C10G194410	640.48	1050.02	1.63943	0.713194	1.46927e-06	2.86857e-05	Cla97Chr10	23735652	23740308	+	1865	-	-	Up Regulation
Cla97C11G224730	255.412	460.353	1.80239	0.849914	1.47809e-06	2.88293e-05	Cla97Chr11	30411491	30412399	-	909	-	-	Up Regulation
Cla97C03G052860	17.4397	58.8807	3.37624	1.75542	1.53109e-06	2.98336e-05	Cla97Chr03	1879322	1880706	+	1064	-	-	Up Regulation
Cla97C10G205880	58.4822	130.644	2.23392	1.15957	1.56587e-06	3.04813e-05	Cla97Chr10	34757095	34758630	-	597	GO:0005575;GO:0016020;GO:0071944;GO:0044464;GO:0044425;GO:0005488;GO:0051536;GO:0003674;GO:0031224;GO:0005623;GO:0016021;GO:0048037;GO:0005886;GO:0051540	-	Up Regulation
Cla97C01G012490	245.073	125.85	0.513521	-0.961506	1.58284e-06	3.07813e-05	Cla97Chr01	25244150	25245459	+	1110	GO:0097659;GO:0048869;GO:0009058;GO:0005623;GO:0044237;GO:0097159;GO:2001141;GO:0008152;GO:0005622;GO:0005488;GO:0140110;GO:0043227;GO:0043170;GO:0008150;GO:0001135;GO:0032502;GO:0003677;GO:0010468;GO:0018130;GO:0031326;GO:0080090;GO:0003674;GO:1901360;GO:0032774;GO:0043565;GO:0031323;GO:0043231;GO:0016070;GO:0005575;GO:1903506;GO:0001067;GO:0050789;GO:0090304;GO:0006351;GO:0044212;GO:0003676;GO:…	K09422	Down Regulation
Cla97C06G112380	83.9404	172.065	2.04985	1.03552	1.67566e-06	3.25542e-05	Cla97Chr06	3375552	3376238	-	396	-	-	Up Regulation
Cla97C01G014440	227.579	531.325	2.33469	1.22323	1.69035e-06	3.28073e-05	Cla97Chr01	28170522	28176625	-	1341	GO:0044085;GO:0097659;GO:0032991;GO:0009058;GO:0005623;GO:0044237;GO:2001141;GO:0008152;GO:0005622;GO:0006334;GO:0022607;GO:0065003;GO:0005488;GO:0043227;GO:0043170;GO:0031497;GO:0008150;GO:0006310;GO:0071824;GO:0071103;GO:0042393;GO:0051716;GO:0006333;GO:0010468;GO:0018130;GO:0031326;GO:0080090;GO:0003674;GO:1901360;GO:0032774;GO:0031323;GO:0065004;GO:0005575;GO:0043231;GO:0016070;GO:1903506;GO:…	K10751	Up Regulation
Cla97C06G120780	1470.64	2414.77	1.64199	0.715442	1.71449e-06	3.32433e-05	Cla97Chr06	23095385	23106257	-	2579	GO:0140096;GO:0016310;GO:1901265;GO:0016773;GO:0005737;GO:0044267;GO:0044424;GO:0004672;GO:0005623;GO:0044237;GO:0006796;GO:0071704;GO:0097159;GO:1901363;GO:0008152;GO:0016301;GO:0044464;GO:0005622;GO:0006468;GO:0032553;GO:0003824;GO:0005488;GO:0043168;GO:0030554;GO:0019538;GO:0043170;GO:0032559;GO:0016740;GO:0009987;GO:0008150;GO:0017076;GO:0035639;GO:0005524;GO:0043167;GO:0003674;GO:0006807;GO:…	-	Up Regulation
Cla97C07G132900	921.387	1985.62	2.15503	1.10771	1.75445e-06	3.39537e-05	Cla97Chr07	5145345	5149429	-	2309	-	-	Up Regulation
Cla97C11G210550	1343.5	816.019	0.607381	-0.719326	1.75457e-06	3.39537e-05	Cla97Chr11	3893835	3895565	+	1731	GO:0046148;GO:0009116;GO:0044434;GO:0030312;GO:0009167;GO:0005737;GO:0009117;GO:0009058;GO:0005623;GO:0009156;GO:0046040;GO:0044422;GO:0044237;GO:0006796;GO:0046390;GO:0008152;GO:0006520;GO:1901137;GO:0005622;GO:0003824;GO:0006753;GO:0005488;GO:0046112;GO:0019693;GO:0043227;GO:0008150;GO:0051540;GO:0009657;GO:0018130;GO:0009113;GO:0044281;GO:0003674;GO:1901360;GO:0072521;GO:0009168;GO:0009507;GO:…	K00764	Down Regulation
Cla97C06G124350	577.186	2152.8	3.72982	1.89911	1.77813e-06	3.4376e-05	Cla97Chr06	26538964	26540140	+	1077	-	-	Up Regulation
Cla97C01G002410	31.4782	117.37	3.7286	1.89864	1.78132e-06	3.44041e-05	Cla97Chr01	2175050	2175945	-	330	-	-	Up Regulation
Cla97C04G072870	930.446	1503.74	1.61614	0.692556	1.78398e-06	3.44218e-05	Cla97Chr04	20238877	20242771	+	915	GO:0050794;GO:0016020;GO:0033554;GO:0065008;GO:0071944;GO:0005737;GO:0045454;GO:0044424;GO:0005623;GO:0050896;GO:0016668;GO:0071704;GO:0042592;GO:0008152;GO:1990748;GO:0044464;GO:0005622;GO:0007154;GO:0003824;GO:0006979;GO:0006662;GO:0098869;GO:0043227;GO:0034599;GO:0009536;GO:0009987;GO:0070887;GO:0008150;GO:0015035;GO:0043229;GO:0051716;GO:0016651;GO:0097237;GO:0006950;GO:0055114;GO:0009636;GO:…	K03671	Up Regulation
Cla97C07G128810	881.331	1428.17	1.62047	0.696412	1.80089e-06	3.47141e-05	Cla97Chr07	502551	508597	-	1305	GO:0050794;GO:0009593;GO:0001101;GO:0009628;GO:0005737;GO:1901700;GO:0044424;GO:0005623;GO:0050896;GO:0005513;GO:0033993;GO:0007165;GO:0044464;GO:0019722;GO:0005622;GO:0007154;GO:0009415;GO:0005488;GO:0051606;GO:0009737;GO:0051592;GO:0009719;GO:0043169;GO:0010035;GO:0043227;GO:0009987;GO:0008150;GO:0043229;GO:0051716;GO:0009414;GO:0006970;GO:0006950;GO:0035556;GO:0043167;GO:0003674;GO:0019932;GO:…	-	Up Regulation
Cla97C09G168880	181.249	533.42	2.94302	1.5573	1.82584e-06	3.51607e-05	Cla97Chr09	5237066	5237863	+	420	GO:0050794;GO:0051537;GO:0033554;GO:0065008;GO:0009267;GO:0005737;GO:0045454;GO:0044424;GO:0005623;GO:0050896;GO:0044237;GO:0031669;GO:0009055;GO:0042592;GO:0009605;GO:0009991;GO:0008152;GO:0044464;GO:0006091;GO:0005622;GO:0007154;GO:0003824;GO:0005488;GO:0043169;GO:0043227;GO:0009987;GO:0008150;GO:0051540;GO:0015035;GO:0043229;GO:0043562;GO:0051716;GO:0006950;GO:0055114;GO:0043167;GO:0003674;GO:…	K03676	Up Regulation
Cla97C01G018460	1002.74	5226.65	5.21235	2.38193	1.85504e-06	3.56883e-05	Cla97Chr01	31675613	31677962	+	2005	GO:0016682;GO:0016679;GO:0055114;GO:0043167;GO:0003674;GO:0005507;GO:0005576;GO:0008447;GO:0016491;GO:0005575;GO:0008152;GO:0046914;GO:0003824;GO:0005488;GO:0043169;GO:0046872;GO:0008150	-	Up Regulation
Cla97C08G150790	1567.15	3022.83	1.92887	0.947754	1.86338e-06	3.58138e-05	Cla97Chr08	19199246	19218705	-	4663	GO:0140096;GO:0016020;GO:0001101;GO:0031090;GO:0046486;GO:0052629;GO:0016791;GO:0005737;GO:0044433;GO:0044255;GO:0005623;GO:0044422;GO:0044237;GO:0006796;GO:0005769;GO:0009605;GO:0008152;GO:0007165;GO:0009415;GO:0007154;GO:0005622;GO:0003824;GO:0030258;GO:0006650;GO:0046488;GO:0043227;GO:0019538;GO:0043170;GO:0010035;GO:0070887;GO:0008150;GO:0034593;GO:0006629;GO:0010008;GO:0051716;GO:0009414;GO:…	K18081	Up Regulation
Cla97C05G108740	826.382	6974.19	8.43943	3.07715	1.87017e-06	3.59095e-05	Cla97Chr05	35357778	35360265	+	2124	GO:0016020;GO:0016043;GO:0031090;GO:0005737;GO:0031224;GO:0044424;GO:0005623;GO:0044422;GO:0071554;GO:0044464;GO:0044425;GO:0005622;GO:0003824;GO:0098791;GO:0044431;GO:0043227;GO:0016740;GO:0009987;GO:0008150;GO:0043229;GO:0098588;GO:0044446;GO:0000139;GO:0012505;GO:0003674;GO:0016021;GO:0071555;GO:0005575;GO:0043226;GO:0043231;GO:0016757;GO:0005794;GO:0045229;GO:0031984;GO:0044444;GO:0071840	-	Up Regulation
Cla97C01G013500	125.478	55.348	0.441098	-1.18083	1.91937e-06	3.68183e-05	Cla97Chr01	27324177	27324860	-	684	GO:0140096;GO:0051603;GO:0044257;GO:0005737;GO:0044267;GO:0044424;GO:0005623;GO:0044237;GO:0010498;GO:0071704;GO:0000209;GO:0061630;GO:0008152;GO:0044464;GO:0005622;GO:0003824;GO:0005488;GO:0044248;GO:0043169;GO:0006508;GO:0019538;GO:0043170;GO:0016740;GO:0009987;GO:0008150;GO:0043632;GO:0044265;GO:0019787;GO:0016567;GO:0019941;GO:0043167;GO:0003674;GO:0006807;GO:0006511;GO:0070647;GO:0061659;GO:…	-	Down Regulation
Cla97C02G039370	720.526	1170.76	1.62487	0.700325	1.94339e-06	3.72429e-05	Cla97Chr02	27173512	27178846	+	2778	GO:0140096;GO:0016020;GO:1900424;GO:0071944;GO:0002831;GO:0016791;GO:0004722;GO:0044267;GO:0016787;GO:0048519;GO:0005623;GO:0004721;GO:0080134;GO:0031347;GO:0044237;GO:0006796;GO:0071704;GO:0008152;GO:0044464;GO:0003824;GO:0005488;GO:1900425;GO:0032102;GO:0043169;GO:0019538;GO:0043170;GO:0009987;GO:0008150;GO:0031348;GO:0002832;GO:0043167;GO:0043900;GO:0003674;GO:0006807;GO:0032101;GO:0048585;GO:…	K01102	Up Regulation
Cla97C07G144460	1832.88	4068.04	2.21947	1.15022	1.9493e-06	3.732e-05	Cla97Chr07	31821667	31827616	+	1464	GO:0050794;GO:0016020;GO:0051716;GO:0019898;GO:0071944;GO:0003674;GO:0005623;GO:0023052;GO:0050896;GO:0005886;GO:0005575;GO:0007165;GO:0050789;GO:0007154;GO:0044425;GO:0044464;GO:0003824;GO:0009987;GO:0008150;GO:0065007	-	Up Regulation
Cla97C06G114180	219.935	391.953	1.78213	0.833602	1.95281e-06	3.73511e-05	Cla97Chr06	5102456	5115408	+	1018	-	-	Up Regulation
Cla97C01G018910	8747.2	13928.7	1.59237	0.671172	1.9839e-06	3.79089e-05	Cla97Chr01	32020358	32035315	+	1572	-	-	Up Regulation
Cla97C05G090400	123.353	302.186	2.44977	1.29265	2.05116e-06	3.91563e-05	Cla97Chr05	8527073	8531671	-	2112	GO:0016020;GO:0016722;GO:0055114;GO:0043167;GO:0003674;GO:0031224;GO:0000293;GO:0016021;GO:0016491;GO:0051234;GO:0005575;GO:0006810;GO:0008152;GO:0044425;GO:0003824;GO:0005488;GO:0006811;GO:0046872;GO:0043169;GO:0051179;GO:0016723;GO:0008150	-	Up Regulation
Cla97C09G177950	417.115	1224.37	2.93533	1.55352	2.08343e-06	3.97341e-05	Cla97Chr09	29814360	29818553	+	1806	-	K11778	Up Regulation
Cla97C06G125930	1091.22	1739.27	1.59388	0.672545	2.10017e-06	4.00146e-05	Cla97Chr06	27783308	27788454	+	2931	GO:0016020;GO:0022414;GO:0005737;GO:0005319;GO:0005623;GO:0044422;GO:0015318;GO:0051234;GO:0097159;GO:0098827;GO:0005622;GO:0003824;GO:0032553;GO:0015718;GO:0005488;GO:0043492;GO:0043168;GO:0032559;GO:0043227;GO:0030554;GO:0033036;GO:0005789;GO:0008150;GO:0035639;GO:1905039;GO:0032502;GO:0010154;GO:0003006;GO:0005524;GO:0006869;GO:0015075;GO:0048608;GO:0003674;GO:0008144;GO:0000166;GO:0046942;GO:…	-	Up Regulation
Cla97C09G178340	1878.64	2976.82	1.58456	0.664081	2.11358e-06	4.02313e-05	Cla97Chr09	30733377	30737900	+	3447	GO:0016020;GO:0016759;GO:0021700;GO:0031090;GO:0005737;GO:0048869;GO:0008194;GO:0009058;GO:0005623;GO:0044422;GO:0044237;GO:0044264;GO:0010015;GO:0071554;GO:0008152;GO:0031301;GO:0005622;GO:0044262;GO:0003824;GO:0048364;GO:0098791;GO:0016760;GO:0048469;GO:0043170;GO:0043227;GO:0034637;GO:0030244;GO:0008150;GO:0032502;GO:0009888;GO:0016758;GO:0006073;GO:0048767;GO:0016049;GO:0030243;GO:0003674;GO:…	-	Up Regulation
Cla97C07G141910	4002.19	6219.34	1.55398	0.63597	2.11822e-06	4.02808e-05	Cla97Chr07	29446841	29447527	+	687	-	-	Up Regulation
Cla97C01G015890	1.46817	284.144	193.536	7.59646	2.14113e-06	4.06774e-05	Cla97Chr01	29654083	29654682	-	600	GO:0097659;GO:0098542;GO:0009058;GO:0005623;GO:0044237;GO:0009607;GO:0097159;GO:0009605;GO:2001141;GO:0008152;GO:0007165;GO:0005622;GO:0007154;GO:0005488;GO:0140110;GO:0009719;GO:0043227;GO:0043170;GO:0070887;GO:0008150;GO:0032502;GO:0051716;GO:0010468;GO:0003677;GO:0018130;GO:0009620;GO:0009873;GO:0009888;GO:0031326;GO:0080090;GO:0009723;GO:0003674;GO:1901360;GO:0010200;GO:0032774;GO:0031323;GO:…	-	Up Regulation
Cla97C03G066730	5290.34	2813.08	0.531739	-0.911211	2.25988e-06	4.28921e-05	Cla97Chr03	30241060	30247174	-	1140	GO:0065008;GO:0032885;GO:0097659;GO:0042593;GO:0009891;GO:0009749;GO:0044237;GO:0008152;GO:0042802;GO:0005622;GO:0005488;GO:0071333;GO:0009719;GO:0071322;GO:0001678;GO:0043170;GO:0009743;GO:0008150;GO:0051716;GO:0003677;GO:0018130;GO:0080090;GO:0045893;GO:0032774;GO:0097306;GO:0031323;GO:0071396;GO:1903506;GO:0034284;GO:0044260;GO:0010557;GO:0010604;GO:1901362;GO:2000112;GO:0050794;GO:0043255;GO:…	-	Down Regulation
Cla97C05G091050	24.718	2.90934	0.117701	-3.0868	2.34214e-06	4.44107e-05	Cla97Chr05	9042120	9047665	+	1961	-	K05391	Down Regulation
Cla97C02G037460	499.959	7849.74	15.7008	3.97277	2.42033e-06	4.58493e-05	Cla97Chr02	24508271	24511396	+	1590	-	K19366	Up Regulation
Cla97C11G220160	123.105	283.16	2.30016	1.20173	2.43716e-06	4.6124e-05	Cla97Chr11	26221782	26224635	-	1446	GO:0043229;GO:0080043;GO:0016758;GO:0003674;GO:0046527;GO:0044424;GO:0008194;GO:0050403;GO:0005623;GO:0005575;GO:0043226;GO:0043231;GO:0008152;GO:0005622;GO:0044464;GO:0015020;GO:0050502;GO:0003824;GO:0035251;GO:0016757;GO:0043227;GO:0080044;GO:0016740;GO:0008150	-	Up Regulation
Cla97C11G223980	1592.86	2976.44	1.86861	0.901967	2.47076e-06	4.67151e-05	Cla97Chr11	29760318	29762789	+	852	GO:0140096;GO:0004722;GO:0016791;GO:0044267;GO:0016787;GO:0004721;GO:0044237;GO:0006796;GO:0071704;GO:0008152;GO:0003824;GO:0005488;GO:0043169;GO:0043170;GO:0019538;GO:0009987;GO:0008150;GO:0043167;GO:0003674;GO:0006807;GO:0044238;GO:0006470;GO:0016311;GO:0042578;GO:0006793;GO:0016788;GO:0044260;GO:0046872;GO:0006464;GO:0036211;GO:0043412;GO:1901564	K17506	Up Regulation
Cla97C05G086710	5000.07	15028.6	3.00569	1.5877	2.5093e-06	4.73854e-05	Cla97Chr05	4997105	4999560	-	711	-	-	Up Regulation
Cla97C01G017380	1144.68	704.348	0.615323	-0.700585	2.51101e-06	4.73854e-05	Cla97Chr01	30945399	30947727	-	2160	GO:0140096;GO:0016020;GO:0048869;GO:0005623;GO:0048229;GO:0010197;GO:0044237;GO:0009605;GO:0008152;GO:0003824;GO:0005488;GO:0048364;GO:0043170;GO:0019538;GO:0008150;GO:0032502;GO:0000741;GO:0019787;GO:0003674;GO:0070647;GO:0009553;GO:0032501;GO:0005886;GO:0005575;GO:0004842;GO:0044260;GO:0009630;GO:0006464;GO:0036211;GO:0048856;GO:0006997;GO:0016043;GO:0030054;GO:0071944;GO:0009628;GO:0009606;GO:…	-	Down Regulation
Cla97C02G033110	387.804	1364.66	3.51894	1.81514	2.531e-06	4.7717e-05	Cla97Chr02	6387943	6389382	-	1440	GO:0008152;GO:0016758;GO:0003824;GO:0035251;GO:0003674;GO:0047893;GO:0008194;GO:0046527;GO:0016757;GO:0102360;GO:0016740;GO:0008150;GO:0102425	-	Up Regulation
Cla97C02G040920	184.224	333.128	1.80827	0.854611	2.56534e-06	4.83185e-05	Cla97Chr02	28783487	28786862	+	1021	GO:0043229;GO:0043232;GO:0030016;GO:0005737;GO:0099512;GO:0044424;GO:0030018;GO:0005623;GO:0099080;GO:0031674;GO:0044422;GO:0099081;GO:0043228;GO:0005575;GO:0043231;GO:0043226;GO:0005634;GO:0005622;GO:0044464;GO:0043292;GO:0030017;GO:0048471;GO:0044449;GO:0043227;GO:0044444	-	Up Regulation
Cla97C07G139720	4642.25	2953.18	0.636153	-0.652554	2.57476e-06	4.84496e-05	Cla97Chr07	27503729	27506486	+	1884	GO:0016020;GO:0044434;GO:0031090;GO:0005737;GO:0000295;GO:0015868;GO:0005623;GO:0009941;GO:0044422;GO:0051503;GO:0015297;GO:0051234;GO:0097159;GO:0005622;GO:0032553;GO:0015931;GO:0005488;GO:0042170;GO:0043168;GO:0005347;GO:0043227;GO:0032559;GO:0030554;GO:0015605;GO:0008150;GO:0035639;GO:0015291;GO:1901505;GO:0005524;GO:0015075;GO:0009526;GO:0031967;GO:0003674;GO:0006862;GO:0015301;GO:0008144;GO:…	K03301	Down Regulation
Cla97C09G183860	250.371	1095.61	4.37595	2.1296	2.59838e-06	4.88477e-05	Cla97Chr09	37049193	37050270	+	885	GO:0044085;GO:0016762;GO:0016043;GO:0030312;GO:0071944;GO:0044036;GO:0044042;GO:0016787;GO:0005623;GO:0044237;GO:0044264;GO:0071704;GO:0071554;GO:0008152;GO:0044464;GO:0003824;GO:0044262;GO:0005976;GO:0043170;GO:0010411;GO:0010383;GO:0009987;GO:0016740;GO:0008150;GO:0048046;GO:0006073;GO:0016758;GO:0003674;GO:0046527;GO:0004553;GO:0044238;GO:0005576;GO:0005975;GO:0071555;GO:0010410;GO:0005575;GO:…	K08235	Up Regulation
Cla97C01G001510	110.532	218.166	1.97378	0.98096	2.78906e-06	5.23823e-05	Cla97Chr01	1385383	1391142	+	1419	GO:0006066;GO:0009891;GO:0098542;GO:0044255;GO:0019216;GO:0044237;GO:0008610;GO:0042044;GO:0009607;GO:1902644;GO:0009605;GO:0008152;GO:0048527;GO:0003824;GO:0048364;GO:0032787;GO:0009719;GO:0043170;GO:0008150;GO:0009620;GO:0080090;GO:0044281;GO:1901617;GO:0031323;GO:0032501;GO:0051704;GO:0005886;GO:1901957;GO:0006810;GO:0019747;GO:0048583;GO:0046890;GO:0010557;GO:0010604;GO:0043436;GO:1901362;GO:…	-	Up Regulation
Cla97C05G104650	188.279	340.431	1.80812	0.854489	2.79841e-06	5.2508e-05	Cla97Chr05	32436098	32436577	+	480	-	-	Up Regulation
Cla97C11G225120	32.9918	86.048	2.60816	1.38303	2.83596e-06	5.31622e-05	Cla97Chr11	30653396	30656175	+	2563	-	-	Up Regulation
Cla97C02G028610	290.011	158.563	0.546749	-0.87105	2.85979e-06	5.35581e-05	Cla97Chr02	2118595	2127991	-	2503	GO:0097659;GO:0005737;GO:0009891;GO:0051169;GO:0044237;GO:0009605;GO:0008152;GO:0005622;GO:0005488;GO:0043170;GO:0008150;GO:0003677;GO:0051716;GO:0018130;GO:0071214;GO:0080090;GO:0045893;GO:0001012;GO:0009970;GO:0032774;GO:0031323;GO:0032501;GO:0051704;GO:0006810;GO:1903506;GO:0044260;GO:0010557;GO:0010604;GO:0071470;GO:0006913;GO:0007231;GO:0015698;GO:1901362;GO:2000112;GO:0050794;GO:0033554;GO:…	-	Down Regulation
Cla97C04G078620	5588.02	3573.56	0.639503	-0.644976	2.8839e-06	5.39584e-05	Cla97Chr04	26099550	26109199	+	2413	GO:0019400;GO:1901615;GO:0008889;GO:0006066;GO:0043167;GO:0044281;GO:0003674;GO:0006071;GO:0016787;GO:0005623;GO:0044238;GO:0005975;GO:0044237;GO:0019751;GO:0042597;GO:0071704;GO:0005575;GO:0008152;GO:0044464;GO:0003824;GO:0044262;GO:0042578;GO:0005488;GO:0016788;GO:0043169;GO:0046872;GO:0008081;GO:0005509;GO:0009987;GO:0008150;GO:0006629	K01126	Down Regulation
Cla97C09G173175	910.643	1469.48	1.61367	0.690346	2.94133e-06	5.49808e-05	Cla97Chr09	9807990	9814269	-	958	-	-	Up Regulation
Cla97C08G148330	3189.1	2026.13	0.63533	-0.654422	2.955e-06	5.51841e-05	Cla97Chr08	16362809	16369540	+	1158	GO:0016020;GO:0050794;GO:0005938;GO:0071944;GO:0099568;GO:0005737;GO:0071310;GO:0031224;GO:0044424;GO:0005887;GO:0005623;GO:0050896;GO:0051234;GO:0007165;GO:0005622;GO:0007154;GO:0044425;GO:0009734;GO:0044464;GO:0009719;GO:0009987;GO:0070887;GO:0008150;GO:0005215;GO:0071365;GO:0031226;GO:0009733;GO:0051716;GO:0003674;GO:0010033;GO:0023052;GO:0016021;GO:0009755;GO:0005886;GO:0006810;GO:0005575;GO:…	-	Down Regulation
Cla97C02G045300	255.13	507.114	1.98767	0.991075	2.96022e-06	5.52295e-05	Cla97Chr02	33367256	33373061	+	2783	GO:0043229;GO:0080043;GO:0016758;GO:0003674;GO:0044424;GO:0046527;GO:0008194;GO:0005623;GO:0005575;GO:0043231;GO:0043226;GO:0008152;GO:0005622;GO:0044464;GO:0003824;GO:0035251;GO:0016757;GO:0080044;GO:0043227;GO:0016740;GO:0008150	-	Up Regulation
Cla97C01G020230	192.467	95.132	0.494277	-1.01661	3.00457e-06	5.6004e-05	Cla97Chr01	32977059	32977982	-	924	-	-	Down Regulation
Cla97C10G188380	683.017	409.195	0.5991	-0.739131	3.01402e-06	5.61272e-05	Cla97Chr10	4409494	4412454	+	2961	-	-	Down Regulation
Cla97C05G085920	1987.34	1251.25	0.629608	-0.667475	3.11179e-06	5.78933e-05	Cla97Chr05	4452958	4455045	-	1145	-	-	Down Regulation
Cla97C05G104720	264.399	1143.7	4.32564	2.11291	3.13224e-06	5.82191e-05	Cla97Chr05	32504250	32506771	+	2137	-	K19476	Up Regulation
Cla97C02G029430	900.776	2830.03	3.14177	1.65158	3.22312e-06	5.98518e-05	Cla97Chr02	2621419	2625326	-	2095	GO:0016020;GO:2001040;GO:2001038;GO:0005737;GO:0023051;GO:0005623;GO:0009607;GO:0097159;GO:0009605;GO:0010646;GO:0005622;GO:0003824;GO:0035529;GO:0005488;GO:0006979;GO:0043227;GO:0008150;GO:0003674;GO:0048522;GO:0000166;GO:0005886;GO:0051704;GO:0005575;GO:0043231;GO:0050789;GO:0048583;GO:0080151;GO:0047631;GO:0000210;GO:0050794;GO:0004551;GO:1901265;GO:0071944;GO:0044424;GO:0016817;GO:0016787;GO:…	-	Up Regulation
Cla97C01G006960	225.759	506.4	2.2431	1.1655	3.26175e-06	6.05123e-05	Cla97Chr01	7067330	7069466	+	834	-	-	Up Regulation
Cla97C05G105160	52.8952	15.2244	0.287822	-1.79675	3.38303e-06	6.27035e-05	Cla97Chr05	32853577	32855801	+	1113	GO:0003674;GO:0046872;GO:0043169;GO:0005509;GO:0005488;GO:0043167	K13448	Down Regulation
Cla97C01G017330	2264.87	5328.45	2.35266	1.23429	3.40878e-06	6.31215e-05	Cla97Chr01	30893409	30914831	-	3666	-	-	Up Regulation
Cla97C01G024880	12.4733	48.2513	3.86836	1.95172	3.43691e-06	6.35828e-05	Cla97Chr01	35874913	35875540	+	363	-	-	Up Regulation
Cla97C01G013400	5845.1	3734.85	0.63897	-0.646179	3.61042e-06	6.67302e-05	Cla97Chr01	27240451	27242635	-	1513	GO:0010608;GO:0097659;GO:0009891;GO:0048827;GO:0009058;GO:0005623;GO:0044237;GO:0097159;GO:2001141;GO:0008152;GO:0042802;GO:0005622;GO:0009893;GO:0051173;GO:0005488;GO:0140110;GO:0009314;GO:0010558;GO:0043227;GO:0043170;GO:0008150;GO:0032502;GO:0003677;GO:0010468;GO:0018130;GO:0006970;GO:0031326;GO:0080090;GO:0045893;GO:0003674;GO:0034249;GO:0048522;GO:1901360;GO:0032774;GO:0009651;GO:0043565;GO:…	K09338	Down Regulation
Cla97C11G213990	2591.03	1305.15	0.503717	-0.989314	3.66194e-06	6.76193e-05	Cla97Chr11	7591106	7595245	-	2748	GO:0016020;GO:0098661;GO:0015294;GO:0001101;GO:0031090;GO:0005737;GO:0032991;GO:0015077;GO:0005623;GO:0044422;GO:0015078;GO:0015318;GO:0051234;GO:0005622;GO:0010167;GO:0032879;GO:0034702;GO:0005216;GO:0043227;GO:0010035;GO:0015295;GO:0008150;GO:0015291;GO:0098655;GO:0015075;GO:0015513;GO:0015293;GO:0015706;GO:0003674;GO:0043269;GO:0043231;GO:0034762;GO:0015112;GO:0006810;GO:0005575;GO:0042221;GO:…	K05016	Down Regulation
Cla97C08G151170	79.2481	164.08	2.07045	1.04995	3.73454e-06	6.88954e-05	Cla97Chr08	19548646	19551133	-	258	-	-	Up Regulation
Cla97C10G187010	1370.29	4245.57	3.09829	1.63147	3.79201e-06	6.98904e-05	Cla97Chr10	2514936	2515775	-	840	GO:0097659;GO:0009891;GO:0098542;GO:0031347;GO:0044237;GO:0009607;GO:0009605;GO:0008152;GO:0005622;GO:0005488;GO:0009719;GO:0009867;GO:0043170;GO:0008150;GO:0051716;GO:0003677;GO:0018130;GO:0080090;GO:0045893;GO:0032774;GO:0010200;GO:0031323;GO:0051704;GO:0050776;GO:1903506;GO:0010243;GO:0009753;GO:0048583;GO:0044260;GO:0010557;GO:1901698;GO:0010604;GO:0002682;GO:0051301;GO:1901362;GO:2000112;GO:…	K09286	Up Regulation
Cla97C02G035390	62.4297	20.0876	0.321763	-1.63593	3.80335e-06	7.00341e-05	Cla97Chr02	11606922	11608229	-	1308	GO:0140096;GO:0032270;GO:0016773;GO:0005737;GO:0099568;GO:0004672;GO:0044237;GO:1905623;GO:0071900;GO:0008152;GO:0005622;GO:0051240;GO:0003824;GO:0005488;GO:0044093;GO:1905959;GO:0009719;GO:1900057;GO:0010562;GO:0043168;GO:0042327;GO:0032559;GO:0019538;GO:0043170;GO:0051347;GO:1901419;GO:0008150;GO:0042325;GO:0051716;GO:0051174;GO:0005524;GO:0080090;GO:0008144;GO:0097306;GO:0031323;GO:0071396;GO:…	-	Down Regulation
Cla97C05G106950	56.6633	126.099	2.22541	1.15407	3.85277e-06	7.08781e-05	Cla97Chr05	34029639	34030761	+	306	-	-	Up Regulation
Cla97C08G160910	610.651	1510.72	2.47395	1.30682	3.89595e-06	7.16057e-05	Cla97Chr08	27609886	27614554	+	2778	GO:0140096;GO:0005102;GO:0005737;GO:0044267;GO:0044424;GO:0005515;GO:0005623;GO:0044237;GO:0071704;GO:0033612;GO:0008152;GO:0005622;GO:0044464;GO:0003824;GO:0005488;GO:0043227;GO:0043170;GO:0019538;GO:0009536;GO:0009987;GO:0016740;GO:0008150;GO:0043229;GO:0016567;GO:0019787;GO:0003674;GO:0006807;GO:0070647;GO:0044238;GO:0009507;GO:0043231;GO:0043226;GO:0005575;GO:0032446;GO:0004842;GO:0044260;GO:…	-	Up Regulation
Cla97C08G159440	142.717	64.686	0.453247	-1.14163	3.90992e-06	7.17958e-05	Cla97Chr08	26470616	26471023	-	408	GO:0043229;GO:0016020;GO:0071944;GO:0005737;GO:0043167;GO:0003674;GO:0044424;GO:0005623;GO:0005886;GO:0043231;GO:0005575;GO:0043226;GO:0005622;GO:0044464;GO:0005488;GO:0005773;GO:0046872;GO:0043169;GO:0005509;GO:0043227;GO:0044444	-	Down Regulation
Cla97C06G122210	476.128	838.835	1.76179	0.817039	3.91791e-06	7.18756e-05	Cla97Chr06	24571744	24577285	-	3002	GO:0140096;GO:0032353;GO:0065008;GO:0062014;GO:0031335;GO:0062012;GO:0051865;GO:0044237;GO:0010015;GO:0010366;GO:0008152;GO:0033239;GO:0048527;GO:0003824;GO:0048364;GO:0005488;GO:0031336;GO:0009719;GO:0043170;GO:0019538;GO:0090697;GO:0008150;GO:0010364;GO:0032502;GO:0009733;GO:0031326;GO:0006521;GO:0019787;GO:0080090;GO:0010101;GO:0003674;GO:1905393;GO:0006511;GO:0070647;GO:0031323;GO:0010102;GO:…	K19044	Up Regulation
Cla97C05G106480	1208.93	666.676	0.551457	-0.858679	4.01563e-06	7.36001e-05	Cla97Chr05	33665257	33665772	-	516	-	-	Down Regulation
Cla97C02G043310	279.784	153.863	0.549934	-0.862671	4.06536e-06	7.44425e-05	Cla97Chr02	31491116	31492603	-	810	GO:0000003;GO:0016020;GO:0032502;GO:0016043;GO:0030312;GO:0030054;GO:0071944;GO:0022414;GO:0019953;GO:0005911;GO:0005623;GO:0005576;GO:0055044;GO:0071555;GO:0051704;GO:0006949;GO:0005575;GO:0071554;GO:0009653;GO:0009506;GO:0044464;GO:0044703;GO:0005618;GO:0048856;GO:0048646;GO:0045229;GO:0009987;GO:0008150;GO:0071840	-	Down Regulation
Cla97C06G127080	118.663	224.416	1.8912	0.919299	4.14111e-06	7.57593e-05	Cla97Chr06	28740500	28746469	+	3794	-	-	Up Regulation
Cla97C06G124490	1870.12	2900.96	1.55121	0.633396	4.16418e-06	7.61109e-05	Cla97Chr06	26662716	26670489	-	1861	GO:0005575;GO:0044464;GO:0005622;GO:0005488;GO:0005737;GO:0043167;GO:0003674;GO:0043169;GO:0044424;GO:0046872;GO:0005623	-	Up Regulation
Cla97C06G122360	1863.21	790.413	0.42422	-1.23711	4.2925e-06	7.83837e-05	Cla97Chr06	24708270	24708809	+	540	-	-	Down Regulation
Cla97C07G131270	32.7476	84.7703	2.5886	1.37217	4.41388e-06	8.05259e-05	Cla97Chr07	2836655	2836986	+	240	-	-	Up Regulation
Cla97C05G104510	655.654	1048.7	1.59946	0.677589	4.49073e-06	8.18522e-05	Cla97Chr05	32349038	32349789	+	543	-	-	Up Regulation
Cla97C02G031400	1239.85	2068.05	1.66799	0.738109	4.53954e-06	8.26657e-05	Cla97Chr02	4280612	4283007	-	1698	GO:0097659;GO:0005737;GO:0009058;GO:0005623;GO:0044237;GO:0097159;GO:2001141;GO:0008152;GO:0005622;GO:0005488;GO:0140110;GO:0043227;GO:0043170;GO:0008150;GO:0010468;GO:0003677;GO:0018130;GO:0031326;GO:0080090;GO:0003674;GO:1901360;GO:0032774;GO:0031323;GO:0043231;GO:0016070;GO:0005575;GO:1903506;GO:0050789;GO:0090304;GO:0006351;GO:0003676;GO:0044260;GO:0019222;GO:1901362;GO:2000112;GO:0050794;GO:…	-	Up Regulation
Cla97C04G075630	1009.48	2956.64	2.92887	1.55034	4.55639e-06	8.28962e-05	Cla97Chr04	23119527	23122536	+	2360	GO:0016020;GO:0140096;GO:0016310;GO:1901265;GO:0071944;GO:0016773;GO:0044267;GO:0031224;GO:0005623;GO:0004672;GO:0044237;GO:0006796;GO:0071704;GO:0097159;GO:1901363;GO:0008152;GO:0016301;GO:0044464;GO:0044425;GO:0006468;GO:0003824;GO:0032553;GO:0005488;GO:0043168;GO:0030554;GO:0019538;GO:0043170;GO:0032559;GO:0016740;GO:0009987;GO:0008150;GO:0017076;GO:0035639;GO:0005524;GO:0043167;GO:0003674;GO:…	-	Up Regulation
Cla97C04G076640	304.352	166.55	0.547228	-0.869786	4.58161e-06	8.32782e-05	Cla97Chr04	24220208	24222623	-	1521	-	-	Down Regulation
Cla97C01G020510	2311.93	3572.43	1.54522	0.627809	4.71837e-06	8.56853e-05	Cla97Chr01	33128509	33133644	+	2255	GO:0010483;GO:0000003;GO:0016020;GO:0071944;GO:0006950;GO:0022414;GO:0005737;GO:0003674;GO:0031224;GO:0012505;GO:0044424;GO:0005515;GO:0005623;GO:0050896;GO:0016021;GO:0032501;GO:0005516;GO:0051704;GO:0005886;GO:0009607;GO:0009856;GO:0005575;GO:0044464;GO:0044425;GO:0005622;GO:0005488;GO:0044703;GO:0044706;GO:0006952;GO:0051703;GO:0008150	K08472	Up Regulation
Cla97C01G026050	220.465	381.451	1.73022	0.790952	4.72533e-06	8.57328e-05	Cla97Chr01	36791788	36793183	+	912	-	K09422	Up Regulation
Cla97C07G141430	685.236	2155.76	3.14601	1.65352	4.7557e-06	8.62048e-05	Cla97Chr07	29048973	29051635	-	1524	GO:0016020;GO:0000003;GO:0042175;GO:0005783;GO:0021700;GO:0031090;GO:0022414;GO:0005737;GO:0031224;GO:0044424;GO:0005623;GO:0044422;GO:1901363;GO:0097159;GO:0020037;GO:0098827;GO:0009835;GO:0008152;GO:0044464;GO:0044425;GO:0005622;GO:0003824;GO:0005488;GO:0043169;GO:0043227;GO:0007275;GO:0061458;GO:0046906;GO:0004497;GO:0005789;GO:0008150;GO:0032502;GO:0043229;GO:0010154;GO:0003006;GO:0005506;GO:…	-	Up Regulation
Cla97C10G198930	83.3945	273.491	3.27948	1.71347	4.79973e-06	8.68598e-05	Cla97Chr10	28793073	28794179	-	1107	GO:0050794;GO:0016020;GO:0015035;GO:0065008;GO:0071944;GO:0055114;GO:0045454;GO:0003674;GO:0019725;GO:0005623;GO:0044237;GO:0005886;GO:0016491;GO:0005575;GO:0009055;GO:0015036;GO:0042592;GO:0008152;GO:0050789;GO:0006091;GO:0044464;GO:0003824;GO:0016667;GO:0022900;GO:0009987;GO:0008150;GO:0065007	K17479	Up Regulation
Cla97C02G026950	773.526	283.854	0.366961	-1.4463	4.80063e-06	8.68598e-05	Cla97Chr02	653499	656879	+	816	GO:0140096;GO:0016020;GO:0051603;GO:0044257;GO:0031224;GO:0044267;GO:0044237;GO:0010498;GO:0071704;GO:0061630;GO:0008152;GO:0044425;GO:0003824;GO:0005488;GO:0043169;GO:0044248;GO:0006508;GO:0019538;GO:0043170;GO:0009987;GO:0016740;GO:0008150;GO:0043632;GO:0044265;GO:0016567;GO:0019787;GO:0019941;GO:0043167;GO:0003674;GO:0006807;GO:0006511;GO:0070647;GO:0061659;GO:0016021;GO:0044238;GO:0005575;GO:…	K19040	Down Regulation
Cla97C09G163390	1479.79	4717.47	3.18793	1.67262	4.81321e-06	8.70076e-05	Cla97Chr09	1156201	1158573	-	2373	GO:0140096;GO:0008233;GO:0008236;GO:0003674;GO:0006807;GO:0016787;GO:0044238;GO:0005576;GO:0071704;GO:0004175;GO:0004252;GO:0005575;GO:0008152;GO:0003824;GO:0017171;GO:0070011;GO:0006508;GO:0043170;GO:0019538;GO:0008150;GO:1901564	-	Up Regulation
Cla97C06G113170	311.071	524.225	1.68522	0.752941	4.85956e-06	8.77653e-05	Cla97Chr06	4194277	4196361	-	612	-	-	Up Regulation
Cla97C02G046020	1222.76	1920.93	1.57097	0.651656	4.97215e-06	8.97167e-05	Cla97Chr02	33947072	33949387	-	2316	-	-	Up Regulation
Cla97C09G179350	36.1795	91.0225	2.51586	1.33105	5.1391e-06	9.26445e-05	Cla97Chr09	32871186	32872424	-	1239	GO:0097659;GO:0009058;GO:0005623;GO:0044237;GO:0097159;GO:2001141;GO:0008152;GO:0007165;GO:0005622;GO:0007154;GO:0005488;GO:0048364;GO:0140110;GO:0006979;GO:0009719;GO:0043227;GO:0043170;GO:0010035;GO:0070887;GO:0008150;GO:0032502;GO:0051716;GO:0003677;GO:0010468;GO:0018130;GO:0009873;GO:0031326;GO:0080090;GO:0009723;GO:0000302;GO:0003674;GO:1901360;GO:0032774;GO:0043565;GO:0031323;GO:0023052;GO:…	K09286	Up Regulation
Cla97C11G216330	147.233	319.503	2.17004	1.11772	5.20065e-06	9.36686e-05	Cla97Chr11	17320033	17327558	-	1455	GO:0016020;GO:0044434;GO:0009534;GO:0005737;GO:0044255;GO:0005623;GO:0044422;GO:0044237;GO:0008152;GO:0005622;GO:0003824;GO:0009408;GO:0005488;GO:0032787;GO:0043227;GO:0008150;GO:0006629;GO:0046422;GO:0016116;GO:0016122;GO:0055114;GO:0044281;GO:0003674;GO:1901360;GO:0031977;GO:0051186;GO:0009507;GO:0016108;GO:0016491;GO:0043231;GO:0005575;GO:0033013;GO:0010028;GO:0006082;GO:0031976;GO:0043436;GO:…	K09839	Up Regulation
Cla97C05G099810	129.875	45.0331	0.346742	-1.52806	5.33931e-06	9.60783e-05	Cla97Chr05	28796691	28797730	-	678	-	-	Down Regulation
Cla97C03G051040	111.656	49.2516	0.4411	-1.18082	5.3572e-06	9.63125e-05	Cla97Chr03	259196	259777	-	582	-	-	Down Regulation
Cla97C04G077945	412.963	731.319	1.77091	0.824488	5.46895e-06	9.82323e-05	Cla97Chr04	25478157	25479972	+	1236	GO:0140096;GO:0016020;GO:0016773;GO:0098542;GO:0005623;GO:0004672;GO:0044237;GO:0006796;GO:0009607;GO:0097159;GO:0009605;GO:0008152;GO:0003824;GO:0032553;GO:0005488;GO:0043168;GO:0043170;GO:0032559;GO:0019538;GO:0030554;GO:0008150;GO:0035639;GO:0005524;GO:0003674;GO:0008144;GO:0000166;GO:0005886;GO:0051704;GO:0005575;GO:0044260;GO:0004674;GO:0006464;GO:0006952;GO:0036211;GO:0016310;GO:1901265;GO:…	-	Up Regulation
Cla97C08G157250	390.762	940.476	2.40677	1.2671	5.58e-06	0.000100136	Cla97Chr08	24858952	24862831	-	1578	GO:0016020;GO:0044434;GO:0031090;GO:0022414;GO:0005737;GO:0006643;GO:0008194;GO:0044255;GO:0009058;GO:0005623;GO:0044422;GO:0044237;GO:0009941;GO:0008610;GO:0008152;GO:1901137;GO:0005622;GO:0003824;GO:0042170;GO:0043227;GO:0009790;GO:0008150;GO:0006629;GO:0032502;GO:0009657;GO:0010154;GO:0003006;GO:0009526;GO:0016758;GO:0031967;GO:0048608;GO:0003674;GO:0006664;GO:0009668;GO:0032501;GO:0009507;GO:…	K03715	Up Regulation
Cla97C01G003610	1118.8	700.58	0.626187	-0.675334	5.67549e-06	0.000101757	Cla97Chr01	3474754	3476220	+	1467	GO:0016020;GO:0050794;GO:0065008;GO:0035690;GO:0072511;GO:0071944;GO:0030001;GO:0031224;GO:1901700;GO:0005623;GO:0050896;GO:0015297;GO:0051234;GO:0010037;GO:0000041;GO:0042493;GO:0044425;GO:0044464;GO:0006812;GO:0051235;GO:0010035;GO:0072347;GO:0015691;GO:0009987;GO:0070887;GO:0008150;GO:0005215;GO:0006855;GO:0022804;GO:0015291;GO:0051716;GO:0015238;GO:0071244;GO:0003674;GO:0010033;GO:0016021;GO:…	K03327	Down Regulation
Cla97C03G056780	553.208	1658.42	2.99782	1.58392	5.68618e-06	0.000101856	Cla97Chr03	5446110	5449500	+	696	-	-	Up Regulation
Cla97C07G136965	2521.4	3878.86	1.53838	0.621409	5.73894e-06	0.000102708	Cla97Chr07	24430643	24438764	-	2233	GO:0016020;GO:0005737;GO:0048229;GO:0005623;GO:0009607;GO:0097159;GO:2001141;GO:0009605;GO:0005622;GO:0005488;GO:0035091;GO:0140110;GO:0043168;GO:0043227;GO:0008150;GO:0032502;GO:0010468;GO:0003677;GO:0009620;GO:0009555;GO:0031326;GO:0080090;GO:0003674;GO:0031323;GO:0032501;GO:0005886;GO:0051704;GO:0043231;GO:0005575;GO:1903506;GO:0001067;GO:0050789;GO:0044212;GO:0005543;GO:0003676;GO:0019222;GO:…	-	Up Regulation
Cla97C08G146052	0.385822	14.2569	36.952	5.20758	5.77649e-06	0.000103179	Cla97Chr08	3888427	3889918	-	807	-	-	Up Regulation
Cla97C05G088730	199.767	102.556	0.513377	-0.961908	5.77891e-06	0.000103179	Cla97Chr05	6835312	6835674	-	363	GO:0050794;GO:0048018;GO:0030054;GO:0005102;GO:0005179;GO:0023051;GO:0005515;GO:0005911;GO:0005623;GO:0050896;GO:0098772;GO:0055044;GO:0010469;GO:0009506;GO:0007165;GO:0010646;GO:0007154;GO:0019722;GO:0044464;GO:0005622;GO:0005488;GO:0009966;GO:0009987;GO:0008150;GO:0051716;GO:0048046;GO:0035556;GO:0003674;GO:0019932;GO:0005576;GO:0023052;GO:0005575;GO:0030545;GO:0050789;GO:0007267;GO:0048583;GO:…	-	Down Regulation
Cla97C06G127660	479.558	281.549	0.587101	-0.768319	5.78093e-06	0.000103179	Cla97Chr06	29144640	29145193	-	210	-	K07342	Down Regulation
Cla97C01G003670	1359.59	2115	1.55561	0.637482	5.80506e-06	0.000103517	Cla97Chr01	3527738	3535666	-	1983	GO:0140096;GO:0016043;GO:0008233;GO:0044434;GO:0009534;GO:0005737;GO:0008236;GO:0032991;GO:0044424;GO:0016787;GO:0005623;GO:0044422;GO:0009941;GO:0071704;GO:0008152;GO:0005622;GO:0044464;GO:0003824;GO:0006508;GO:0043227;GO:0043170;GO:0019538;GO:0009987;GO:0009536;GO:0008150;GO:0043229;GO:0009657;GO:0009526;GO:0009658;GO:0031967;GO:0044446;GO:0009368;GO:0044435;GO:0003674;GO:0006807;GO:0009532;GO:…	K01358	Up Regulation
Cla97C02G050050	446.965	1297.37	2.90261	1.53735	5.83797e-06	0.00010401	Cla97Chr02	37350900	37352945	+	966	-	-	Up Regulation
Cla97C03G050900	542.453	874.908	1.61287	0.689633	5.84346e-06	0.000104014	Cla97Chr03	130315	137540	+	2341	-	K13146	Up Regulation
Cla97C05G081300	38.2244	106.877	2.79605	1.48339	5.88864e-06	0.000104724	Cla97Chr05	1080331	1084783	+	372	-	-	Up Regulation
Cla97C09G175450	223.515	1366.74	6.11477	2.6123	6.1632e-06	0.000109508	Cla97Chr09	14302350	14304598	-	642	GO:0016020;GO:0001101;GO:0031090;GO:0048868;GO:0022414;GO:0005737;GO:0048869;GO:0044433;GO:0032989;GO:0005623;GO:0044422;GO:0071215;GO:0007165;GO:0009415;GO:0005622;GO:0007154;GO:0005488;GO:0044706;GO:0009932;GO:0009719;GO:0043227;GO:0010035;GO:0090406;GO:0008150;GO:0070887;GO:0032502;GO:0042995;GO:0051716;GO:0009414;GO:0003006;GO:0006970;GO:0016049;GO:0009860;GO:0012506;GO:0003674;GO:0019932;GO:…	K06268	Up Regulation
Cla97C10G204730	870.211	1625.65	1.86811	0.901576	6.20474e-06	0.000110147	Cla97Chr10	34018259	34037165	+	7077	GO:0016020;GO:0140096;GO:0000003;GO:0016310;GO:1901265;GO:0016773;GO:0022414;GO:0044267;GO:0031224;GO:0004672;GO:0044237;GO:0008037;GO:0006796;GO:0071704;GO:1901363;GO:0097159;GO:0008152;GO:0016301;GO:0044425;GO:0006468;GO:0007154;GO:0003824;GO:0032553;GO:0005488;GO:0044706;GO:0043168;GO:0043170;GO:0032559;GO:0019538;GO:0030554;GO:0048544;GO:0016740;GO:0009987;GO:0008150;GO:0035639;GO:0017076;GO:…	-	Up Regulation
Cla97C01G008130	667.958	1075.43	1.61003	0.687086	6.32369e-06	0.000112158	Cla97Chr01	8347314	8354965	-	2311	GO:0044434;GO:0016053;GO:0005737;GO:0009058;GO:0005623;GO:0044422;GO:0044237;GO:0006796;GO:0097159;GO:0016774;GO:0008152;GO:0006520;GO:0009085;GO:0005622;GO:0032553;GO:0003824;GO:0005488;GO:1901607;GO:0043168;GO:0009089;GO:0032559;GO:0030554;GO:0043227;GO:0008150;GO:0035639;GO:0046451;GO:0005524;GO:0044281;GO:0003674;GO:0008144;GO:0000166;GO:0009507;GO:0005575;GO:0043231;GO:0046394;GO:0006566;GO:…	K00928	Up Regulation
Cla97C04G076230	25032	10749.3	0.429421	-1.21953	6.57152e-06	0.000116449	Cla97Chr04	23602686	23603931	-	753	GO:0016020;GO:0044434;GO:0031090;GO:0005737;GO:0005887;GO:0005623;GO:0000322;GO:0009941;GO:0044422;GO:0015318;GO:0071918;GO:0051234;GO:0042044;GO:0005622;GO:0042887;GO:0043227;GO:0042886;GO:0005372;GO:0008150;GO:0031226;GO:0009526;GO:0031967;GO:0051181;GO:0003674;GO:0005886;GO:0009507;GO:0005575;GO:0006810;GO:0043231;GO:0042221;GO:0031975;GO:0044437;GO:0015204;GO:0005773;GO:0015250;GO:0034220;GO:…	K09873	Down Regulation
Cla97C08G154280	496.693	825.527	1.66205	0.732961	6.63643e-06	0.000117493	Cla97Chr08	22356496	22361115	-	2378	-	-	Up Regulation
Cla97C08G148130	960.56	597.233	0.621755	-0.685582	6.64353e-06	0.000117514	Cla97Chr08	15475158	15475643	-	486	-	-	Down Regulation
[truncated: 1,525 more rows]

## Sheet: HY17-NaCl-25d_vs_HY73-NaCl-25d
ID	baseMean_HY17-NaCl-25d	baseMean_HY73-NaCl-25d	foldChange	log2FoldChange	pval	padj	Chromosome	Start Site	End Site	Direction	Length	GO	KEGG	Regulation
[truncated: 2,402 more rows]
