# Supplementary material for: Comparative metabolomic and transcriptomic analysis revealing the role of salicylic acid for short-term response with arginine and myristic acid for long-term tolerance under salt stress in watermelon (Citrullus lanatus L.)
Source: Front Plant Sci. 2026 Jun 26;17:1823719. doi: 10.3389/fpls.2026.1823719 (PMC13352413; doi:10.3389/fpls.2026.1823719)
Supplement: Supplementary file 4 [file Table4.xlsx]

## Sheet: HY17-NaCl-2d_vs_HY73-NaCl-2d
PathwayID	Pathway	level1	level2	Up	Down	DEM	Total	Pvalue	FDR	Up_meta	Down_meta	URL
map00232	Caffeine metabolism	Metabolism	Biosynthesis of other secondary metabolites	0	3	3	22	7.73887490852481e-05	0.00185732997804595	-	M180.neg(7-Methylxanthine|C16353);M203.neg(3-Methylxanthine|C16357);M295.neg(1-Methylxanthine|C16358)	http://www.kegg.jp/kegg-bin/show_pathway?map00232/C16353%09%2300FF00,green/C16357%09%2300FF00,green/C16358%09%2300FF00,green
map00220	Arginine biosynthesis	Metabolism	Amino acid metabolism	2	0	2	23	0.00357887597424749	0.0429465116909699	M269.pos(Arginine|C00062);M117.neg(Citrulline|C00327)	-	http://www.kegg.jp/kegg-bin/show_pathway?map00220/C00062%09%23FF0000,red/C00327%09%23FF0000,red
map02010	ABC transporters	Environmental Information Processing	Membrane transport	2	1	3	138	0.0161052636541528	0.0861369170049134	M269.pos(Arginine|C00062);M50.neg(Sparfloxacin|C07662)	M212.neg(Inosine|C00294)	http://www.kegg.jp/kegg-bin/show_pathway?map02010/C00062%09%23FF0000,red/C07662%09%23FF0000,red/C00294%09%2300FF00,green
map00564	Glycerophospholipid metabolism	Metabolism	Lipid metabolism	1	1	2	56	0.020156539560443	0.0861369170049134	M1021.pos(LysoPC(20:2(11Z,14Z))|C04230)	M149.pos(Glycerophosphocholine|C00670)	http://www.kegg.jp/kegg-bin/show_pathway?map00564/C04230%09%23FF0000,red/C00670%09%2300FF00,green
map00061	Fatty acid biosynthesis	Metabolism	Lipid metabolism	2	0	2	58	0.0215342292512283	0.0861369170049134	M233.neg(Stearic acid|C01530);M92.neg(Myristic acid|C06424)	-	http://www.kegg.jp/kegg-bin/show_pathway?map00061/C01530%09%23FF0000,red/C06424%09%23FF0000,red
map00790	Folate biosynthesis	Metabolism	Metabolism of cofactors and vitamins	1	1	2	58	0.0215342292512283	0.0861369170049134	M289.neg(4-Hydroxybenzoic acid|C00156)	M237.pos(4-Aminobenzoic acid|C00568)	http://www.kegg.jp/kegg-bin/show_pathway?map00790/C00156%09%23FF0000,red/C00568%09%2300FF00,green
map04075	Plant hormone signal transduction	Environmental Information Processing	Signal transduction	1	0	1	12	0.0465600963641529	0.159634616105667	M187.neg(Salicylic acid|C00805)	-	http://www.kegg.jp/kegg-bin/show_pathway?map04075/C00805%09%23FF0000,red
map00230	Purine metabolism	Metabolism	Nucleotide metabolism	1	1	2	101	0.0594942493801398	0.178482748140419	M137.neg(Guanosine 5'-monophosphate (GMP)|C00144)	M212.neg(Inosine|C00294)	http://www.kegg.jp/kegg-bin/show_pathway?map00230/C00144%09%23FF0000,red/C00294%09%2300FF00,green
map01230	Biosynthesis of amino acids	Metabolism	Global and overview maps	2	0	2	128	0.0899309902074734	0.227231078506974	M269.pos(Arginine|C00062);M117.neg(Citrulline|C00327)	-	http://www.kegg.jp/kegg-bin/show_pathway?map01230/C00062%09%23FF0000,red/C00327%09%23FF0000,red
map00565	Ether lipid metabolism	Metabolism	Lipid metabolism	0	1	1	25	0.0946796160445724	0.227231078506974	-	M149.pos(Glycerophosphocholine|C00670)	http://www.kegg.jp/kegg-bin/show_pathway?map00565/C00670%09%2300FF00,green
map00400	Phenylalanine, tyrosine and tryptophan biosynthesis	Metabolism	Amino acid metabolism	1	0	1	35	0.130119292871959	0.265705415857238	M250.neg(3-Hydroxybenzoic acid|C00587)	-	http://www.kegg.jp/kegg-bin/show_pathway?map00400/C00587%09%23FF0000,red
map01240	Biosynthesis of cofactors	Metabolism	Global and overview maps	1	2	3	328	0.136394705155312	0.265705415857238	M289.neg(4-Hydroxybenzoic acid|C00156)	M193.neg(Uridine 5'-monophosphate (UMP)|C00105);M237.pos(4-Aminobenzoic acid|C00568)	http://www.kegg.jp/kegg-bin/show_pathway?map01240/C00156%09%23FF0000,red/C00105%09%2300FF00,green/C00568%09%2300FF00,green
map00261	Monobactam biosynthesis	Metabolism	Biosynthesis of other secondary metabolites	1	0	1	39	0.14392376692267	0.265705415857238	M269.pos(Arginine|C00062)	-	http://www.kegg.jp/kegg-bin/show_pathway?map00261/C00062%09%23FF0000,red
map00970	Aminoacyl-tRNA biosynthesis	Genetic Information Processing	Translation	1	0	1	52	0.187369032227085	0.292442180487192	M269.pos(Arginine|C00062)	-	http://www.kegg.jp/kegg-bin/show_pathway?map00970/C00062%09%23FF0000,red
map00240	Pyrimidine metabolism	Metabolism	Nucleotide metabolism	0	1	1	64	0.225611224044784	0.292442180487192	-	M193.neg(Uridine 5'-monophosphate (UMP)|C00105)	http://www.kegg.jp/kegg-bin/show_pathway?map00240/C00105%09%2300FF00,green
map00330	Arginine and proline metabolism	Metabolism	Amino acid metabolism	1	0	1	69	0.241036802032248	0.292442180487192	M269.pos(Arginine|C00062)	-	http://www.kegg.jp/kegg-bin/show_pathway?map00330/C00062%09%23FF0000,red
map00470	D-Amino acid metabolism	Metabolism	Metabolism of other amino acids	1	0	1	69	0.241036802032248	0.292442180487192	M269.pos(Arginine|C00062)	-	http://www.kegg.jp/kegg-bin/show_pathway?map00470/C00062%09%23FF0000,red
map00130	Ubiquinone and other terpenoid-quinone biosynthesis	Metabolism	Metabolism of cofactors and vitamins	1	0	1	71	0.247125146001481	0.292442180487192	M289.neg(4-Hydroxybenzoic acid|C00156)	-	http://www.kegg.jp/kegg-bin/show_pathway?map00130/C00156%09%23FF0000,red
map00960	Tropane, piperidine and pyridine alkaloid biosynthesis	Metabolism	Biosynthesis of other secondary metabolites	0	1	1	72	0.250151938685775	0.292442180487192	-	M121.pos(Trigonelline|C01004)	http://www.kegg.jp/kegg-bin/show_pathway?map00960/C01004%09%2300FF00,green
map01040	Biosynthesis of unsaturated fatty acids	Metabolism	Lipid metabolism	1	0	1	74	0.256170973632649	0.292442180487192	M233.neg(Stearic acid|C01530)	-	http://www.kegg.jp/kegg-bin/show_pathway?map01040/C01530%09%23FF0000,red
map01100	Metabolic pathways	Metabolism	Global and overview maps	8	6	14	3063	0.261241402414864	0.292442180487192	M269.pos(Arginine|C00062);M137.neg(Guanosine 5'-monophosphate (GMP)|C00144);M289.neg(4-Hydroxybenzoic acid|C00156);M117.neg(Citrulline|C00327);M187.neg(Salicylic acid|C00805);M233.neg(Stearic acid|C01530);M215.neg(Gentisaldehyde|C05585);M92.neg(Myristic acid|C06424)	M193.neg(Uridine 5'-monophosphate (UMP)|C00105);M212.neg(Inosine|C00294);M237.pos(4-Aminobenzoic acid|C00568);M180.neg(7-Methylxanthine|C16353);M203.neg(3-Methylxanthine|C16357);M295.neg(1-Methylxanthine|C16358)	http://www.kegg.jp/kegg-bin/show_pathway?map01100/C00062%09%23FF0000,red/C00144%09%23FF0000,red/C00156%09%23FF0000,red/C00327%09%23FF0000,red/C00805%09%23FF0000,red/C01530%09%23FF0000,red/C05585%09%23FF0000,red/C06424%09%23FF0000,red/C00105%09%2300FF00,green/C00294%09%2300FF00,green/C00568%09%2300FF00,green/C16353%09%2300FF00,green/C16357%09%2300FF00,green/C16358%09%2300FF00,green
map00350	Tyrosine metabolism	Metabolism	Amino acid metabolism	1	0	1	78	0.268071998779926	0.292442180487192	M215.neg(Gentisaldehyde|C05585)	-	http://www.kegg.jp/kegg-bin/show_pathway?map00350/C05585%09%23FF0000,red
map00998	Biosynthesis of various antibiotics	Metabolism	Biosynthesis of other secondary metabolites	1	0	1	108	0.351750391150418	0.367043886417828	M269.pos(Arginine|C00062)	-	http://www.kegg.jp/kegg-bin/show_pathway?map00998/C00062%09%23FF0000,red
map01110	Biosynthesis of secondary metabolites	Metabolism	Global and overview maps	4	3	7	2273	0.875947551601936	0.875947551601936	M269.pos(Arginine|C00062);M289.neg(4-Hydroxybenzoic acid|C00156);M117.neg(Citrulline|C00327);M187.neg(Salicylic acid|C00805)	M180.neg(7-Methylxanthine|C16353);M203.neg(3-Methylxanthine|C16357);M295.neg(1-Methylxanthine|C16358)	http://www.kegg.jp/kegg-bin/show_pathway?map01110/C00062%09%23FF0000,red/C00156%09%23FF0000,red/C00327%09%23FF0000,red/C00805%09%23FF0000,red/C16353%09%2300FF00,green/C16357%09%2300FF00,green/C16358%09%2300FF00,green

## Sheet: HY17-NaCl-25d_vs_HY73-NaCl-25d
PathwayID	Pathway	level1	level2	Up	Down	DEM	Total	Pvalue	FDR	Up_meta	Down_meta	URL
map00660	C5-Branched dibasic acid metabolism	Metabolism	Carbohydrate metabolism	0	3	3	35	1.94409226405707e-05	0.000349936607530272	-	M26.neg(Itaconic acid|C00490);M64.neg(Mesaconic acid|C01732);M41.neg(Citraconic acid|C02226)	http://www.kegg.jp/kegg-bin/show_pathway?map00660/C00490%09%2300FF00,green/C01732%09%2300FF00,green/C02226%09%2300FF00,green
map00220	Arginine biosynthesis	Metabolism	Amino acid metabolism	1	1	2	23	0.000605124117038432	0.00544611705334588	M269.pos(Arginine|C00062)	M117.neg(Citrulline|C00327)	http://www.kegg.jp/kegg-bin/show_pathway?map00220/C00062%09%23FF0000,red/C00327%09%2300FF00,green
map01230	Biosynthesis of amino acids	Metabolism	Global and overview maps	1	1	2	128	0.0178037751646142	0.106822650987685	M269.pos(Arginine|C00062)	M117.neg(Citrulline|C00327)	http://www.kegg.jp/kegg-bin/show_pathway?map01230/C00062%09%23FF0000,red/C00327%09%2300FF00,green
map00290	Valine, leucine and isoleucine biosynthesis	Metabolism	Amino acid metabolism	0	1	1	23	0.037746844408387	0.169860799837742	-	M41.neg(Citraconic acid|C02226)	http://www.kegg.jp/kegg-bin/show_pathway?map00290/C02226%09%2300FF00,green
map00261	Monobactam biosynthesis	Metabolism	Biosynthesis of other secondary metabolites	1	0	1	39	0.0632645551525397	0.191503273502984	M269.pos(Arginine|C00062)	-	http://www.kegg.jp/kegg-bin/show_pathway?map00261/C00062%09%23FF0000,red
map00970	Aminoacyl-tRNA biosynthesis	Genetic Information Processing	Translation	1	0	1	52	0.0835597043641164	0.191503273502984	M269.pos(Arginine|C00062)	-	http://www.kegg.jp/kegg-bin/show_pathway?map00970/C00062%09%23FF0000,red
map00061	Fatty acid biosynthesis	Metabolism	Lipid metabolism	1	0	1	58	0.092796192766765	0.191503273502984	M92.neg(Myristic acid|C06424)	-	http://www.kegg.jp/kegg-bin/show_pathway?map00061/C06424%09%23FF0000,red
map00630	Glyoxylate and dicarboxylate metabolism	Metabolism	Carbohydrate metabolism	0	1	1	64	0.101951123343208	0.191503273502984	-	M64.neg(Mesaconic acid|C01732)	http://www.kegg.jp/kegg-bin/show_pathway?map00630/C01732%09%2300FF00,green
map00330	Arginine and proline metabolism	Metabolism	Amino acid metabolism	1	0	1	69	0.109518377052584	0.191503273502984	M269.pos(Arginine|C00062)	-	http://www.kegg.jp/kegg-bin/show_pathway?map00330/C00062%09%23FF0000,red
map00470	D-Amino acid metabolism	Metabolism	Metabolism of other amino acids	1	0	1	69	0.109518377052584	0.191503273502984	M269.pos(Arginine|C00062)	-	http://www.kegg.jp/kegg-bin/show_pathway?map00470/C00062%09%23FF0000,red
map00941	Flavonoid biosynthesis	Metabolism	Biosynthesis of other secondary metabolites	0	1	1	74	0.117029778251824	0.191503273502984	-	M1843.pos(Naringin|C09789)	http://www.kegg.jp/kegg-bin/show_pathway?map00941/C09789%09%2300FF00,green
map00909	Sesquiterpenoid and triterpenoid biosynthesis	Metabolism	Metabolism of terpenoids and polyketides	0	1	1	89	0.139232394646354	0.208848591969531	-	M1335.pos(Gossypol|C07667)	http://www.kegg.jp/kegg-bin/show_pathway?map00909/C07667%09%2300FF00,green
map01100	Metabolic pathways	Metabolism	Global and overview maps	2	5	7	3063	0.152557488214354	0.210182824021507	M269.pos(Arginine|C00062);M92.neg(Myristic acid|C06424)	M117.neg(Citrulline|C00327);M26.neg(Itaconic acid|C00490);M64.neg(Mesaconic acid|C01732);M41.neg(Citraconic acid|C02226);M1843.pos(Naringin|C09789)	http://www.kegg.jp/kegg-bin/show_pathway?map01100/C00062%09%23FF0000,red/C06424%09%23FF0000,red/C00327%09%2300FF00,green/C00490%09%2300FF00,green/C01732%09%2300FF00,green/C02226%09%2300FF00,green/C09789%09%2300FF00,green
map00998	Biosynthesis of various antibiotics	Metabolism	Biosynthesis of other secondary metabolites	1	0	1	108	0.166653404435279	0.210182824021507	M269.pos(Arginine|C00062)	-	http://www.kegg.jp/kegg-bin/show_pathway?map00998/C00062%09%23FF0000,red
map01200	Carbon metabolism	Metabolism	Global and overview maps	0	1	1	114	0.175152353351256	0.210182824021507	-	M64.neg(Mesaconic acid|C01732)	http://www.kegg.jp/kegg-bin/show_pathway?map01200/C01732%09%2300FF00,green
map02010	ABC transporters	Environmental Information Processing	Membrane transport	1	0	1	138	0.208394559503909	0.229256044424906	M269.pos(Arginine|C00062)	-	http://www.kegg.jp/kegg-bin/show_pathway?map02010/C00062%09%23FF0000,red
map01210	2-Oxocarboxylic acid metabolism	Metabolism	Global and overview maps	0	1	1	144	0.216519597512412	0.229256044424906	-	M41.neg(Citraconic acid|C02226)	http://www.kegg.jp/kegg-bin/show_pathway?map01210/C02226%09%2300FF00,green
map01110	Biosynthesis of secondary metabolites	Metabolism	Global and overview maps	1	2	3	2273	0.818619849349665	0.818619849349665	M269.pos(Arginine|C00062)	M117.neg(Citrulline|C00327);M1335.pos(Gossypol|C07667)	http://www.kegg.jp/kegg-bin/show_pathway?map01110/C00062%09%23FF0000,red/C00327%09%2300FF00,green/C07667%09%2300FF00,green
