# Supplementary material for: Comparative metabolomic and transcriptomic analysis revealing the role of salicylic acid for short-term response with arginine and myristic acid for long-term tolerance under salt stress in watermelon (Citrullus lanatus L.)
Source: Front Plant Sci. 2026 Jun 26;17:1823719. doi: 10.3389/fpls.2026.1823719 (PMC13352413; doi:10.3389/fpls.2026.1823719)
Supplement: Supplementary file 5 [file Table5.xlsx]

## Sheet: HY17-NaCl-2d_vs_HY73-NaCl-2d
PathwayID	Pathway	level1	level2	Up	Down	DEG	Total	Pvalue	adjustPvalue	Up_gene	Down_gene	URL
ko00940	Phenylpropanoid biosynthesis	Metabolism	Biosynthesis of other secondary metabolites	30	5	35	115	1.07688937480288e-08	1.00150711856668e-06	Cla97C04G075830(Cla97C04G075830|K10775);Cla97C10G195860(Cla97C10G195860|K09753);Cla97C04G075840(Cla97C04G075840|K10775);Cla97C07G138600(Cla97C07G138600|K10775);Cla97C07G138590(Cla97C07G138590|K10775);Cla97C10G195850(Cla97C10G195850|K09753);Cla97C04G075850(Cla97C04G075850|K10775);Cla97C07G138620(Cla97C07G138620|K10775);Cla97C11G207220(Cla97C11G207220|K00430);Cla97C04G075570(Cla97C04G075570|K00430)…	Cla97C11G219650(Cla97C11G219650|K00588);Cla97C10G188660(Cla97C10G188660|K13066);Cla97C05G098800(Cla97C05G098800|K00430);Cla97C01G018700(Cla97C01G018700|K12356);Cla97C07G135790(Cla97C07G135790|K00430)	http://www.kegg.jp/kegg-bin/show_pathway?map00940/K10775%09%23FFFFFF,red/K09753%09%23FFFFFF,red/K01904%09%23FFFFFF,red/K00487%09%23FFFFFF,red/K00083%09%23FFFFFF,red/K00588%09%23FFFFFF,green/K13066%09%23FFFFFF,green/K00430%09%23FFFFFF,purple/K12356%09%23FFFFFF,purple
ko00360	Phenylalanine metabolism	Metabolism	Amino acid metabolism	14	1	15	37	3.81840153801409e-06	0.000177555671517655	Cla97C04G075830(Cla97C04G075830|K10775);Cla97C04G073110(Cla97C04G073110|K14455);Cla97C04G075840(Cla97C04G075840|K10775);Cla97C07G138600(Cla97C07G138600|K10775);Cla97C07G138590(Cla97C07G138590|K10775);Cla97C04G075850(Cla97C04G075850|K10775);Cla97C07G138620(Cla97C07G138620|K10775);Cla97C11G220050(Cla97C11G220050|K14454);Cla97C11G223810(Cla97C11G223810|K00815);Cla97C04G075820(Cla97C04G075820|K10775)…	Cla97C06G127000(Cla97C06G127000|K00276)	http://www.kegg.jp/kegg-bin/show_pathway?map00360/K10775%09%23FFFFFF,red/K14455%09%23FFFFFF,red/K14454%09%23FFFFFF,red/K00815%09%23FFFFFF,red/K07253%09%23FFFFFF,red/K00276%09%23FFFFFF,green
ko04075	Plant hormone signal transduction	Environmental Information Processing	Signal transduction	28	22	50	245	9.75533217240744e-06	0.000302415297344631	Cla97C05G085160(Cla97C05G085160|K14516);Cla97C10G186220(Cla97C10G186220|K13422);Cla97C05G090960(Cla97C05G090960|K14496);Cla97C07G141340(Cla97C07G141340|K13464);Cla97C03G052080(Cla97C03G052080|K14497);Cla97C05G085710(Cla97C05G085710|K14484);Cla97C06G111100(Cla97C06G111100|K13464);Cla97C03G065120(Cla97C03G065120|K13464);Cla97C05G107060(Cla97C05G107060|K14492);Cla97C04G069240(Cla97C04G069240|K14488)…	Cla97C11G210540(Cla97C11G210540|K14488);Cla97C02G042420(Cla97C02G042420|K14484);Cla97C07G129280(Cla97C07G129280|K14516);Cla97C11G209570(Cla97C11G209570|K14515);Cla97C09G172410(Cla97C09G172410|K14496);Cla97C02G031370(Cla97C02G031370|K14488);Cla97C01G006620(Cla97C01G006620|K14494);Cla97C09G174770(Cla97C09G174770|K14496);Cla97C10G187550(Cla97C10G187550|K14488);Cla97C10G198970(Cla97C10G198970|K14492)…	http://www.kegg.jp/kegg-bin/show_pathway?map04075/K13422%09%23FFFFFF,red/K13464%09%23FFFFFF,red/K14497%09%23FFFFFF,red/K14487%09%23FFFFFF,red/K14503%09%23FFFFFF,red/K14491%09%23FFFFFF,red/K14515%09%23FFFFFF,green/K14494%09%23FFFFFF,green/K13449%09%23FFFFFF,green/K14490%09%23FFFFFF,green/K14516%09%23FFFFFF,purple/K14496%09%23FFFFFF,purple/K14484%09%23FFFFFF,purple/K14492%09%23FFFFFF,purple/K14488%…
ko04016	MAPK signaling pathway - plant	Environmental Information Processing	Signal transduction	16	9	25	106	0.000179911905574215	0.00418295180460049	Cla97C09G179530(Cla97C09G179530|K02183);Cla97C03G050940(Cla97C03G050940|K13424);Cla97C05G085160(Cla97C05G085160|K14516);Cla97C10G186220(Cla97C10G186220|K13422);Cla97C10G205870(Cla97C10G205870|K13424);Cla97C05G090960(Cla97C05G090960|K14496);Cla97C10G195960(Cla97C10G195960|K13447);Cla97C03G052080(Cla97C03G052080|K14497);Cla97C05G081570(Cla97C05G081570|K13425);Cla97C03G067430(Cla97C03G067430|K13447)…	Cla97C07G129280(Cla97C07G129280|K14516);Cla97C11G209570(Cla97C11G209570|K14515);Cla97C09G172410(Cla97C09G172410|K14496);Cla97C09G174770(Cla97C09G174770|K14496);Cla97C05G099080(Cla97C05G099080|K14496);Cla97C01G020300(Cla97C01G020300|K20547);Cla97C02G034030(Cla97C02G034030|K13449);Cla97C01G020340(Cla97C01G020340|K20547);Cla97C02G042365(Cla97C02G042365|K02183)	http://www.kegg.jp/kegg-bin/show_pathway?map04016/K13424%09%23FFFFFF,red/K13422%09%23FFFFFF,red/K13447%09%23FFFFFF,red/K14497%09%23FFFFFF,red/K13425%09%23FFFFFF,red/K14515%09%23FFFFFF,green/K20547%09%23FFFFFF,green/K13449%09%23FFFFFF,green/K02183%09%23FFFFFF,purple/K14516%09%23FFFFFF,purple/K14496%09%23FFFFFF,purple
ko00910	Nitrogen metabolism	Metabolism	Energy metabolism	7	4	11	31	0.000315681649913705	0.0056401484551879	Cla97C05G107720(Cla97C05G107720|K02575);Cla97C03G060420(Cla97C03G060420|K10534);Cla97C05G091110(Cla97C05G091110|K00264);Cla97C04G076150(Cla97C04G076150|K01674);Cla97C10G203080(Cla97C10G203080|K01674);Cla97C10G203090(Cla97C10G203090|K01674);Cla97C03G060430(Cla97C03G060430|K10534)	Cla97C08G154780(Cla97C08G154780|K01673);Cla97C01G016620(Cla97C01G016620|K01455);Cla97C07G144200(Cla97C07G144200|K00261);Cla97C10G197000(Cla97C10G197000|K01673)	http://www.kegg.jp/kegg-bin/show_pathway?map00910/K02575%09%23FFFFFF,red/K10534%09%23FFFFFF,red/K00264%09%23FFFFFF,red/K01674%09%23FFFFFF,red/K01673%09%23FFFFFF,green/K01455%09%23FFFFFF,green/K00261%09%23FFFFFF,green
ko04626	Plant-pathogen interaction	Organismal Systems	Environmental adaptation	24	5	29	136	0.000363880545495993	0.0056401484551879	Cla97C09G179530(Cla97C09G179530|K02183);Cla97C03G050940(Cla97C03G050940|K13424);Cla97C05G093380(Cla97C05G093380|K13448);Cla97C10G206280(Cla97C10G206280|K13448);Cla97C10G198500(Cla97C10G198500|K13448);Cla97C10G205870(Cla97C10G205870|K13424);Cla97C07G142720(Cla97C07G142720|K13448);Cla97C04G070480(Cla97C04G070480|K13412);Cla97C10G195960(Cla97C10G195960|K13447);Cla97C01G019720(Cla97C01G019720|K13412)…	Cla97C05G091050(Cla97C05G091050|K05391);Cla97C05G105160(Cla97C05G105160|K13448);Cla97C02G034030(Cla97C02G034030|K13449);Cla97C05G104600(Cla97C05G104600|K15397);Cla97C02G042365(Cla97C02G042365|K02183)	http://www.kegg.jp/kegg-bin/show_pathway?map04626/K13424%09%23FFFFFF,red/K13412%09%23FFFFFF,red/K13447%09%23FFFFFF,red/K13430%09%23FFFFFF,red/K13425%09%23FFFFFF,red/K09487%09%23FFFFFF,red/K18835%09%23FFFFFF,red/K05391%09%23FFFFFF,green/K13449%09%23FFFFFF,green/K02183%09%23FFFFFF,purple/K13448%09%23FFFFFF,purple/K15397%09%23FFFFFF,purple
ko00330	Arginine and proline metabolism	Metabolism	Amino acid metabolism	6	6	12	43	0.00195302640159197	0.0259473507640076	Cla97C04G073110(Cla97C04G073110|K14455);Cla97C02G042670(Cla97C02G042670|K00472);Cla97C11G220050(Cla97C11G220050|K14454);Cla97C01G016510(Cla97C01G016510|K00472);Cla97C11G213550(Cla97C11G213550|K12657);Cla97C10G204670(Cla97C10G204670|K12657)	Cla97C01G013460(Cla97C01G013460|K00294);Cla97C11G218590(Cla97C11G218590|K01611);Cla97C11G212090(Cla97C11G212090|K00318);Cla97C11G208130(Cla97C11G208130|K12259);Cla97C11G218580(Cla97C11G218580|K01611);Cla97C06G115150(Cla97C06G115150|K01611)	http://www.kegg.jp/kegg-bin/show_pathway?map00330/K14455%09%23FFFFFF,red/K00472%09%23FFFFFF,red/K14454%09%23FFFFFF,red/K12657%09%23FFFFFF,red/K00294%09%23FFFFFF,green/K01611%09%23FFFFFF,green/K00318%09%23FFFFFF,green/K12259%09%23FFFFFF,green
ko00250	Alanine, aspartate and glutamate metabolism	Metabolism	Amino acid metabolism	7	6	13	50	0.00258018565611193	0.02666191844649	Cla97C01G007270(Cla97C01G007270|K01580);Cla97C04G073110(Cla97C04G073110|K14455);Cla97C11G220050(Cla97C11G220050|K14454);Cla97C05G091110(Cla97C05G091110|K00264);Cla97C07G141140(Cla97C07G141140|K00814);Cla97C01G007290(Cla97C01G007290|K01580);Cla97C09G163470(Cla97C09G163470|K00814)	Cla97C01G013460(Cla97C01G013460|K00294);Cla97C03G063130(Cla97C03G063130|K00830);Cla97C04G073140(Cla97C04G073140|K00827);Cla97C11G210550(Cla97C11G210550|K00764);Cla97C07G144200(Cla97C07G144200|K00261);Cla97C02G045455(Cla97C02G045455|K01953)	http://www.kegg.jp/kegg-bin/show_pathway?map00250/K01580%09%23FFFFFF,red/K14455%09%23FFFFFF,red/K14454%09%23FFFFFF,red/K00264%09%23FFFFFF,red/K00814%09%23FFFFFF,red/K00294%09%23FFFFFF,green/K00830%09%23FFFFFF,green/K00827%09%23FFFFFF,green/K00764%09%23FFFFFF,green/K00261%09%23FFFFFF,green/K01953%09%23FFFFFF,green
ko00592	alpha-Linolenic acid metabolism	Metabolism	Lipid metabolism	11	2	13	50	0.00258018565611193	0.02666191844649	Cla97C08G159025(Cla97C08G159025|K01723);Cla97C09G163060(Cla97C09G163060|K00454);Cla97C09G172580(Cla97C09G172580|K18857);Cla97C09G172570(Cla97C09G172570|K18857);Cla97C07G136380(Cla97C07G136380|K00232);Cla97C03G065380(Cla97C03G065380|K05894);Cla97C03G060720(Cla97C03G060720|K10525);Cla97C09G177570(Cla97C09G177570|K05894);Cla97C05G096310(Cla97C05G096310|K10526);Cla97C01G019200(Cla97C01G019200|K08241)…	Cla97C02G049690(Cla97C02G049690|K00454);Cla97C02G049740(Cla97C02G049740|K00454)	http://www.kegg.jp/kegg-bin/show_pathway?map00592/K01723%09%23FFFFFF,red/K18857%09%23FFFFFF,red/K00232%09%23FFFFFF,red/K05894%09%23FFFFFF,red/K10525%09%23FFFFFF,red/K10526%09%23FFFFFF,red/K08241%09%23FFFFFF,red/K00454%09%23FFFFFF,purple
ko00270	Cysteine and methionine metabolism	Metabolism	Amino acid metabolism	12	5	17	83	0.00895366136672216	0.0832690507105161	Cla97C04G073110(Cla97C04G073110|K14455);Cla97C11G208220(Cla97C11G208220|K05933);Cla97C05G104590(Cla97C05G104590|K00547);Cla97C09G169900(Cla97C09G169900|K00547);Cla97C11G220050(Cla97C11G220050|K14454);Cla97C07G135080(Cla97C07G135080|K01762);Cla97C11G223810(Cla97C11G223810|K00815);Cla97C01G008130(Cla97C01G008130|K00928);Cla97C01G017090(Cla97C01G017090|K01762);Cla97C08G145480(Cla97C08G145480|K12524)…	Cla97C11G218590(Cla97C11G218590|K01611);Cla97C04G073140(Cla97C04G073140|K00827);Cla97C01G020370(Cla97C01G020370|K00640);Cla97C11G218580(Cla97C11G218580|K01611);Cla97C06G115150(Cla97C06G115150|K01611)	http://www.kegg.jp/kegg-bin/show_pathway?map00270/K14455%09%23FFFFFF,red/K05933%09%23FFFFFF,red/K00547%09%23FFFFFF,red/K14454%09%23FFFFFF,red/K01762%09%23FFFFFF,red/K00815%09%23FFFFFF,red/K00928%09%23FFFFFF,red/K12524%09%23FFFFFF,red/K01611%09%23FFFFFF,green/K00827%09%23FFFFFF,green/K00640%09%23FFFFFF,green
ko00591	Linoleic acid metabolism	Metabolism	Lipid metabolism	4	3	7	23	0.0103174670056682	0.083324107957937	Cla97C09G163060(Cla97C09G163060|K00454);Cla97C02G041370(Cla97C02G041370|K15718);Cla97C02G041420(Cla97C02G041420|K15718);Cla97C02G041400(Cla97C02G041400|K15718)	Cla97C02G049690(Cla97C02G049690|K00454);Cla97C02G041360(Cla97C02G041360|K15718);Cla97C02G049740(Cla97C02G049740|K00454)	http://www.kegg.jp/kegg-bin/show_pathway?map00591/K00454%09%23FFFFFF,purple/K15718%09%23FFFFFF,purple
ko00010	Glycolysis / Gluconeogenesis	Metabolism	Carbohydrate metabolism	16	3	19	98	0.0107514978010241	0.083324107957937	Cla97C11G218660(Cla97C11G218660|K00873);Cla97C10G205630(Cla97C10G205630|K01568);Cla97C10G202380(Cla97C10G202380|K01623);Cla97C09G172580(Cla97C09G172580|K18857);Cla97C04G071440(Cla97C04G071440|K01803);Cla97C11G225220(Cla97C11G225220|K00895);Cla97C09G184300(Cla97C09G184300|K00927);Cla97C04G076520(Cla97C04G076520|K00873);Cla97C03G054650(Cla97C03G054650|K00134);Cla97C09G172570(Cla97C09G172570|K18857)…	Cla97C10G197800(Cla97C10G197800|K01785);Cla97C01G020660(Cla97C01G020660|K00850);Cla97C02G048000(Cla97C02G048000|K15634)	http://www.kegg.jp/kegg-bin/show_pathway?map00010/K00873%09%23FFFFFF,red/K01568%09%23FFFFFF,red/K01623%09%23FFFFFF,red/K18857%09%23FFFFFF,red/K01803%09%23FFFFFF,red/K00895%09%23FFFFFF,red/K00927%09%23FFFFFF,red/K00134%09%23FFFFFF,red/K00844%09%23FFFFFF,red/K15633%09%23FFFFFF,red/K15634%09%23FFFFFF,green/K00850%09%23FFFFFF,purple/K01785%09%23FFFFFF,purple
ko00500	Starch and sucrose metabolism	Metabolism	Carbohydrate metabolism	12	12	24	136	0.014423257283956	0.103181763646762	Cla97C05G084480(Cla97C05G084480|K01177);Cla97C01G005540(Cla97C01G005540|K00847);Cla97C08G153950(Cla97C08G153950|K01087);Cla97C05G089120(Cla97C05G089120|K01087);Cla97C03G064990(Cla97C03G064990|K00695);Cla97C06G126510(Cla97C06G126510|K16055);Cla97C06G110160(Cla97C06G110160|K00847);Cla97C03G066410(Cla97C03G066410|K00844);Cla97C03G051130(Cla97C03G051130|K01087);Cla97C10G199940(Cla97C10G199940|K01188)…	Cla97C08G145190(Cla97C08G145190|K01179);Cla97C05G096160(Cla97C05G096160|K01188);Cla97C02G045770(Cla97C02G045770|K00688);Cla97C11G210630(Cla97C11G210630|K01179);Cla97C06G117180(Cla97C06G117180|K01177);Cla97C06G123590(Cla97C06G123590|K05349);Cla97C10G193750(Cla97C10G193750|K01188);Cla97C11G224380(Cla97C11G224380|K05350);Cla97C03G063870(Cla97C03G063870|K01188);Cla97C10G201810(Cla97C10G201810|K01193)…	http://www.kegg.jp/kegg-bin/show_pathway?map00500/K00847%09%23FFFFFF,red/K01087%09%23FFFFFF,red/K00695%09%23FFFFFF,red/K16055%09%23FFFFFF,red/K00844%09%23FFFFFF,red/K00975%09%23FFFFFF,red/K00688%09%23FFFFFF,green/K05349%09%23FFFFFF,green/K05350%09%23FFFFFF,green/K01193%09%23FFFFFF,green/K01177%09%23FFFFFF,purple/K01188%09%23FFFFFF,purple/K01179%09%23FFFFFF,purple
ko00860	Porphyrin metabolism	Metabolism	Metabolism of cofactors and vitamins	7	3	10	43	0.0175831420434997	0.115609289916895	Cla97C09G178130(Cla97C09G178130|K02492);Cla97C11G213900(Cla97C11G213900|K00231);Cla97C07G137760(Cla97C07G137760|K00228);Cla97C08G160610(Cla97C08G160610|K01772);Cla97C03G068350(Cla97C03G068350|K01885);Cla97C01G012850(Cla97C01G012850|K13071);Cla97C05G087230(Cla97C05G087230|K19073)	Cla97C02G038280(Cla97C02G038280|K13545);Cla97C06G127360(Cla97C06G127360|K02495);Cla97C04G071470(Cla97C04G071470|K04035)	http://www.kegg.jp/kegg-bin/show_pathway?map00860/K02492%09%23FFFFFF,red/K00231%09%23FFFFFF,red/K00228%09%23FFFFFF,red/K01772%09%23FFFFFF,red/K01885%09%23FFFFFF,red/K13071%09%23FFFFFF,red/K19073%09%23FFFFFF,red/K13545%09%23FFFFFF,green/K02495%09%23FFFFFF,green/K04035%09%23FFFFFF,green
ko00430	Taurine and hypotaurine metabolism	Metabolism	Metabolism of other amino acids	4	0	4	10	0.0186466596640154	0.115609289916895	Cla97C01G007270(Cla97C01G007270|K01580);Cla97C04G072080(Cla97C04G072080|K10712);Cla97C10G197780(Cla97C10G197780|K10712);Cla97C01G007290(Cla97C01G007290|K01580)	-	http://www.kegg.jp/kegg-bin/show_pathway?map00430/K01580%09%23FFFFFF,red/K10712%09%23FFFFFF,red
ko00040	Pentose and glucuronate interconversions	Metabolism	Carbohydrate metabolism	8	10	18	103	0.034520421602979	0.198684996657986	Cla97C07G141120(Cla97C07G141120|K01051);Cla97C10G184580(Cla97C10G184580|K01051);Cla97C01G021790(Cla97C01G021790|K01051);Cla97C09G168010(Cla97C09G168010|K01051);Cla97C10G196850(Cla97C10G196850|K01184);Cla97C03G065020(Cla97C03G065020|K01051);Cla97C03G066380(Cla97C03G066380|K01051);Cla97C03G060980(Cla97C03G060980|K01184)	Cla97C03G054380(Cla97C03G054380|K01728);Cla97C06G117330(Cla97C06G117330|K01728);Cla97C08G161240(Cla97C08G161240|K01728);Cla97C05G084240(Cla97C05G084240|K01728);Cla97C04G076160(Cla97C04G076160|K01728);Cla97C07G129970(Cla97C07G129970|K01728);Cla97C02G048700(Cla97C02G048700|K01051);Cla97C02G027500(Cla97C02G027500|K01051);Cla97C03G055660(Cla97C03G055660|K01728);Cla97C01G007540(Cla97C01G007540|K01051)	http://www.kegg.jp/kegg-bin/show_pathway?map00040/K01184%09%23FFFFFF,red/K01728%09%23FFFFFF,green/K01051%09%23FFFFFF,purple
ko00904	Diterpenoid biosynthesis	Metabolism	Metabolism of terpenoids and polyketides	4	2	6	23	0.0363187628299545	0.198684996657986	Cla97C09G167300(Cla97C09G167300|K04125);Cla97C07G137160(Cla97C07G137160|K04125);Cla97C10G186440(Cla97C10G186440|K04123);Cla97C06G109470(Cla97C06G109470|K05282)	Cla97C07G128590(Cla97C07G128590|K04120);Cla97C09G164590(Cla97C09G164590|K04124)	http://www.kegg.jp/kegg-bin/show_pathway?map00904/K04125%09%23FFFFFF,red/K04123%09%23FFFFFF,red/K05282%09%23FFFFFF,red/K04120%09%23FFFFFF,green/K04124%09%23FFFFFF,green
ko00941	Flavonoid biosynthesis	Metabolism	Biosynthesis of other secondary metabolites	4	1	5	18	0.0426041684316094	0.211582148849686	Cla97C11G217460(Cla97C11G217460|K00487);Cla97C09G181670(Cla97C09G181670|K01859);Cla97C11G217470(Cla97C11G217470|K00487);Cla97C11G217490(Cla97C11G217490|K00487)	Cla97C11G219650(Cla97C11G219650|K00588)	http://www.kegg.jp/kegg-bin/show_pathway?map00941/K00487%09%23FFFFFF,red/K01859%09%23FFFFFF,red/K00588%09%23FFFFFF,green
ko00906	Carotenoid biosynthesis	Metabolism	Metabolism of terpenoids and polyketides	6	1	7	30	0.0432264605176778	0.211582148849686	Cla97C07G137840(Cla97C07G137840|K09843);Cla97C07G137260(Cla97C07G137260|K09840);Cla97C11G216330(Cla97C11G216330|K09839);Cla97C10G193770(Cla97C10G193770|K14593);Cla97C06G111770(Cla97C06G111770|K17912);Cla97C01G024630(Cla97C01G024630|K09840)	Cla97C03G058030(Cla97C03G058030|K09840)	http://www.kegg.jp/kegg-bin/show_pathway?map00906/K09843%09%23FFFFFF,red/K09839%09%23FFFFFF,red/K14593%09%23FFFFFF,red/K17912%09%23FFFFFF,red/K09840%09%23FFFFFF,purple
ko00945	Stilbenoid, diarylheptanoid and gingerol biosynthesis	Metabolism	Biosynthesis of other secondary metabolites	3	1	4	13	0.0484550479449729	0.222689148208501	Cla97C11G217460(Cla97C11G217460|K00487);Cla97C11G217470(Cla97C11G217470|K00487);Cla97C11G217490(Cla97C11G217490|K00487)	Cla97C11G219650(Cla97C11G219650|K00588)	http://www.kegg.jp/kegg-bin/show_pathway?map00945/K00487%09%23FFFFFF,red/K00588%09%23FFFFFF,green
ko00350	Tyrosine metabolism	Metabolism	Amino acid metabolism	6	3	9	44	0.0506634249072144	0.222689148208501	Cla97C04G073110(Cla97C04G073110|K14455);Cla97C09G172580(Cla97C09G172580|K18857);Cla97C09G172570(Cla97C09G172570|K18857);Cla97C11G220050(Cla97C11G220050|K14454);Cla97C11G223810(Cla97C11G223810|K00815);Cla97C04G073260(Cla97C04G073260|K07253)	Cla97C06G127000(Cla97C06G127000|K00276);Cla97C03G057150(Cla97C03G057150|K00422);Cla97C03G057070(Cla97C03G057070|K00422)	http://www.kegg.jp/kegg-bin/show_pathway?map00350/K14455%09%23FFFFFF,red/K18857%09%23FFFFFF,red/K14454%09%23FFFFFF,red/K00815%09%23FFFFFF,red/K07253%09%23FFFFFF,red/K00276%09%23FFFFFF,green/K00422%09%23FFFFFF,green
ko00950	Isoquinoline alkaloid biosynthesis	Metabolism	Biosynthesis of other secondary metabolites	3	3	6	25	0.0526791533396454	0.222689148208501	Cla97C04G073110(Cla97C04G073110|K14455);Cla97C11G220050(Cla97C11G220050|K14454);Cla97C11G223810(Cla97C11G223810|K00815)	Cla97C06G127000(Cla97C06G127000|K00276);Cla97C03G057150(Cla97C03G057150|K00422);Cla97C03G057070(Cla97C03G057070|K00422)	http://www.kegg.jp/kegg-bin/show_pathway?map00950/K14455%09%23FFFFFF,red/K14454%09%23FFFFFF,red/K00815%09%23FFFFFF,red/K00276%09%23FFFFFF,green/K00422%09%23FFFFFF,green
ko00740	Riboflavin metabolism	Metabolism	Metabolism of cofactors and vitamins	2	1	3	9	0.0697246042812867	0.270182841589986	Cla97C08G147910(Cla97C08G147910|K14652);Cla97C10G192530(Cla97C10G192530|K14652)	Cla97C10G192540(Cla97C10G192540|K14652)	http://www.kegg.jp/kegg-bin/show_pathway?map00740/K14652%09%23FFFFFF,purple
ko00905	Brassinosteroid biosynthesis	Metabolism	Metabolism of terpenoids and polyketides	1	2	3	9	0.0697246042812867	0.270182841589986	Cla97C11G211710(Cla97C11G211710|K12640)	Cla97C11G209280(Cla97C11G209280|K15639);Cla97C09G180900(Cla97C09G180900|K12639)	http://www.kegg.jp/kegg-bin/show_pathway?map00905/K12640%09%23FFFFFF,red/K15639%09%23FFFFFF,green/K12639%09%23FFFFFF,green
ko04144	Endocytosis	Cellular Processes	Transport and catabolism	19	2	21	138	0.0852053718491216	0.316963983278732	Cla97C05G093740(Cla97C05G093740|K19476);Cla97C01G007880(Cla97C01G007880|K00889);Cla97C03G065510(Cla97C03G065510|K12191);Cla97C08G148030(Cla97C08G148030|K19476);Cla97C05G109000(Cla97C05G109000|K12486);Cla97C09G181360(Cla97C09G181360|K03283);Cla97C09G181410(Cla97C09G181410|K03283);Cla97C03G066230(Cla97C03G066230|K12194);Cla97C03G066120(Cla97C03G066120|K19476);Cla97C01G022480(Cla97C01G022480|K12184)…	Cla97C02G027350(Cla97C02G027350|K07897);Cla97C02G043250(Cla97C02G043250|K19476)	http://www.kegg.jp/kegg-bin/show_pathway?map04144/K00889%09%23FFFFFF,red/K12191%09%23FFFFFF,red/K12486%09%23FFFFFF,red/K03283%09%23FFFFFF,red/K12194%09%23FFFFFF,red/K12184%09%23FFFFFF,red/K07904%09%23FFFFFF,red/K19366%09%23FFFFFF,red/K07901%09%23FFFFFF,red/K01115%09%23FFFFFF,red/K07897%09%23FFFFFF,green/K19476%09%23FFFFFF,purple
ko00380	Tryptophan metabolism	Metabolism	Amino acid metabolism	4	3	7	36	0.0995607971169199	0.356121312764367	Cla97C03G054210(Cla97C03G054210|K07408);Cla97C03G054220(Cla97C03G054220|K07408);Cla97C07G129830(Cla97C07G129830|K11816);Cla97C03G054230(Cla97C03G054230|K07408)	Cla97C10G188660(Cla97C10G188660|K13066);Cla97C06G118280(Cla97C06G118280|K11816);Cla97C06G110570(Cla97C06G110570|K11816)	http://www.kegg.jp/kegg-bin/show_pathway?map00380/K07408%09%23FFFFFF,red/K13066%09%23FFFFFF,green/K11816%09%23FFFFFF,purple
ko00051	Fructose and mannose metabolism	Metabolism	Carbohydrate metabolism	7	2	9	52	0.119691530423662	0.412270827014837	Cla97C10G202380(Cla97C10G202380|K01623);Cla97C04G071440(Cla97C04G071440|K01803);Cla97C01G005540(Cla97C01G005540|K00847);Cla97C11G225220(Cla97C11G225220|K00895);Cla97C03G066280(Cla97C03G066280|K00850);Cla97C06G110160(Cla97C06G110160|K00847);Cla97C03G066410(Cla97C03G066410|K00844)	Cla97C01G019120(Cla97C01G019120|K19355);Cla97C01G020660(Cla97C01G020660|K00850)	http://www.kegg.jp/kegg-bin/show_pathway?map00051/K01623%09%23FFFFFF,red/K01803%09%23FFFFFF,red/K00847%09%23FFFFFF,red/K00895%09%23FFFFFF,red/K00844%09%23FFFFFF,red/K19355%09%23FFFFFF,green/K00850%09%23FFFFFF,purple
ko00130	Ubiquinone and other terpenoid-quinone biosynthesis	Metabolism	Metabolism of cofactors and vitamins	6	1	7	38	0.124461900727805	0.413391313131638	Cla97C05G105340(Cla97C05G105340|K14759);Cla97C11G223810(Cla97C11G223810|K00815);Cla97C09G165820(Cla97C09G165820|K01904);Cla97C11G217460(Cla97C11G217460|K00487);Cla97C11G217470(Cla97C11G217470|K00487);Cla97C11G217490(Cla97C11G217490|K00487)	Cla97C05G107570(Cla97C05G107570|K01661)	http://www.kegg.jp/kegg-bin/show_pathway?map00130/K14759%09%23FFFFFF,red/K00815%09%23FFFFFF,red/K01904%09%23FFFFFF,red/K00487%09%23FFFFFF,red/K01661%09%23FFFFFF,green
ko00531	Glycosaminoglycan degradation	Metabolism	Glycan biosynthesis and metabolism	3	1	4	18	0.133371624985036	0.427709004262356	Cla97C06G126290(Cla97C06G126290|K01205);Cla97C05G087970(Cla97C05G087970|K07964);Cla97C05G087960(Cla97C05G087960|K07964)	Cla97C11G209950(Cla97C11G209950|K07964)	http://www.kegg.jp/kegg-bin/show_pathway?map00531/K01205%09%23FFFFFF,red/K07964%09%23FFFFFF,purple
ko04141	Protein processing in endoplasmic reticulum	Genetic Information Processing	Folding, sorting and degradation	16	6	22	157	0.153331008426966	0.475326126123594	Cla97C11G224210(Cla97C11G224210|K10666);Cla97C09G181360(Cla97C09G181360|K03283);Cla97C09G181410(Cla97C09G181410|K03283);Cla97C03G062120(Cla97C03G062120|K09503);Cla97C01G024750(Cla97C01G024750|K10950);Cla97C02G035700(Cla97C02G035700|K09487);Cla97C08G158970(Cla97C08G158970|K10666);Cla97C01G006780(Cla97C01G006780|K14011);Cla97C10G187290(Cla97C10G187290|K13993);Cla97C10G205005(Cla97C10G205005|K11863)…	Cla97C02G037210(Cla97C02G037210|K13249);Cla97C02G043360(Cla97C02G043360|K10666);Cla97C06G127660(Cla97C06G127660|K07342);Cla97C06G126870(Cla97C06G126870|K13525);Cla97C07G131290(Cla97C07G131290|K10666);Cla97C03G055985(Cla97C03G055985|K13993)	http://www.kegg.jp/kegg-bin/show_pathway?map04141/K03283%09%23FFFFFF,red/K09503%09%23FFFFFF,red/K10950%09%23FFFFFF,red/K09487%09%23FFFFFF,red/K14011%09%23FFFFFF,red/K11863%09%23FFFFFF,red/K03094%09%23FFFFFF,red/K13249%09%23FFFFFF,green/K07342%09%23FFFFFF,green/K13525%09%23FFFFFF,green/K10666%09%23FFFFFF,purple/K13993%09%23FFFFFF,purple
ko04070	Phosphatidylinositol signaling system	Environmental Information Processing	Signal transduction	7	2	9	56	0.167167593506311	0.501502780518932	Cla97C09G179530(Cla97C09G179530|K02183);Cla97C01G007880(Cla97C01G007880|K00889);Cla97C10G190350(Cla97C10G190350|K00901);Cla97C08G150790(Cla97C08G150790|K18081);Cla97C05G088220(Cla97C05G088220|K02183);Cla97C04G078820(Cla97C04G078820|K00901);Cla97C04G071180(Cla97C04G071180|K00889)	Cla97C09G174480(Cla97C09G174480|K00913);Cla97C02G042365(Cla97C02G042365|K02183)	http://www.kegg.jp/kegg-bin/show_pathway?map04070/K00889%09%23FFFFFF,red/K00901%09%23FFFFFF,red/K18081%09%23FFFFFF,red/K00913%09%23FFFFFF,green/K02183%09%23FFFFFF,purple
ko00960	Tropane, piperidine and pyridine alkaloid biosynthesis	Metabolism	Biosynthesis of other secondary metabolites	3	1	4	20	0.177586040877508	0.516109431300258	Cla97C04G073110(Cla97C04G073110|K14455);Cla97C11G220050(Cla97C11G220050|K14454);Cla97C11G223810(Cla97C11G223810|K00815)	Cla97C06G127000(Cla97C06G127000|K00276)	http://www.kegg.jp/kegg-bin/show_pathway?map00960/K14455%09%23FFFFFF,red/K14454%09%23FFFFFF,red/K00815%09%23FFFFFF,red/K00276%09%23FFFFFF,green
ko00260	Glycine, serine and threonine metabolism	Metabolism	Amino acid metabolism	4	6	10	66	0.196800179865598	0.55461868871214	Cla97C09G175040(Cla97C09G175040|K02437);Cla97C01G008130(Cla97C01G008130|K00928);Cla97C04G071650(Cla97C04G071650|K15633);Cla97C08G145480(Cla97C08G145480|K12524)	Cla97C03G063130(Cla97C03G063130|K00830);Cla97C04G073140(Cla97C04G073140|K00827);Cla97C06G127000(Cla97C06G127000|K00276);Cla97C05G082460(Cla97C05G082460|K15919);Cla97C05G082470(Cla97C05G082470|K15919);Cla97C02G048000(Cla97C02G048000|K15634)	http://www.kegg.jp/kegg-bin/show_pathway?map00260/K02437%09%23FFFFFF,red/K00928%09%23FFFFFF,red/K15633%09%23FFFFFF,red/K12524%09%23FFFFFF,red/K00830%09%23FFFFFF,green/K00827%09%23FFFFFF,green/K00276%09%23FFFFFF,green/K15919%09%23FFFFFF,green/K15634%09%23FFFFFF,green
ko00232	Caffeine metabolism	Metabolism	Biosynthesis of other secondary metabolites	1	0	1	2	0.211052632593241	0.555905555607248	Cla97C05G103640(Cla97C05G103640|K00365)	-	http://www.kegg.jp/kegg-bin/show_pathway?map00232/K00365%09%23FFFFFF,red
ko00965	Betalain biosynthesis	Metabolism	Biosynthesis of other secondary metabolites	1	0	1	2	0.211052632593241	0.555905555607248	Cla97C04G070170(Cla97C04G070170|K15777)	-	http://www.kegg.jp/kegg-bin/show_pathway?map00965/K15777%09%23FFFFFF,red
ko00400	Phenylalanine, tyrosine and tryptophan biosynthesis	Metabolism	Amino acid metabolism	7	0	7	44	0.215189247331838	0.555905555607248	Cla97C01G011860(Cla97C01G011860|K05359);Cla97C04G073110(Cla97C04G073110|K14455);Cla97C11G211370(Cla97C11G211370|K01850);Cla97C01G011870(Cla97C01G011870|K05359);Cla97C11G220050(Cla97C11G220050|K14454);Cla97C11G223810(Cla97C11G223810|K00815);Cla97C01G018010(Cla97C01G018010|K01626)	-	http://www.kegg.jp/kegg-bin/show_pathway?map00400/K05359%09%23FFFFFF,red/K14455%09%23FFFFFF,red/K01850%09%23FFFFFF,red/K14454%09%23FFFFFF,red/K00815%09%23FFFFFF,red/K01626%09%23FFFFFF,red
ko00261	Monobactam biosynthesis	Metabolism	Biosynthesis of other secondary metabolites	2	0	2	8	0.222415468334588	0.559044285273423	Cla97C01G008130(Cla97C01G008130|K00928);Cla97C08G145480(Cla97C08G145480|K12524)	-	http://www.kegg.jp/kegg-bin/show_pathway?map00261/K00928%09%23FFFFFF,red/K12524%09%23FFFFFF,red
ko00909	Sesquiterpenoid and triterpenoid biosynthesis	Metabolism	Metabolism of terpenoids and polyketides	3	0	3	15	0.230764376150667	0.564765446895052	Cla97C09G163850(Cla97C09G163850|K15820);Cla97C02G034160(Cla97C02G034160|K00511);Cla97C06G128250(Cla97C06G128250|K15820)	-	http://www.kegg.jp/kegg-bin/show_pathway?map00909/K15820%09%23FFFFFF,red/K00511%09%23FFFFFF,red
ko00908	Zeatin biosynthesis	Metabolism	Metabolism of terpenoids and polyketides	2	3	5	30	0.238998095546528	0.569918535534027	Cla97C10G198530(Cla97C10G198530|K00279);Cla97C10G202920(Cla97C10G202920|K13496)	Cla97C04G076320(Cla97C04G076320|K13496);Cla97C04G070780(Cla97C04G070780|K00279);Cla97C05G093780(Cla97C05G093780|K10717)	http://www.kegg.jp/kegg-bin/show_pathway?map00908/K10717%09%23FFFFFF,green/K00279%09%23FFFFFF,purple/K13496%09%23FFFFFF,purple
ko00710	Carbon fixation in photosynthetic organisms	Metabolism	Energy metabolism	9	0	9	62	0.251863730142165	0.575391928902759	Cla97C10G202380(Cla97C10G202380|K01623);Cla97C04G073110(Cla97C04G073110|K14455);Cla97C05G103980(Cla97C05G103980|K01807);Cla97C04G071440(Cla97C04G071440|K01803);Cla97C09G184300(Cla97C09G184300|K00927);Cla97C03G054650(Cla97C03G054650|K00134);Cla97C11G220050(Cla97C11G220050|K14454);Cla97C07G141140(Cla97C07G141140|K00814);Cla97C09G163470(Cla97C09G163470|K00814)	-	http://www.kegg.jp/kegg-bin/show_pathway?map00710/K01623%09%23FFFFFF,red/K14455%09%23FFFFFF,red/K01807%09%23FFFFFF,red/K01803%09%23FFFFFF,red/K00927%09%23FFFFFF,red/K00134%09%23FFFFFF,red/K14454%09%23FFFFFF,red/K00814%09%23FFFFFF,red
ko00220	Arginine biosynthesis	Metabolism	Amino acid metabolism	4	1	5	31	0.260981876077209	0.575391928902759	Cla97C04G073110(Cla97C04G073110|K14455);Cla97C11G220050(Cla97C11G220050|K14454);Cla97C07G141140(Cla97C07G141140|K00814);Cla97C09G163470(Cla97C09G163470|K00814)	Cla97C07G144200(Cla97C07G144200|K00261)	http://www.kegg.jp/kegg-bin/show_pathway?map00220/K14455%09%23FFFFFF,red/K14454%09%23FFFFFF,red/K00814%09%23FFFFFF,red/K00261%09%23FFFFFF,green
ko00520	Amino sugar and nucleotide sugar metabolism	Metabolism	Carbohydrate metabolism	11	4	15	112	0.265364569013885	0.575391928902759	Cla97C03G057860(Cla97C03G057860|K01183);Cla97C01G005540(Cla97C01G005540|K00847);Cla97C04G071620(Cla97C04G071620|K00326);Cla97C11G218530(Cla97C11G218530|K08679);Cla97C06G110160(Cla97C06G110160|K00847);Cla97C10G187630(Cla97C10G187630|K08679);Cla97C03G066410(Cla97C03G066410|K00844);Cla97C09G171410(Cla97C09G171410|K13648);Cla97C05G095280(Cla97C05G095280|K13648);Cla97C06G117670(Cla97C06G117670|K08679)…	Cla97C01G020300(Cla97C01G020300|K20547);Cla97C09G177130(Cla97C09G177130|K15920);Cla97C01G020340(Cla97C01G020340|K20547);Cla97C11G210140(Cla97C11G210140|K01183)	http://www.kegg.jp/kegg-bin/show_pathway?map00520/K00847%09%23FFFFFF,red/K00326%09%23FFFFFF,red/K08679%09%23FFFFFF,red/K00844%09%23FFFFFF,red/K13648%09%23FFFFFF,red/K00975%09%23FFFFFF,red/K20547%09%23FFFFFF,green/K15920%09%23FFFFFF,green/K01183%09%23FFFFFF,purple
ko00300	Lysine biosynthesis	Metabolism	Amino acid metabolism	2	0	2	9	0.266041429492673	0.575391928902759	Cla97C01G008130(Cla97C01G008130|K00928);Cla97C08G145480(Cla97C08G145480|K12524)	-	http://www.kegg.jp/kegg-bin/show_pathway?map00300/K00928%09%23FFFFFF,red/K12524%09%23FFFFFF,red
ko00562	Inositol phosphate metabolism	Metabolism	Carbohydrate metabolism	6	2	8	56	0.284747636874032	0.601852959756477	Cla97C01G007880(Cla97C01G007880|K00889);Cla97C04G071440(Cla97C04G071440|K01803);Cla97C06G117880(Cla97C06G117880|K01114);Cla97C08G150790(Cla97C08G150790|K18081);Cla97C04G071180(Cla97C04G071180|K00889);Cla97C01G009080(Cla97C01G009080|K19517)	Cla97C09G174480(Cla97C09G174480|K00913);Cla97C07G136280(Cla97C07G136280|K01858)	http://www.kegg.jp/kegg-bin/show_pathway?map00562/K00889%09%23FFFFFF,red/K01803%09%23FFFFFF,red/K01114%09%23FFFFFF,red/K18081%09%23FFFFFF,red/K19517%09%23FFFFFF,red/K00913%09%23FFFFFF,green/K01858%09%23FFFFFF,green
ko00030	Pentose phosphate pathway	Metabolism	Carbohydrate metabolism	5	1	6	42	0.326618383127047	0.66560124999127	Cla97C10G202380(Cla97C10G202380|K01623);Cla97C05G103980(Cla97C05G103980|K01807);Cla97C11G225220(Cla97C11G225220|K00895);Cla97C03G066280(Cla97C03G066280|K00850);Cla97C01G000200(Cla97C01G000200|K01057)	Cla97C01G020660(Cla97C01G020660|K00850)	http://www.kegg.jp/kegg-bin/show_pathway?map00030/K01623%09%23FFFFFF,red/K01807%09%23FFFFFF,red/K00895%09%23FFFFFF,red/K01057%09%23FFFFFF,red/K00850%09%23FFFFFF,purple
ko00410	beta-Alanine metabolism	Metabolism	Metabolism of other amino acids	3	2	5	34	0.329222123651596	0.66560124999127	Cla97C01G007270(Cla97C01G007270|K01580);Cla97C07G136380(Cla97C07G136380|K00232);Cla97C01G007290(Cla97C01G007290|K01580)	Cla97C06G127000(Cla97C06G127000|K00276);Cla97C11G208130(Cla97C11G208130|K12259)	http://www.kegg.jp/kegg-bin/show_pathway?map00410/K01580%09%23FFFFFF,red/K00232%09%23FFFFFF,red/K00276%09%23FFFFFF,green/K12259%09%23FFFFFF,green
ko00052	Galactose metabolism	Metabolism	Carbohydrate metabolism	3	4	7	51	0.342011626294989	0.673378522525432	Cla97C03G066280(Cla97C03G066280|K00850);Cla97C03G066410(Cla97C03G066410|K00844);Cla97C06G125910(Cla97C06G125910|K01785)	Cla97C10G197800(Cla97C10G197800|K01785);Cla97C01G020660(Cla97C01G020660|K00850);Cla97C10G201810(Cla97C10G201810|K01193);Cla97C01G003970(Cla97C01G003970|K01193)	http://www.kegg.jp/kegg-bin/show_pathway?map00052/K00844%09%23FFFFFF,red/K01193%09%23FFFFFF,green/K00850%09%23FFFFFF,purple/K01785%09%23FFFFFF,purple
ko00460	Cyanoamino acid metabolism	Metabolism	Metabolism of other amino acids	2	7	9	68	0.347550205174417	0.673378522525432	Cla97C10G199940(Cla97C10G199940|K01188);Cla97C11G218260(Cla97C11G218260|K08248)	Cla97C05G096160(Cla97C05G096160|K01188);Cla97C01G016620(Cla97C01G016620|K01455);Cla97C06G123590(Cla97C06G123590|K05349);Cla97C10G193750(Cla97C10G193750|K01188);Cla97C11G224380(Cla97C11G224380|K05350);Cla97C03G063870(Cla97C03G063870|K01188);Cla97C03G063700(Cla97C03G063700|K01188)	http://www.kegg.jp/kegg-bin/show_pathway?map00460/K08248%09%23FFFFFF,red/K01455%09%23FFFFFF,green/K05349%09%23FFFFFF,green/K05350%09%23FFFFFF,green/K01188%09%23FFFFFF,purple
ko00920	Sulfur metabolism	Metabolism	Energy metabolism	1	3	4	27	0.35658636867306	0.676786373195808	Cla97C11G214010(Cla97C11G214010|K00387)	Cla97C06G112620(Cla97C06G112620|K17285);Cla97C01G020370(Cla97C01G020370|K00640);Cla97C11G224510(Cla97C11G224510|K01082)	http://www.kegg.jp/kegg-bin/show_pathway?map00920/K00387%09%23FFFFFF,red/K17285%09%23FFFFFF,green/K00640%09%23FFFFFF,green/K01082%09%23FFFFFF,green
ko00750	Vitamin B6 metabolism	Metabolism	Metabolism of cofactors and vitamins	2	0	2	12	0.394765390492692	0.734263626316408	Cla97C09G162500(Cla97C09G162500|K13248);Cla97C10G205390(Cla97C10G205390|K06215)	-	http://www.kegg.jp/kegg-bin/show_pathway?map00750/K13248%09%23FFFFFF,red/K06215%09%23FFFFFF,red
ko00790	Folate biosynthesis	Metabolism	Metabolism of cofactors and vitamins	2	1	3	21	0.421846251250576	0.769249046398108	Cla97C08G147910(Cla97C08G147910|K14652);Cla97C10G192530(Cla97C10G192530|K14652)	Cla97C10G192540(Cla97C10G192540|K14652)	http://www.kegg.jp/kegg-bin/show_pathway?map00790/K14652%09%23FFFFFF,purple
ko00514	Other types of O-glycan biosynthesis	Metabolism	Glycan biosynthesis and metabolism	1	0	1	5	0.447266078936325	0.79991817963612	Cla97C04G070580(Cla97C04G070580|K18134)	-	http://www.kegg.jp/kegg-bin/show_pathway?map00514/K18134%09%23FFFFFF,red
ko00564	Glycerophospholipid metabolism	Metabolism	Lipid metabolism	8	1	9	78	0.51318226354622	0.900489632260349	Cla97C07G139660(Cla97C07G139660|K06130);Cla97C10G190350(Cla97C10G190350|K00901);Cla97C10G205180(Cla97C10G205180|K13508);Cla97C06G117880(Cla97C06G117880|K01114);Cla97C04G075280(Cla97C04G075280|K15728);Cla97C01G008100(Cla97C01G008100|K00006);Cla97C04G078820(Cla97C04G078820|K00901);Cla97C10G188020(Cla97C10G188020|K01115)	Cla97C04G078620(Cla97C04G078620|K01126)	http://www.kegg.jp/kegg-bin/show_pathway?map00564/K06130%09%23FFFFFF,red/K00901%09%23FFFFFF,red/K13508%09%23FFFFFF,red/K01114%09%23FFFFFF,red/K15728%09%23FFFFFF,red/K00006%09%23FFFFFF,red/K01115%09%23FFFFFF,red/K01126%09%23FFFFFF,green
ko00561	Glycerolipid metabolism	Metabolism	Lipid metabolism	6	0	6	53	0.551808863309516	0.933053383079779	Cla97C10G190350(Cla97C10G190350|K00901);Cla97C04G077250(Cla97C04G077250|K01054);Cla97C10G205180(Cla97C10G205180|K13508);Cla97C08G157250(Cla97C08G157250|K03715);Cla97C04G075280(Cla97C04G075280|K15728);Cla97C04G078820(Cla97C04G078820|K00901)	-	http://www.kegg.jp/kegg-bin/show_pathway?map00561/K00901%09%23FFFFFF,red/K01054%09%23FFFFFF,red/K13508%09%23FFFFFF,red/K03715%09%23FFFFFF,red/K15728%09%23FFFFFF,red
ko00524	Neomycin, kanamycin and gentamicin biosynthesis	Metabolism	Biosynthesis of other secondary metabolites	1	0	1	7	0.564061276653849	0.933053383079779	Cla97C03G066410(Cla97C03G066410|K00844)	-	http://www.kegg.jp/kegg-bin/show_pathway?map00524/K00844%09%23FFFFFF,red
ko00073	Cutin, suberine and wax biosynthesis	Metabolism	Lipid metabolism	2	1	3	26	0.568443484892691	0.933053383079779	Cla97C03G051690(Cla97C03G051690|K15401);Cla97C06G113080(Cla97C06G113080|K15398)	Cla97C01G011960(Cla97C01G011960|K13356)	http://www.kegg.jp/kegg-bin/show_pathway?map00073/K15401%09%23FFFFFF,red/K15398%09%23FFFFFF,red/K13356%09%23FFFFFF,green
ko00900	Terpenoid backbone biosynthesis	Metabolism	Metabolism of terpenoids and polyketides	5	0	5	45	0.57628527035811	0.933053383079779	Cla97C09G182930(Cla97C09G182930|K00787);Cla97C09G177950(Cla97C09G177950|K11778);Cla97C07G135070(Cla97C07G135070|K01770);Cla97C06G122390(Cla97C06G122390|K01662);Cla97C09G173590(Cla97C09G173590|K13789)	-	http://www.kegg.jp/kegg-bin/show_pathway?map00900/K00787%09%23FFFFFF,red/K11778%09%23FFFFFF,red/K01770%09%23FFFFFF,red/K01662%09%23FFFFFF,red/K13789%09%23FFFFFF,red
ko00196	Photosynthesis - antenna proteins	Metabolism	Energy metabolism	1	1	2	17	0.581904260415346	0.933053383079779	Cla97C06G125700(Cla97C06G125700|K08910)	Cla97C01G024330(Cla97C01G024330|K08912)	http://www.kegg.jp/kegg-bin/show_pathway?map00196/K08910%09%23FFFFFF,red/K08912%09%23FFFFFF,green
ko00071	Fatty acid degradation	Metabolism	Lipid metabolism	4	0	4	37	0.606175209161428	0.955496516135811	Cla97C09G172580(Cla97C09G172580|K18857);Cla97C03G051690(Cla97C03G051690|K15401);Cla97C09G172570(Cla97C09G172570|K18857);Cla97C07G136380(Cla97C07G136380|K00232)	-	http://www.kegg.jp/kegg-bin/show_pathway?map00071/K18857%09%23FFFFFF,red/K15401%09%23FFFFFF,red/K00232%09%23FFFFFF,red
ko00650	Butanoate metabolism	Metabolism	Carbohydrate metabolism	2	0	2	19	0.643906186050553	0.998054588378357	Cla97C01G007270(Cla97C01G007270|K01580);Cla97C01G007290(Cla97C01G007290|K01580)	-	http://www.kegg.jp/kegg-bin/show_pathway?map00650/K01580%09%23FFFFFF,red
ko00062	Fatty acid elongation	Metabolism	Lipid metabolism	1	1	2	22	0.722984282171691	0.999999999999983	Cla97C05G085780(Cla97C05G085780|K15397)	Cla97C05G104600(Cla97C05G104600|K15397)	http://www.kegg.jp/kegg-bin/show_pathway?map00062/K15397%09%23FFFFFF,purple
ko00565	Ether lipid metabolism	Metabolism	Lipid metabolism	2	0	2	22	0.722984282171691	0.999999999999983	Cla97C06G117880(Cla97C06G117880|K01114);Cla97C10G188020(Cla97C10G188020|K01115)	-	http://www.kegg.jp/kegg-bin/show_pathway?map00565/K01114%09%23FFFFFF,red/K01115%09%23FFFFFF,red
ko00230	Purine metabolism	Metabolism	Nucleotide metabolism	4	3	7	74	0.736242730158284	0.999999999999983	Cla97C10G191000(Cla97C10G191000|K01945);Cla97C05G103640(Cla97C05G103640|K00365);Cla97C10G188100(Cla97C10G188100|K01522);Cla97C10G201490(Cla97C10G201490|K06966)	Cla97C08G157940(Cla97C08G157940|K06966);Cla97C05G099710(Cla97C05G099710|K06966);Cla97C11G210550(Cla97C11G210550|K00764)	http://www.kegg.jp/kegg-bin/show_pathway?map00230/K01945%09%23FFFFFF,red/K00365%09%23FFFFFF,red/K01522%09%23FFFFFF,red/K00764%09%23FFFFFF,green/K06966%09%23FFFFFF,purple
ko00053	Ascorbate and aldarate metabolism	Metabolism	Carbohydrate metabolism	3	1	4	44	0.741134333510281	0.999999999999983	Cla97C11G218530(Cla97C11G218530|K08679);Cla97C10G187630(Cla97C10G187630|K08679);Cla97C06G117670(Cla97C06G117670|K08679)	Cla97C03G064240(Cla97C03G064240|K00423)	http://www.kegg.jp/kegg-bin/show_pathway?map00053/K08679%09%23FFFFFF,red/K00423%09%23FFFFFF,green
ko00100	Steroid biosynthesis	Metabolism	Lipid metabolism	1	1	2	23	0.745839022339592	0.999999999999983	Cla97C02G034160(Cla97C02G034160|K00511)	Cla97C07G143370(Cla97C07G143370|K09828)	http://www.kegg.jp/kegg-bin/show_pathway?map00100/K00511%09%23FFFFFF,red/K09828%09%23FFFFFF,green
ko03018	RNA degradation	Genetic Information Processing	Folding, sorting and degradation	6	1	7	77	0.773398411291812	0.999999999999983	Cla97C01G011260(Cla97C01G011260|K12581);Cla97C11G222150(Cla97C11G222150|K12603);Cla97C03G066280(Cla97C03G066280|K00850);Cla97C11G225330(Cla97C11G225330|K12600);Cla97C02G048450(Cla97C02G048450|K12581);Cla97C07G141370(Cla97C07G141370|K12620)	Cla97C01G020660(Cla97C01G020660|K00850)	http://www.kegg.jp/kegg-bin/show_pathway?map03018/K12581%09%23FFFFFF,red/K12603%09%23FFFFFF,red/K12600%09%23FFFFFF,red/K12620%09%23FFFFFF,red/K00850%09%23FFFFFF,purple
ko04120	Ubiquitin mediated proteolysis	Genetic Information Processing	Folding, sorting and degradation	7	2	9	98	0.782756605514094	0.999999999999983	Cla97C09G168910(Cla97C09G168910|K10144);Cla97C02G047650(Cla97C02G047650|K10144);Cla97C05G098460(Cla97C05G098460|K10144);Cla97C09G168930(Cla97C09G168930|K10144);Cla97C06G111900(Cla97C06G111900|K10580);Cla97C05G102870(Cla97C05G102870|K03094);Cla97C09G168900(Cla97C09G168900|K10144)	Cla97C04G076210(Cla97C04G076210|K10144);Cla97C09G175760(Cla97C09G175760|K10143)	http://www.kegg.jp/kegg-bin/show_pathway?map04120/K10580%09%23FFFFFF,red/K03094%09%23FFFFFF,red/K10143%09%23FFFFFF,green/K10144%09%23FFFFFF,purple
ko00620	Pyruvate metabolism	Metabolism	Carbohydrate metabolism	6	1	7	79	0.795948794774062	0.999999999999983	Cla97C11G218660(Cla97C11G218660|K00873);Cla97C09G172580(Cla97C09G172580|K18857);Cla97C04G076520(Cla97C04G076520|K00873);Cla97C09G172570(Cla97C09G172570|K18857);Cla97C10G193600(Cla97C10G193600|K18881);Cla97C04G076530(Cla97C04G076530|K00873)	Cla97C06G118700(Cla97C06G118700|K01759)	http://www.kegg.jp/kegg-bin/show_pathway?map00620/K00873%09%23FFFFFF,red/K18857%09%23FFFFFF,red/K18881%09%23FFFFFF,red/K01759%09%23FFFFFF,green
ko00630	Glyoxylate and dicarboxylate metabolism	Metabolism	Carbohydrate metabolism	1	5	6	69	0.799474073607056	0.999999999999983	Cla97C09G175040(Cla97C09G175040|K02437)	Cla97C03G063130(Cla97C03G063130|K00830);Cla97C01G016620(Cla97C01G016620|K01455);Cla97C03G061210(Cla97C03G061210|K19269);Cla97C05G082460(Cla97C05G082460|K15919);Cla97C05G082470(Cla97C05G082470|K15919)	http://www.kegg.jp/kegg-bin/show_pathway?map00630/K02437%09%23FFFFFF,red/K00830%09%23FFFFFF,green/K01455%09%23FFFFFF,green/K19269%09%23FFFFFF,green/K15919%09%23FFFFFF,green
ko00195	Photosynthesis	Metabolism	Energy metabolism	5	2	7	80	0.806570233061967	0.999999999999983	Cla97C01G011340(Cla97C01G011340|K14332);Cla97C07G137540(Cla97C07G137540|K02717);Cla97C10G191900(Cla97C10G191900|K02110);Cla97C01G025040(Cla97C01G025040|K02698);Cla97C10G188950(Cla97C10G188950|K08905)	Cla97C01G009260(Cla97C01G009260|K02694);Cla97C05G086380(Cla97C05G086380|K02639)	http://www.kegg.jp/kegg-bin/show_pathway?map00195/K14332%09%23FFFFFF,red/K02717%09%23FFFFFF,red/K02110%09%23FFFFFF,red/K02698%09%23FFFFFF,red/K08905%09%23FFFFFF,red/K02694%09%23FFFFFF,green/K02639%09%23FFFFFF,green
ko00480	Glutathione metabolism	Metabolism	Metabolism of other amino acids	5	0	5	60	0.816828090996639	0.999999999999983	Cla97C04G074130(Cla97C04G074130|K00799);Cla97C04G079270(Cla97C04G079270|K00799);Cla97C07G137320(Cla97C07G137320|K00799);Cla97C04G079260(Cla97C04G079260|K00799);Cla97C05G084400(Cla97C05G084400|K00799)	-	http://www.kegg.jp/kegg-bin/show_pathway?map00480/K00799%09%23FFFFFF,red
ko00240	Pyrimidine metabolism	Metabolism	Nucleotide metabolism	2	2	4	50	0.826242730694596	0.999999999999983	Cla97C10G201490(Cla97C10G201490|K06966);Cla97C01G026190(Cla97C01G026190|K01937)	Cla97C08G157940(Cla97C08G157940|K06966);Cla97C05G099710(Cla97C05G099710|K06966)	http://www.kegg.jp/kegg-bin/show_pathway?map00240/K01937%09%23FFFFFF,red/K06966%09%23FFFFFF,purple
ko00640	Propanoate metabolism	Metabolism	Carbohydrate metabolism	2	0	2	28	0.837202580678908	0.999999999999983	Cla97C07G136380(Cla97C07G136380|K00232);Cla97C08G146990(Cla97C08G146990|K00166)	-	http://www.kegg.jp/kegg-bin/show_pathway?map00640/K00232%09%23FFFFFF,red/K00166%09%23FFFFFF,red
ko00730	Thiamine metabolism	Metabolism	Metabolism of cofactors and vitamins	1	0	1	18	0.882122324187306	0.999999999999983	Cla97C06G122390(Cla97C06G122390|K01662)	-	http://www.kegg.jp/kegg-bin/show_pathway?map00730/K01662%09%23FFFFFF,red
ko04712	Circadian rhythm - plant	Organismal Systems	Environmental adaptation	1	1	2	33	0.897821127390987	0.999999999999983	Cla97C07G133850(Cla97C07G133850|K12116)	Cla97C09G175760(Cla97C09G175760|K10143)	http://www.kegg.jp/kegg-bin/show_pathway?map04712/K12116%09%23FFFFFF,red/K10143%09%23FFFFFF,green
ko01040	Biosynthesis of unsaturated fatty acids	Metabolism	Lipid metabolism	1	0	1	20	0.90710795710112	0.999999999999983	Cla97C07G136380(Cla97C07G136380|K00232)	-	http://www.kegg.jp/kegg-bin/show_pathway?map01040/K00232%09%23FFFFFF,red
ko00760	Nicotinate and nicotinamide metabolism	Metabolism	Metabolism of cofactors and vitamins	1	0	1	21	0.917542340931585	0.999999999999983	Cla97C10G204410(Cla97C10G204410|K18551)	-	http://www.kegg.jp/kegg-bin/show_pathway?map00760/K18551%09%23FFFFFF,red
ko00510	N-Glycan biosynthesis	Metabolism	Glycan biosynthesis and metabolism	1	1	2	38	0.936874374705042	0.999999999999983	Cla97C05G108040(Cla97C05G108040|K00737)	Cla97C09G180810(Cla97C09G180810|K00737)	http://www.kegg.jp/kegg-bin/show_pathway?map00510/K00737%09%23FFFFFF,purple
ko00280	Valine, leucine and isoleucine degradation	Metabolism	Amino acid metabolism	1	1	2	39	0.942763028169422	0.999999999999983	Cla97C08G146990(Cla97C08G146990|K00166)	Cla97C04G073140(Cla97C04G073140|K00827)	http://www.kegg.jp/kegg-bin/show_pathway?map00280/K00166%09%23FFFFFF,red/K00827%09%23FFFFFF,green
ko04145	Phagosome	Cellular Processes	Transport and catabolism	0	3	3	55	0.954656721153144	0.999999999999983	-	Cla97C06G127660(Cla97C06G127660|K07342);Cla97C02G027350(Cla97C02G027350|K07897);Cla97C01G002830(Cla97C01G002830|K07375)	http://www.kegg.jp/kegg-bin/show_pathway?map04145/K07342%09%23FFFFFF,green/K07897%09%23FFFFFF,green/K07375%09%23FFFFFF,green
ko04130	SNARE interactions in vesicular transport	Genetic Information Processing	Folding, sorting and degradation	0	1	1	29	0.96824982002409	0.999999999999983	-	Cla97C06G120690(Cla97C06G120690|K08515)	http://www.kegg.jp/kegg-bin/show_pathway?map04130/K08515%09%23FFFFFF,green
ko03020	RNA polymerase	Genetic Information Processing	Transcription	3	0	3	60	0.971014443257495	0.999999999999983	Cla97C05G089840(Cla97C05G089840|K03014);Cla97C00G000040(Cla97C00G000040|K14721);Cla97C05G085670(Cla97C05G085670|K16253)	-	http://www.kegg.jp/kegg-bin/show_pathway?map03020/K03014%09%23FFFFFF,red/K14721%09%23FFFFFF,red/K16253%09%23FFFFFF,red
ko03013	Nucleocytoplasmic transport	Genetic Information Processing	Translation	3	2	5	88	0.975292909955369	0.999999999999983	Cla97C02G046320(Cla97C02G046320|K12881);Cla97C01G003250(Cla97C01G003250|K14295);Cla97C09G183730(Cla97C09G183730|K07562)	Cla97C10G188970(Cla97C10G188970|K12880);Cla97C01G014260(Cla97C01G014260|K14312)	http://www.kegg.jp/kegg-bin/show_pathway?map03013/K12881%09%23FFFFFF,red/K14295%09%23FFFFFF,red/K07562%09%23FFFFFF,red/K12880%09%23FFFFFF,green/K14312%09%23FFFFFF,green
ko03022	Basal transcription factors	Genetic Information Processing	Transcription	1	0	1	37	0.987799957021755	0.999999999999983	Cla97C10G187940(Cla97C10G187940|K03135)	-	http://www.kegg.jp/kegg-bin/show_pathway?map03022/K03135%09%23FFFFFF,red
ko03060	Protein export	Genetic Information Processing	Folding, sorting and degradation	0	1	1	39	0.990397726636184	0.999999999999983	-	Cla97C06G127660(Cla97C06G127660|K07342)	http://www.kegg.jp/kegg-bin/show_pathway?map03060/K07342%09%23FFFFFF,green
ko04146	Peroxisome	Cellular Processes	Transport and catabolism	1	2	3	76	0.993543561539743	0.999999999999983	Cla97C07G136380(Cla97C07G136380|K00232)	Cla97C03G063130(Cla97C03G063130|K00830);Cla97C01G011960(Cla97C01G011960|K13356)	http://www.kegg.jp/kegg-bin/show_pathway?map04146/K00232%09%23FFFFFF,red/K00830%09%23FFFFFF,green/K13356%09%23FFFFFF,green
ko03015	mRNA surveillance pathway	Genetic Information Processing	Translation	4	0	4	95	0.995709564774991	0.999999999999983	Cla97C02G046320(Cla97C02G046320|K12881);Cla97C10G206290(Cla97C10G206290|K06269);Cla97C08G151580(Cla97C08G151580|K14407);Cla97C02G037770(Cla97C02G037770|K11584)	-	http://www.kegg.jp/kegg-bin/show_pathway?map03015/K12881%09%23FFFFFF,red/K06269%09%23FFFFFF,red/K14407%09%23FFFFFF,red/K11584%09%23FFFFFF,red
ko03040	Spliceosome	Genetic Information Processing	Transcription	5	2	7	136	0.995815857647178	0.999999999999983	Cla97C02G046320(Cla97C02G046320|K12881);Cla97C09G181360(Cla97C09G181360|K03283);Cla97C09G181410(Cla97C09G181410|K03283);Cla97C10G200740(Cla97C10G200740|K12900);Cla97C11G217390(Cla97C11G217390|K03283)	Cla97C05G085070(Cla97C05G085070|K12819);Cla97C10G188970(Cla97C10G188970|K12880)	http://www.kegg.jp/kegg-bin/show_pathway?map03040/K12881%09%23FFFFFF,red/K03283%09%23FFFFFF,red/K12900%09%23FFFFFF,red/K12819%09%23FFFFFF,green/K12880%09%23FFFFFF,green
ko00970	Aminoacyl-tRNA biosynthesis	Genetic Information Processing	Translation	1	0	1	48	0.996736148099377	0.999999999999983	Cla97C03G068350(Cla97C03G068350|K01885)	-	http://www.kegg.jp/kegg-bin/show_pathway?map00970/K01885%09%23FFFFFF,red
ko03420	Nucleotide excision repair	Genetic Information Processing	Replication and repair	1	0	1	50	0.997432967796683	0.999999999999983	Cla97C02G036990(Cla97C02G036990|K10840)	-	http://www.kegg.jp/kegg-bin/show_pathway?map03420/K10840%09%23FFFFFF,red
ko03008	Ribosome biogenesis in eukaryotes	Genetic Information Processing	Translation	1	0	1	67	0.999668422400613	0.999999999999983	Cla97C09G183730(Cla97C09G183730|K07562)	-	http://www.kegg.jp/kegg-bin/show_pathway?map03008/K07562%09%23FFFFFF,red
ko00190	Oxidative phosphorylation	Metabolism	Energy metabolism	2	2	4	142	0.999956243993109	0.999999999999983	Cla97C06G111680(Cla97C06G111680|K01507);Cla97C10G191900(Cla97C10G191900|K02110)	Cla97C07G139190(Cla97C07G139190|K01535);Cla97C09G175720(Cla97C09G175720|K00412)	http://www.kegg.jp/kegg-bin/show_pathway?map00190/K01507%09%23FFFFFF,red/K02110%09%23FFFFFF,red/K01535%09%23FFFFFF,green/K00412%09%23FFFFFF,green
ko03010	Ribosome	Genetic Information Processing	Translation	1	0	1	258	0.999999999999983	0.999999999999983	Cla97C07G141540(Cla97C07G141540|K02950)	-	http://www.kegg.jp/kegg-bin/show_pathway?map03010/K02950%09%23FFFFFF,red

## Sheet: HY17-NaCl-25d_vs_HY73-NaCl-25d
PathwayID	Pathway	level1	level2	Up	Down	DEG	Total	Pvalue	adjustPvalue	Up_gene	Down_gene	URL
ko00940	Phenylpropanoid biosynthesis	Metabolism	Biosynthesis of other secondary metabolites	19	12	31	115	3.56786885176842e-07	3.74626229435684e-05	Cla97C10G195860(Cla97C10G195860|K09753);Cla97C04G075570(Cla97C04G075570|K00430);Cla97C11G217470(Cla97C11G217470|K00487);Cla97C11G217460(Cla97C11G217460|K00487);Cla97C01G020000(Cla97C01G020000|K00430);Cla97C11G217490(Cla97C11G217490|K00487);Cla97C11G212730(Cla97C11G212730|K00430);Cla97C07G138620(Cla97C07G138620|K10775);Cla97C03G051030(Cla97C03G051030|K00430);Cla97C09G180150(Cla97C09G180150|K00430)…	Cla97C11G219650(Cla97C11G219650|K00588);Cla97C06G120350(Cla97C06G120350|K00430);Cla97C03G055260(Cla97C03G055260|K00430);Cla97C11G214520(Cla97C11G214520|K00430);Cla97C01G005010(Cla97C01G005010|K00430);Cla97C08G157670(Cla97C08G157670|K00430);Cla97C03G055890(Cla97C03G055890|K00430);Cla97C02G035070(Cla97C02G035070|K00430);Cla97C10G195830(Cla97C10G195830|K12356);Cla97C10G195840(Cla97C10G195840|K09753)…	http://www.kegg.jp/kegg-bin/show_pathway?map00940/K00487%09%23FFFFFF,red/K10775%09%23FFFFFF,red/K18368%09%23FFFFFF,red/K00083%09%23FFFFFF,red/K00588%09%23FFFFFF,green/K12356%09%23FFFFFF,green/K01904%09%23FFFFFF,green/K09753%09%23FFFFFF,purple/K00430%09%23FFFFFF,purple
ko00261	Monobactam biosynthesis	Metabolism	Biosynthesis of other secondary metabolites	4	1	5	8	0.000525360780453734	0.0244510880128823	Cla97C05G099770(Cla97C05G099770|K13811);Cla97C07G133800(Cla97C07G133800|K00133);Cla97C05G085850(Cla97C05G085850|K13811);Cla97C01G008130(Cla97C01G008130|K00928)	Cla97C06G116050(Cla97C06G116050|K13811)	http://www.kegg.jp/kegg-bin/show_pathway?map00261/K00133%09%23FFFFFF,red/K00928%09%23FFFFFF,red/K13811%09%23FFFFFF,purple
ko00270	Cysteine and methionine metabolism	Metabolism	Amino acid metabolism	13	6	19	83	0.000698602514653779	0.0244510880128823	Cla97C05G091060(Cla97C05G091060|K00797);Cla97C07G133800(Cla97C07G133800|K00133);Cla97C01G017090(Cla97C01G017090|K01762);Cla97C05G104590(Cla97C05G104590|K00547);Cla97C06G112790(Cla97C06G112790|K01762);Cla97C01G021180(Cla97C01G021180|K05933);Cla97C06G113030(Cla97C06G113030|K13034);Cla97C07G135080(Cla97C07G135080|K01762);Cla97C06G116670(Cla97C06G116670|K00025);Cla97C06G126520(Cla97C06G126520|K00797)…	Cla97C04G073140(Cla97C04G073140|K00827);Cla97C02G040720(Cla97C02G040720|K05953);Cla97C03G068130(Cla97C03G068130|K05953);Cla97C02G043540(Cla97C02G043540|K00815);Cla97C09G173910(Cla97C09G173910|K05933);Cla97C02G040710(Cla97C02G040710|K05953)	http://www.kegg.jp/kegg-bin/show_pathway?map00270/K00797%09%23FFFFFF,red/K00133%09%23FFFFFF,red/K01762%09%23FFFFFF,red/K00547%09%23FFFFFF,red/K13034%09%23FFFFFF,red/K00025%09%23FFFFFF,red/K00928%09%23FFFFFF,red/K14454%09%23FFFFFF,red/K00789%09%23FFFFFF,red/K00827%09%23FFFFFF,green/K05953%09%23FFFFFF,green/K00815%09%23FFFFFF,green/K05933%09%23FFFFFF,purple
ko00920	Sulfur metabolism	Metabolism	Energy metabolism	7	2	9	27	0.00115716366288538	0.0303755461507412	Cla97C03G055820(Cla97C03G055820|K05907);Cla97C05G099770(Cla97C05G099770|K13811);Cla97C03G063410(Cla97C03G063410|K00392);Cla97C01G021510(Cla97C01G021510|K05907);Cla97C06G113030(Cla97C06G113030|K13034);Cla97C05G085850(Cla97C05G085850|K13811);Cla97C11G214010(Cla97C11G214010|K00387)	Cla97C11G224510(Cla97C11G224510|K01082);Cla97C06G116050(Cla97C06G116050|K13811)	http://www.kegg.jp/kegg-bin/show_pathway?map00920/K05907%09%23FFFFFF,red/K00392%09%23FFFFFF,red/K13034%09%23FFFFFF,red/K00387%09%23FFFFFF,red/K01082%09%23FFFFFF,green/K13811%09%23FFFFFF,purple
ko00410	beta-Alanine metabolism	Metabolism	Metabolism of other amino acids	3	7	10	34	0.00183452529780926	0.0385250312539944	Cla97C01G007270(Cla97C01G007270|K01580);Cla97C01G007290(Cla97C01G007290|K01580);Cla97C01G008875(Cla97C01G008875|K01580)	Cla97C07G137560(Cla97C07G137560|K17839);Cla97C02G048860(Cla97C02G048860|K01464);Cla97C06G115630(Cla97C06G115630|K00276);Cla97C06G127000(Cla97C06G127000|K00276);Cla97C04G077290(Cla97C04G077290|K00207);Cla97C09G177880(Cla97C09G177880|K01431);Cla97C01G003770(Cla97C01G003770|K00276)	http://www.kegg.jp/kegg-bin/show_pathway?map00410/K01580%09%23FFFFFF,red/K17839%09%23FFFFFF,green/K01464%09%23FFFFFF,green/K00276%09%23FFFFFF,green/K00207%09%23FFFFFF,green/K01431%09%23FFFFFF,green
ko00260	Glycine, serine and threonine metabolism	Metabolism	Amino acid metabolism	4	11	15	66	0.00270560503697801	0.0473480881471152	Cla97C09G175040(Cla97C09G175040|K02437);Cla97C07G133800(Cla97C07G133800|K00133);Cla97C04G071650(Cla97C04G071650|K15633);Cla97C01G008130(Cla97C01G008130|K00928)	Cla97C04G073140(Cla97C04G073140|K00827);Cla97C02G042740(Cla97C02G042740|K01620);Cla97C02G048000(Cla97C02G048000|K15634);Cla97C06G115630(Cla97C06G115630|K00276);Cla97C06G127000(Cla97C06G127000|K00276);Cla97C02G030880(Cla97C02G030880|K15893);Cla97C05G082470(Cla97C05G082470|K15919);Cla97C03G063130(Cla97C03G063130|K00830);Cla97C04G076360(Cla97C04G076360|K01754);Cla97C01G018400(Cla97C01G018400|K01834)…	http://www.kegg.jp/kegg-bin/show_pathway?map00260/K02437%09%23FFFFFF,red/K00133%09%23FFFFFF,red/K15633%09%23FFFFFF,red/K00928%09%23FFFFFF,red/K00827%09%23FFFFFF,green/K01620%09%23FFFFFF,green/K15634%09%23FFFFFF,green/K00276%09%23FFFFFF,green/K15893%09%23FFFFFF,green/K15919%09%23FFFFFF,green/K00830%09%23FFFFFF,green/K01754%09%23FFFFFF,green/K01834%09%23FFFFFF,green
ko04075	Plant hormone signal transduction	Environmental Information Processing	Signal transduction	20	19	39	245	0.00419874518207755	0.0578375925600313	Cla97C02G033200(Cla97C02G033200|K14505);Cla97C07G141340(Cla97C07G141340|K13464);Cla97C06G111100(Cla97C06G111100|K13464);Cla97C06G119080(Cla97C06G119080|K14484);Cla97C08G148550(Cla97C08G148550|K14492);Cla97C08G155240(Cla97C08G155240|K14490);Cla97C05G092610(Cla97C05G092610|K14505);Cla97C03G055090(Cla97C03G055090|K14488);Cla97C05G085160(Cla97C05G085160|K14516);Cla97C06G120580(Cla97C06G120580|K14484)…	Cla97C06G116170(Cla97C06G116170|K14484);Cla97C01G017970(Cla97C01G017970|K14498);Cla97C08G147990(Cla97C08G147990|K14431);Cla97C02G048210(Cla97C02G048210|K14431);Cla97C07G136170(Cla97C07G136170|K14431);Cla97C10G200200(Cla97C10G200200|K14431);Cla97C06G111520(Cla97C06G111520|K14489);Cla97C09G174770(Cla97C09G174770|K14496);Cla97C01G001800(Cla97C01G001800|K14486);Cla97C07G138210(Cla97C07G138210|K14486)…	http://www.kegg.jp/kegg-bin/show_pathway?map04075/K14505%09%23FFFFFF,red/K13464%09%23FFFFFF,red/K14490%09%23FFFFFF,red/K14488%09%23FFFFFF,red/K14516%09%23FFFFFF,red/K14493%09%23FFFFFF,red/K12126%09%23FFFFFF,red/K14487%09%23FFFFFF,red/K14498%09%23FFFFFF,green/K14431%09%23FFFFFF,green/K14489%09%23FFFFFF,green/K14486%09%23FFFFFF,green/K13416%09%23FFFFFF,green/K14497%09%23FFFFFF,green/K13422%09%23FFF…
ko00250	Alanine, aspartate and glutamate metabolism	Metabolism	Amino acid metabolism	7	5	12	50	0.00440667371885953	0.0578375925600313	Cla97C01G007270(Cla97C01G007270|K01580);Cla97C11G222730(Cla97C11G222730|K16871);Cla97C01G007290(Cla97C01G007290|K01580);Cla97C01G008875(Cla97C01G008875|K01580);Cla97C07G141140(Cla97C07G141140|K00814);Cla97C11G220050(Cla97C11G220050|K14454);Cla97C09G163470(Cla97C09G163470|K00814)	Cla97C04G073140(Cla97C04G073140|K00827);Cla97C09G183120(Cla97C09G183120|K01955);Cla97C05G093490(Cla97C05G093490|K01915);Cla97C03G063130(Cla97C03G063130|K00830);Cla97C05G086890(Cla97C05G086890|K01915)	http://www.kegg.jp/kegg-bin/show_pathway?map00250/K01580%09%23FFFFFF,red/K16871%09%23FFFFFF,red/K00814%09%23FFFFFF,red/K14454%09%23FFFFFF,red/K00827%09%23FFFFFF,green/K01955%09%23FFFFFF,green/K01915%09%23FFFFFF,green/K00830%09%23FFFFFF,green
ko00997	Biosynthesis of various secondary metabolites - part 3	Metabolism	Biosynthesis of other secondary metabolites	1	3	4	8	0.00587389418235812	0.0589556805578377	Cla97C04G076080(Cla97C04G076080|K00789)	Cla97C02G040720(Cla97C02G040720|K05953);Cla97C03G068130(Cla97C03G068130|K05953);Cla97C02G040710(Cla97C02G040710|K05953)	http://www.kegg.jp/kegg-bin/show_pathway?map00997/K00789%09%23FFFFFF,red/K05953%09%23FFFFFF,green
ko04626	Plant-pathogen interaction	Organismal Systems	Environmental adaptation	20	4	24	136	0.00656747632218585	0.0589556805578377	Cla97C10G205870(Cla97C10G205870|K13424);Cla97C11G213930(Cla97C11G213930|K13448);Cla97C08G157760(Cla97C08G157760|K09487);Cla97C03G067620(Cla97C03G067620|K04079);Cla97C04G071530(Cla97C04G071530|K02183);Cla97C03G067630(Cla97C03G067630|K04079);Cla97C10G206280(Cla97C10G206280|K13448);Cla97C05G088220(Cla97C05G088220|K02183);Cla97C02G038500(Cla97C02G038500|K13448);Cla97C10G188410(Cla97C10G188410|K18835)…	Cla97C05G105160(Cla97C05G105160|K13448);Cla97C09G177190(Cla97C09G177190|K13416);Cla97C05G091050(Cla97C05G091050|K05391);Cla97C09G166980(Cla97C09G166980|K13436)	http://www.kegg.jp/kegg-bin/show_pathway?map04626/K13424%09%23FFFFFF,red/K09487%09%23FFFFFF,red/K04079%09%23FFFFFF,red/K02183%09%23FFFFFF,red/K18835%09%23FFFFFF,red/K13425%09%23FFFFFF,red/K13412%09%23FFFFFF,red/K15397%09%23FFFFFF,red/K13459%09%23FFFFFF,red/K13416%09%23FFFFFF,green/K05391%09%23FFFFFF,green/K13448%09%23FFFFFF,purple/K13436%09%23FFFFFF,purple
ko00591	Linoleic acid metabolism	Metabolism	Lipid metabolism	3	4	7	23	0.00722817663743173	0.0589556805578377	Cla97C02G041370(Cla97C02G041370|K15718);Cla97C02G041420(Cla97C02G041420|K15718);Cla97C09G163060(Cla97C09G163060|K00454)	Cla97C02G041390(Cla97C02G041390|K15718);Cla97C02G041470(Cla97C02G041470|K15718);Cla97C11G219820(Cla97C11G219820|K00454);Cla97C06G115570(Cla97C06G115570|K15718)	http://www.kegg.jp/kegg-bin/show_pathway?map00591/K15718%09%23FFFFFF,purple/K00454%09%23FFFFFF,purple
ko00904	Diterpenoid biosynthesis	Metabolism	Metabolism of terpenoids and polyketides	3	4	7	23	0.00722817663743173	0.0589556805578377	Cla97C09G167300(Cla97C09G167300|K04125);Cla97C10G190000(Cla97C10G190000|K04125);Cla97C06G109470(Cla97C06G109470|K05282)	Cla97C01G005520(Cla97C01G005520|K05282);Cla97C09G175080(Cla97C09G175080|K04123);Cla97C06G109980(Cla97C06G109980|K04123);Cla97C09G175090(Cla97C09G175090|K04123)	http://www.kegg.jp/kegg-bin/show_pathway?map00904/K04125%09%23FFFFFF,red/K04123%09%23FFFFFF,green/K05282%09%23FFFFFF,purple
ko00480	Glutathione metabolism	Metabolism	Metabolism of other amino acids	9	4	13	60	0.00780302924842181	0.0589556805578377	Cla97C05G091060(Cla97C05G091060|K00797);Cla97C04G074250(Cla97C04G074250|K00799);Cla97C05G083070(Cla97C05G083070|K00799);Cla97C08G157520(Cla97C08G157520|K01581);Cla97C04G074130(Cla97C04G074130|K00799);Cla97C04G079270(Cla97C04G079270|K00799);Cla97C02G040480(Cla97C02G040480|K00036);Cla97C06G126520(Cla97C06G126520|K00797);Cla97C03G060050(Cla97C03G060050|K00799)	Cla97C07G137330(Cla97C07G137330|K00799);Cla97C04G070190(Cla97C04G070190|K00036);Cla97C09G168660(Cla97C09G168660|K00799);Cla97C07G128300(Cla97C07G128300|K00432)	http://www.kegg.jp/kegg-bin/show_pathway?map00480/K00797%09%23FFFFFF,red/K01581%09%23FFFFFF,red/K00432%09%23FFFFFF,green/K00799%09%23FFFFFF,purple/K00036%09%23FFFFFF,purple
ko00941	Flavonoid biosynthesis	Metabolism	Biosynthesis of other secondary metabolites	3	3	6	18	0.0078607574077117	0.0589556805578377	Cla97C11G217470(Cla97C11G217470|K00487);Cla97C11G217460(Cla97C11G217460|K00487);Cla97C11G217490(Cla97C11G217490|K00487)	Cla97C11G219650(Cla97C11G219650|K00588);Cla97C09G181670(Cla97C09G181670|K01859);Cla97C05G094290(Cla97C05G094290|K00660)	http://www.kegg.jp/kegg-bin/show_pathway?map00941/K00487%09%23FFFFFF,red/K00588%09%23FFFFFF,green/K01859%09%23FFFFFF,green/K00660%09%23FFFFFF,green
ko00630	Glyoxylate and dicarboxylate metabolism	Metabolism	Carbohydrate metabolism	4	10	14	69	0.0106440588677181	0.074508412074027	Cla97C09G175040(Cla97C09G175040|K02437);Cla97C10G185010(Cla97C10G185010|K01681);Cla97C06G116670(Cla97C06G116670|K00025);Cla97C08G152180(Cla97C08G152180|K03781)	Cla97C05G104530(Cla97C05G104530|K01602);Cla97C07G141280(Cla97C07G141280|K11517);Cla97C05G093490(Cla97C05G093490|K01915);Cla97C01G016620(Cla97C01G016620|K01455);Cla97C10G197020(Cla97C10G197020|K00122);Cla97C03G061210(Cla97C03G061210|K19269);Cla97C02G030880(Cla97C02G030880|K15893);Cla97C05G082470(Cla97C05G082470|K15919);Cla97C03G063130(Cla97C03G063130|K00830);Cla97C05G086890(Cla97C05G086890|K01915)	http://www.kegg.jp/kegg-bin/show_pathway?map00630/K02437%09%23FFFFFF,red/K01681%09%23FFFFFF,red/K00025%09%23FFFFFF,red/K03781%09%23FFFFFF,red/K01602%09%23FFFFFF,green/K11517%09%23FFFFFF,green/K01915%09%23FFFFFF,green/K01455%09%23FFFFFF,green/K00122%09%23FFFFFF,green/K19269%09%23FFFFFF,green/K15893%09%23FFFFFF,green/K15919%09%23FFFFFF,green/K00830%09%23FFFFFF,green
ko00360	Phenylalanine metabolism	Metabolism	Amino acid metabolism	4	5	9	37	0.0119260171857459	0.0766385702312974	Cla97C07G138620(Cla97C07G138620|K10775);Cla97C07G138590(Cla97C07G138590|K10775);Cla97C07G138600(Cla97C07G138600|K10775);Cla97C11G220050(Cla97C11G220050|K14454)	Cla97C06G115630(Cla97C06G115630|K00276);Cla97C02G043540(Cla97C02G043540|K00815);Cla97C06G127000(Cla97C06G127000|K00276);Cla97C05G091610(Cla97C05G091610|K00074);Cla97C01G003770(Cla97C01G003770|K00276)	http://www.kegg.jp/kegg-bin/show_pathway?map00360/K10775%09%23FFFFFF,red/K14454%09%23FFFFFF,red/K00276%09%23FFFFFF,green/K00815%09%23FFFFFF,green/K00074%09%23FFFFFF,green
ko00240	Pyrimidine metabolism	Metabolism	Nucleotide metabolism	5	6	11	50	0.0124081494660196	0.0766385702312974	Cla97C01G026190(Cla97C01G026190|K01937);Cla97C02G035770(Cla97C02G035770|K00857);Cla97C08G152350(Cla97C08G152350|K06966);Cla97C00G000370(Cla97C00G000370|K01937);Cla97C07G142490(Cla97C07G142490|K16904)	Cla97C09G183120(Cla97C09G183120|K01955);Cla97C02G048860(Cla97C02G048860|K01464);Cla97C05G099710(Cla97C05G099710|K06966);Cla97C04G077290(Cla97C04G077290|K00207);Cla97C09G177880(Cla97C09G177880|K01431);Cla97C08G157940(Cla97C08G157940|K06966)	http://www.kegg.jp/kegg-bin/show_pathway?map00240/K01937%09%23FFFFFF,red/K00857%09%23FFFFFF,red/K16904%09%23FFFFFF,red/K01955%09%23FFFFFF,green/K01464%09%23FFFFFF,green/K00207%09%23FFFFFF,green/K01431%09%23FFFFFF,green/K06966%09%23FFFFFF,purple
ko00960	Tropane, piperidine and pyridine alkaloid biosynthesis	Metabolism	Biosynthesis of other secondary metabolites	1	5	6	20	0.0137023852743401	0.079930580766984	Cla97C11G220050(Cla97C11G220050|K14454)	Cla97C10G204620(Cla97C10G204620|K08081);Cla97C06G115630(Cla97C06G115630|K00276);Cla97C02G043540(Cla97C02G043540|K00815);Cla97C06G127000(Cla97C06G127000|K00276);Cla97C01G003770(Cla97C01G003770|K00276)	http://www.kegg.jp/kegg-bin/show_pathway?map00960/K14454%09%23FFFFFF,red/K08081%09%23FFFFFF,green/K00276%09%23FFFFFF,green/K00815%09%23FFFFFF,green
ko00460	Cyanoamino acid metabolism	Metabolism	Metabolism of other amino acids	4	9	13	68	0.0219054866350222	0.121056636667228	Cla97C11G218220(Cla97C11G218220|K08248);Cla97C11G218180(Cla97C11G218180|K08248);Cla97C04G077580(Cla97C04G077580|K05350);Cla97C06G113030(Cla97C06G113030|K13034)	Cla97C03G063870(Cla97C03G063870|K01188);Cla97C09G166090(Cla97C09G166090|K01188);Cla97C11G224380(Cla97C11G224380|K05350);Cla97C05G096160(Cla97C05G096160|K01188);Cla97C03G063090(Cla97C03G063090|K12153);Cla97C10G193750(Cla97C10G193750|K01188);Cla97C01G016620(Cla97C01G016620|K01455);Cla97C03G063700(Cla97C03G063700|K01188);Cla97C10G199940(Cla97C10G199940|K01188)	http://www.kegg.jp/kegg-bin/show_pathway?map00460/K08248%09%23FFFFFF,red/K13034%09%23FFFFFF,red/K01188%09%23FFFFFF,green/K12153%09%23FFFFFF,green/K01455%09%23FFFFFF,green/K05350%09%23FFFFFF,purple
ko00531	Glycosaminoglycan degradation	Metabolism	Glycan biosynthesis and metabolism	2	3	5	18	0.0332342408601785	0.158750487065496	Cla97C05G087970(Cla97C05G087970|K07964);Cla97C05G087960(Cla97C05G087960|K07964)	Cla97C10G203140(Cla97C10G203140|K10532);Cla97C11G209950(Cla97C11G209950|K07964);Cla97C02G039110(Cla97C02G039110|K12373)	http://www.kegg.jp/kegg-bin/show_pathway?map00531/K10532%09%23FFFFFF,green/K12373%09%23FFFFFF,green/K07964%09%23FFFFFF,purple
ko00350	Tyrosine metabolism	Metabolism	Amino acid metabolism	1	8	9	44	0.0353331894553245	0.158750487065496	Cla97C11G220050(Cla97C11G220050|K14454)	Cla97C07G136610(Cla97C07G136610|K00451);Cla97C06G115630(Cla97C06G115630|K00276);Cla97C02G043540(Cla97C02G043540|K00815);Cla97C06G127000(Cla97C06G127000|K00276);Cla97C08G152390(Cla97C08G152390|K00121);Cla97C03G057070(Cla97C03G057070|K00422);Cla97C01G001460(Cla97C01G001460|K00001);Cla97C01G003770(Cla97C01G003770|K00276)	http://www.kegg.jp/kegg-bin/show_pathway?map00350/K14454%09%23FFFFFF,red/K00451%09%23FFFFFF,green/K00276%09%23FFFFFF,green/K00815%09%23FFFFFF,green/K00121%09%23FFFFFF,green/K00422%09%23FFFFFF,green/K00001%09%23FFFFFF,green
ko00220	Arginine biosynthesis	Metabolism	Amino acid metabolism	4	3	7	31	0.0373348119293818	0.158750487065496	Cla97C02G036610(Cla97C02G036610|K14677);Cla97C07G141140(Cla97C07G141140|K00814);Cla97C11G220050(Cla97C11G220050|K14454);Cla97C09G163470(Cla97C09G163470|K00814)	Cla97C05G093490(Cla97C05G093490|K01915);Cla97C09G179000(Cla97C09G179000|K00145);Cla97C05G086890(Cla97C05G086890|K01915)	http://www.kegg.jp/kegg-bin/show_pathway?map00220/K14677%09%23FFFFFF,red/K00814%09%23FFFFFF,red/K14454%09%23FFFFFF,red/K01915%09%23FFFFFF,green/K00145%09%23FFFFFF,green
ko00910	Nitrogen metabolism	Metabolism	Energy metabolism	2	5	7	31	0.0373348119293818	0.158750487065496	Cla97C03G060430(Cla97C03G060430|K10534);Cla97C11G221570(Cla97C11G221570|K10534)	Cla97C10G197000(Cla97C10G197000|K01673);Cla97C05G093490(Cla97C05G093490|K01915);Cla97C01G016620(Cla97C01G016620|K01455);Cla97C10G201950(Cla97C10G201950|K01674);Cla97C05G086890(Cla97C05G086890|K01915)	http://www.kegg.jp/kegg-bin/show_pathway?map00910/K10534%09%23FFFFFF,red/K01673%09%23FFFFFF,green/K01915%09%23FFFFFF,green/K01455%09%23FFFFFF,green/K01674%09%23FFFFFF,green
ko00945	Stilbenoid, diarylheptanoid and gingerol biosynthesis	Metabolism	Biosynthesis of other secondary metabolites	3	1	4	13	0.0393016275700873	0.158750487065496	Cla97C11G217470(Cla97C11G217470|K00487);Cla97C11G217460(Cla97C11G217460|K00487);Cla97C11G217490(Cla97C11G217490|K00487)	Cla97C11G219650(Cla97C11G219650|K00588)	http://www.kegg.jp/kegg-bin/show_pathway?map00945/K00487%09%23FFFFFF,red/K00588%09%23FFFFFF,green
ko00130	Ubiquinone and other terpenoid-quinone biosynthesis	Metabolism	Metabolism of cofactors and vitamins	5	3	8	38	0.0394414807743338	0.158750487065496	Cla97C11G217470(Cla97C11G217470|K00487);Cla97C11G217460(Cla97C11G217460|K00487);Cla97C11G217490(Cla97C11G217490|K00487);Cla97C10G200790(Cla97C10G200790|K12501);Cla97C01G025200(Cla97C01G025200|K14760)	Cla97C02G043540(Cla97C02G043540|K00815);Cla97C07G130540(Cla97C07G130540|K01904);Cla97C02G034400(Cla97C02G034400|K05928)	http://www.kegg.jp/kegg-bin/show_pathway?map00130/K00487%09%23FFFFFF,red/K12501%09%23FFFFFF,red/K14760%09%23FFFFFF,red/K00815%09%23FFFFFF,green/K01904%09%23FFFFFF,green/K05928%09%23FFFFFF,green
ko00950	Isoquinoline alkaloid biosynthesis	Metabolism	Biosynthesis of other secondary metabolites	1	5	6	25	0.0400355130570941	0.158750487065496	Cla97C11G220050(Cla97C11G220050|K14454)	Cla97C06G115630(Cla97C06G115630|K00276);Cla97C02G043540(Cla97C02G043540|K00815);Cla97C06G127000(Cla97C06G127000|K00276);Cla97C03G057070(Cla97C03G057070|K00422);Cla97C01G003770(Cla97C01G003770|K00276)	http://www.kegg.jp/kegg-bin/show_pathway?map00950/K14454%09%23FFFFFF,red/K00276%09%23FFFFFF,green/K00815%09%23FFFFFF,green/K00422%09%23FFFFFF,green
ko00650	Butanoate metabolism	Metabolism	Carbohydrate metabolism	4	1	5	19	0.0413549367570983	0.158750487065496	Cla97C01G007270(Cla97C01G007270|K01580);Cla97C11G222730(Cla97C11G222730|K16871);Cla97C01G007290(Cla97C01G007290|K01580);Cla97C01G008875(Cla97C01G008875|K01580)	Cla97C05G091610(Cla97C05G091610|K00074)	http://www.kegg.jp/kegg-bin/show_pathway?map00650/K01580%09%23FFFFFF,red/K16871%09%23FFFFFF,red/K00074%09%23FFFFFF,green
ko00500	Starch and sucrose metabolism	Metabolism	Carbohydrate metabolism	10	11	21	136	0.0423334632174656	0.158750487065496	Cla97C09G173690(Cla97C09G173690|K00700);Cla97C04G077580(Cla97C04G077580|K05350);Cla97C05G089120(Cla97C05G089120|K01087);Cla97C05G093450(Cla97C05G093450|K00963);Cla97C05G090980(Cla97C05G090980|K01087);Cla97C01G001430(Cla97C01G001430|K13679);Cla97C01G005540(Cla97C01G005540|K00847);Cla97C01G006710(Cla97C01G006710|K01179);Cla97C06G110160(Cla97C06G110160|K00847);Cla97C08G145190(Cla97C08G145190|K01179)	Cla97C03G063870(Cla97C03G063870|K01188);Cla97C01G008790(Cla97C01G008790|K00695);Cla97C02G045770(Cla97C02G045770|K00688);Cla97C09G166090(Cla97C09G166090|K01188);Cla97C11G224380(Cla97C11G224380|K05350);Cla97C05G096160(Cla97C05G096160|K01188);Cla97C10G201810(Cla97C10G201810|K01193);Cla97C06G117180(Cla97C06G117180|K01177);Cla97C10G193750(Cla97C10G193750|K01188);Cla97C03G063700(Cla97C03G063700|K01188)…	http://www.kegg.jp/kegg-bin/show_pathway?map00500/K00700%09%23FFFFFF,red/K01087%09%23FFFFFF,red/K00963%09%23FFFFFF,red/K13679%09%23FFFFFF,red/K00847%09%23FFFFFF,red/K01179%09%23FFFFFF,red/K01188%09%23FFFFFF,green/K00695%09%23FFFFFF,green/K00688%09%23FFFFFF,green/K01193%09%23FFFFFF,green/K01177%09%23FFFFFF,green/K05350%09%23FFFFFF,purple
ko00710	Carbon fixation in photosynthetic organisms	Metabolism	Energy metabolism	9	2	11	62	0.0541813670524513	0.19617391518991	Cla97C08G155260(Cla97C08G155260|K00029);Cla97C04G071440(Cla97C04G071440|K01803);Cla97C06G116670(Cla97C06G116670|K00025);Cla97C07G141140(Cla97C07G141140|K00814);Cla97C09G184300(Cla97C09G184300|K00927);Cla97C11G220050(Cla97C11G220050|K14454);Cla97C10G202380(Cla97C10G202380|K01623);Cla97C03G054650(Cla97C03G054650|K00134);Cla97C09G163470(Cla97C09G163470|K00814)	Cla97C05G104530(Cla97C05G104530|K01602);Cla97C01G006080(Cla97C01G006080|K01595)	http://www.kegg.jp/kegg-bin/show_pathway?map00710/K00029%09%23FFFFFF,red/K01803%09%23FFFFFF,red/K00025%09%23FFFFFF,red/K00814%09%23FFFFFF,red/K00927%09%23FFFFFF,red/K14454%09%23FFFFFF,red/K01623%09%23FFFFFF,red/K00134%09%23FFFFFF,red/K01602%09%23FFFFFF,green/K01595%09%23FFFFFF,green
ko00740	Riboflavin metabolism	Metabolism	Metabolism of cofactors and vitamins	0	3	3	9	0.0592005073637814	0.207201775773235	-	Cla97C10G192540(Cla97C10G192540|K14652);Cla97C10G200430(Cla97C10G200430|K18453);Cla97C08G153070(Cla97C08G153070|K00794)	http://www.kegg.jp/kegg-bin/show_pathway?map00740/K14652%09%23FFFFFF,green/K18453%09%23FFFFFF,green/K00794%09%23FFFFFF,green
ko00380	Tryptophan metabolism	Metabolism	Amino acid metabolism	5	2	7	36	0.0755730139834176	0.255973111879318	Cla97C03G054210(Cla97C03G054210|K07408);Cla97C03G054220(Cla97C03G054220|K07408);Cla97C07G129830(Cla97C07G129830|K11816);Cla97C03G054230(Cla97C03G054230|K07408);Cla97C08G152180(Cla97C08G152180|K03781)	Cla97C06G118280(Cla97C06G118280|K11816);Cla97C10G200170(Cla97C10G200170|K07408)	http://www.kegg.jp/kegg-bin/show_pathway?map00380/K03781%09%23FFFFFF,red/K07408%09%23FFFFFF,purple/K11816%09%23FFFFFF,purple
ko00430	Taurine and hypotaurine metabolism	Metabolism	Metabolism of other amino acids	3	0	3	10	0.0782025323259871	0.256602059194645	Cla97C01G007270(Cla97C01G007270|K01580);Cla97C01G007290(Cla97C01G007290|K01580);Cla97C01G008875(Cla97C01G008875|K01580)	-	http://www.kegg.jp/kegg-bin/show_pathway?map00430/K01580%09%23FFFFFF,red
ko00906	Carotenoid biosynthesis	Metabolism	Metabolism of terpenoids and polyketides	3	3	6	30	0.0863743842226676	0.274827586163033	Cla97C10G193770(Cla97C10G193770|K14593);Cla97C07G137260(Cla97C07G137260|K09840);Cla97C08G155420(Cla97C08G155420|K17913)	Cla97C02G032900(Cla97C02G032900|K09843);Cla97C07G128850(Cla97C07G128850|K17911);Cla97C02G050140(Cla97C02G050140|K02291)	http://www.kegg.jp/kegg-bin/show_pathway?map00906/K14593%09%23FFFFFF,red/K09840%09%23FFFFFF,red/K17913%09%23FFFFFF,red/K09843%09%23FFFFFF,green/K17911%09%23FFFFFF,green/K02291%09%23FFFFFF,green
ko04141	Protein processing in endoplasmic reticulum	Genetic Information Processing	Folding, sorting and degradation	17	5	22	157	0.0922670083654864	0.284942231716943	Cla97C09G181410(Cla97C09G181410|K03283);Cla97C10G187290(Cla97C10G187290|K13993);Cla97C09G181360(Cla97C09G181360|K03283);Cla97C02G033390(Cla97C02G033390|K13993);Cla97C04G075000(Cla97C04G075000|K03283);Cla97C08G157760(Cla97C08G157760|K09487);Cla97C03G067620(Cla97C03G067620|K04079);Cla97C01G001870(Cla97C01G001870|K09490);Cla97C03G067630(Cla97C03G067630|K04079);Cla97C02G043970(Cla97C02G043970|K09584)…	Cla97C06G126870(Cla97C06G126870|K13525);Cla97C02G037210(Cla97C02G037210|K13249);Cla97C06G127660(Cla97C06G127660|K07342);Cla97C07G131290(Cla97C07G131290|K10666);Cla97C02G043360(Cla97C02G043360|K10666)	http://www.kegg.jp/kegg-bin/show_pathway?map04141/K03283%09%23FFFFFF,red/K13993%09%23FFFFFF,red/K09487%09%23FFFFFF,red/K04079%09%23FFFFFF,red/K09490%09%23FFFFFF,red/K09584%09%23FFFFFF,red/K09486%09%23FFFFFF,red/K09523%09%23FFFFFF,red/K09580%09%23FFFFFF,red/K13525%09%23FFFFFF,green/K13249%09%23FFFFFF,green/K07342%09%23FFFFFF,green/K10666%09%23FFFFFF,green
ko00280	Valine, leucine and isoleucine degradation	Metabolism	Amino acid metabolism	0	7	7	39	0.106589822737262	0.319769468211786	-	Cla97C04G073140(Cla97C04G073140|K00827);Cla97C01G014300(Cla97C01G014300|K00166);Cla97C03G057420(Cla97C03G057420|K00020);Cla97C05G087770(Cla97C05G087770|K09699);Cla97C02G032970(Cla97C02G032970|K01969);Cla97C03G064870(Cla97C03G064870|K00167);Cla97C09G169920(Cla97C09G169920|K01968)	http://www.kegg.jp/kegg-bin/show_pathway?map00280/K00827%09%23FFFFFF,green/K00166%09%23FFFFFF,green/K00020%09%23FFFFFF,green/K09699%09%23FFFFFF,green/K01969%09%23FFFFFF,green/K00167%09%23FFFFFF,green/K01968%09%23FFFFFF,green
ko00040	Pentose and glucuronate interconversions	Metabolism	Carbohydrate metabolism	10	5	15	103	0.115224123799526	0.336070361081951	Cla97C05G103030(Cla97C05G103030|K01728);Cla97C03G054380(Cla97C03G054380|K01728);Cla97C09G163490(Cla97C09G163490|K01051);Cla97C09G168010(Cla97C09G168010|K01051);Cla97C05G093450(Cla97C05G093450|K00963);Cla97C05G089160(Cla97C05G089160|K01051);Cla97C04G076160(Cla97C04G076160|K01728);Cla97C09G180950(Cla97C09G180950|K01728);Cla97C10G184580(Cla97C10G184580|K01051);Cla97C01G021790(Cla97C01G021790|K01051)	Cla97C03G057500(Cla97C03G057500|K01051);Cla97C07G135870(Cla97C07G135870|K01051);Cla97C07G129970(Cla97C07G129970|K01728);Cla97C09G168020(Cla97C09G168020|K01051);Cla97C05G103840(Cla97C05G103840|K01051)	http://www.kegg.jp/kegg-bin/show_pathway?map00040/K00963%09%23FFFFFF,red/K01728%09%23FFFFFF,purple/K01051%09%23FFFFFF,purple
ko04016	MAPK signaling pathway - plant	Environmental Information Processing	Signal transduction	8	7	15	106	0.137676189456928	0.390702699810201	Cla97C10G205870(Cla97C10G205870|K13424);Cla97C04G071530(Cla97C04G071530|K02183);Cla97C05G088220(Cla97C05G088220|K02183);Cla97C05G085160(Cla97C05G085160|K14516);Cla97C07G135040(Cla97C07G135040|K13425);Cla97C05G090960(Cla97C05G090960|K14496);Cla97C08G152180(Cla97C08G152180|K03781);Cla97C03G050940(Cla97C03G050940|K13424)	Cla97C01G017970(Cla97C01G017970|K14498);Cla97C09G174770(Cla97C09G174770|K14496);Cla97C09G177190(Cla97C09G177190|K13416);Cla97C03G066470(Cla97C03G066470|K14497);Cla97C05G089520(Cla97C05G089520|K14497);Cla97C09G174730(Cla97C09G174730|K13422);Cla97C04G070070(Cla97C04G070070|K14498)	http://www.kegg.jp/kegg-bin/show_pathway?map04016/K13424%09%23FFFFFF,red/K02183%09%23FFFFFF,red/K14516%09%23FFFFFF,red/K13425%09%23FFFFFF,red/K03781%09%23FFFFFF,red/K14498%09%23FFFFFF,green/K13416%09%23FFFFFF,green/K14497%09%23FFFFFF,green/K13422%09%23FFFFFF,green/K14496%09%23FFFFFF,purple
ko00030	Pentose phosphate pathway	Metabolism	Carbohydrate metabolism	4	3	7	42	0.143427059217596	0.392441238465638	Cla97C02G040480(Cla97C02G040480|K00036);Cla97C01G021230(Cla97C01G021230|K00895);Cla97C07G138680(Cla97C07G138680|K00616);Cla97C10G202380(Cla97C10G202380|K01623)	Cla97C01G005290(Cla97C01G005290|K00851);Cla97C05G105610(Cla97C05G105610|K01057);Cla97C04G070190(Cla97C04G070190|K00036)	http://www.kegg.jp/kegg-bin/show_pathway?map00030/K00895%09%23FFFFFF,red/K00616%09%23FFFFFF,red/K01623%09%23FFFFFF,red/K00851%09%23FFFFFF,green/K01057%09%23FFFFFF,green/K00036%09%23FFFFFF,purple
ko00230	Purine metabolism	Metabolism	Nucleotide metabolism	6	5	11	74	0.145763888572951	0.392441238465638	Cla97C05G099770(Cla97C05G099770|K13811);Cla97C05G085850(Cla97C05G085850|K13811);Cla97C08G156810(Cla97C08G156810|K00759);Cla97C05G094900(Cla97C05G094900|K00939);Cla97C10G191000(Cla97C10G191000|K01945);Cla97C08G152350(Cla97C08G152350|K06966)	Cla97C05G099710(Cla97C05G099710|K06966);Cla97C06G116050(Cla97C06G116050|K13811);Cla97C05G085600(Cla97C05G085600|K18151);Cla97C10G200430(Cla97C10G200430|K18453);Cla97C08G157940(Cla97C08G157940|K06966)	http://www.kegg.jp/kegg-bin/show_pathway?map00230/K00759%09%23FFFFFF,red/K00939%09%23FFFFFF,red/K01945%09%23FFFFFF,red/K18151%09%23FFFFFF,green/K18453%09%23FFFFFF,green/K13811%09%23FFFFFF,purple/K06966%09%23FFFFFF,purple
ko00330	Arginine and proline metabolism	Metabolism	Amino acid metabolism	6	1	7	43	0.156907892269169	0.411883217206568	Cla97C05G091060(Cla97C05G091060|K00797);Cla97C08G157520(Cla97C08G157520|K01581);Cla97C06G126520(Cla97C06G126520|K00797);Cla97C11G220050(Cla97C11G220050|K14454);Cla97C02G042670(Cla97C02G042670|K00472);Cla97C01G016510(Cla97C01G016510|K00472)	Cla97C07G137560(Cla97C07G137560|K17839)	http://www.kegg.jp/kegg-bin/show_pathway?map00330/K00797%09%23FFFFFF,red/K01581%09%23FFFFFF,red/K14454%09%23FFFFFF,red/K00472%09%23FFFFFF,red/K17839%09%23FFFFFF,green
ko00620	Pyruvate metabolism	Metabolism	Carbohydrate metabolism	6	5	11	79	0.199172649621851	0.490259753928252	Cla97C10G193600(Cla97C10G193600|K18881);Cla97C10G189510(Cla97C10G189510|K01759);Cla97C08G155260(Cla97C08G155260|K00029);Cla97C04G076520(Cla97C04G076520|K00873);Cla97C06G116670(Cla97C06G116670|K00025);Cla97C04G076530(Cla97C04G076530|K00873)	Cla97C06G118700(Cla97C06G118700|K01759);Cla97C08G152390(Cla97C08G152390|K00121);Cla97C01G001460(Cla97C01G001460|K00001);Cla97C03G055825(Cla97C03G055825|K01759);Cla97C01G006080(Cla97C01G006080|K01595)	http://www.kegg.jp/kegg-bin/show_pathway?map00620/K18881%09%23FFFFFF,red/K00029%09%23FFFFFF,red/K00873%09%23FFFFFF,red/K00025%09%23FFFFFF,red/K00121%09%23FFFFFF,green/K00001%09%23FFFFFF,green/K01595%09%23FFFFFF,green/K01759%09%23FFFFFF,purple
ko00908	Zeatin biosynthesis	Metabolism	Metabolism of terpenoids and polyketides	3	2	5	30	0.199338481340613	0.490259753928252	Cla97C05G086820(Cla97C05G086820|K10760);Cla97C02G039620(Cla97C02G039620|K00279);Cla97C10G202920(Cla97C10G202920|K13496)	Cla97C04G076320(Cla97C04G076320|K13496);Cla97C10G202910(Cla97C10G202910|K13496)	http://www.kegg.jp/kegg-bin/show_pathway?map00908/K10760%09%23FFFFFF,red/K00279%09%23FFFFFF,red/K13496%09%23FFFFFF,purple
ko00603	Glycosphingolipid biosynthesis - globo and isoglobo series	Metabolism	Glycan biosynthesis and metabolism	0	2	2	8	0.200773042084903	0.490259753928252	-	Cla97C10G205230(Cla97C10G205230|K01988);Cla97C02G039110(Cla97C02G039110|K12373)	http://www.kegg.jp/kegg-bin/show_pathway?map00603/K01988%09%23FFFFFF,green/K12373%09%23FFFFFF,green
ko00010	Glycolysis / Gluconeogenesis	Metabolism	Carbohydrate metabolism	8	5	13	98	0.221117992192052	0.527667935912852	Cla97C04G071440(Cla97C04G071440|K01803);Cla97C04G076520(Cla97C04G076520|K00873);Cla97C04G076530(Cla97C04G076530|K00873);Cla97C04G071650(Cla97C04G071650|K15633);Cla97C01G021230(Cla97C01G021230|K00895);Cla97C09G184300(Cla97C09G184300|K00927);Cla97C10G202380(Cla97C10G202380|K01623);Cla97C03G054650(Cla97C03G054650|K00134)	Cla97C10G197800(Cla97C10G197800|K01785);Cla97C02G048000(Cla97C02G048000|K15634);Cla97C08G152390(Cla97C08G152390|K00121);Cla97C01G001460(Cla97C01G001460|K00001);Cla97C01G018400(Cla97C01G018400|K01834)	http://www.kegg.jp/kegg-bin/show_pathway?map00010/K01803%09%23FFFFFF,red/K00873%09%23FFFFFF,red/K15633%09%23FFFFFF,red/K00895%09%23FFFFFF,red/K00927%09%23FFFFFF,red/K01623%09%23FFFFFF,red/K00134%09%23FFFFFF,red/K01785%09%23FFFFFF,green/K15634%09%23FFFFFF,green/K00121%09%23FFFFFF,green/K00001%09%23FFFFFF,green/K01834%09%23FFFFFF,green
ko00450	Selenocompound metabolism	Metabolism	Metabolism of other amino acids	2	1	3	16	0.230668311014662	0.538226059034211	Cla97C05G099770(Cla97C05G099770|K13811);Cla97C05G085850(Cla97C05G085850|K13811)	Cla97C06G116050(Cla97C06G116050|K13811)	http://www.kegg.jp/kegg-bin/show_pathway?map00450/K13811%09%23FFFFFF,purple
ko00300	Lysine biosynthesis	Metabolism	Amino acid metabolism	2	0	2	9	0.241222337719509	0.538900967245712	Cla97C07G133800(Cla97C07G133800|K00133);Cla97C01G008130(Cla97C01G008130|K00928)	-	http://www.kegg.jp/kegg-bin/show_pathway?map00300/K00133%09%23FFFFFF,red/K00928%09%23FFFFFF,red
ko00905	Brassinosteroid biosynthesis	Metabolism	Metabolism of terpenoids and polyketides	0	2	2	9	0.241222337719509	0.538900967245712	-	Cla97C06G120030(Cla97C06G120030|K15639);Cla97C07G132580(Cla97C07G132580|K09588)	http://www.kegg.jp/kegg-bin/show_pathway?map00905/K15639%09%23FFFFFF,green/K09588%09%23FFFFFF,green
ko04712	Circadian rhythm - plant	Organismal Systems	Environmental adaptation	1	4	5	33	0.25930385495615	0.557094007842274	Cla97C02G040390(Cla97C02G040390|K12126)	Cla97C01G009980(Cla97C01G009980|K10143);Cla97C09G172950(Cla97C09G172950|K12124);Cla97C06G116620(Cla97C06G116620|K12119);Cla97C05G094290(Cla97C05G094290|K00660)	http://www.kegg.jp/kegg-bin/show_pathway?map04712/K12126%09%23FFFFFF,red/K10143%09%23FFFFFF,green/K12124%09%23FFFFFF,green/K12119%09%23FFFFFF,green/K00660%09%23FFFFFF,green
ko00511	Other glycan degradation	Metabolism	Glycan biosynthesis and metabolism	1	2	3	17	0.259977203659728	0.557094007842274	Cla97C06G117380(Cla97C06G117380|K17108)	Cla97C05G109080(Cla97C05G109080|K01190);Cla97C02G039110(Cla97C02G039110|K12373)	http://www.kegg.jp/kegg-bin/show_pathway?map00511/K17108%09%23FFFFFF,red/K01190%09%23FFFFFF,green/K12373%09%23FFFFFF,green
ko00601	Glycosphingolipid biosynthesis - lacto and neolacto series	Metabolism	Glycan biosynthesis and metabolism	0	1	1	3	0.282336175494247	0.592905968537918	-	Cla97C10G205230(Cla97C10G205230|K01988)	http://www.kegg.jp/kegg-bin/show_pathway?map00601/K01988%09%23FFFFFF,green
ko02010	ABC transporters	Environmental Information Processing	Membrane transport	1	2	3	18	0.28972770649685	0.596498219258221	Cla97C11G217000(Cla97C11G217000|K05658)	Cla97C02G034660(Cla97C02G034660|K05658);Cla97C09G180000(Cla97C09G180000|K05658)	http://www.kegg.jp/kegg-bin/show_pathway?map02010/K05658%09%23FFFFFF,purple
ko00051	Fructose and mannose metabolism	Metabolism	Carbohydrate metabolism	6	1	7	52	0.299103850154878	0.603959697428119	Cla97C04G071440(Cla97C04G071440|K01803);Cla97C01G005540(Cla97C01G005540|K00847);Cla97C01G021230(Cla97C01G021230|K00895);Cla97C01G019120(Cla97C01G019120|K19355);Cla97C10G202380(Cla97C10G202380|K01623);Cla97C06G110160(Cla97C06G110160|K00847)	Cla97C08G150220(Cla97C08G150220|K19355)	http://www.kegg.jp/kegg-bin/show_pathway?map00051/K01803%09%23FFFFFF,red/K00847%09%23FFFFFF,red/K00895%09%23FFFFFF,red/K01623%09%23FFFFFF,red/K19355%09%23FFFFFF,purple
ko00604	Glycosphingolipid biosynthesis - ganglio series	Metabolism	Glycan biosynthesis and metabolism	0	1	1	4	0.357506137330634	0.701596350776206	-	Cla97C02G039110(Cla97C02G039110|K12373)	http://www.kegg.jp/kegg-bin/show_pathway?map00604/K12373%09%23FFFFFF,green
ko00770	Pantothenate and CoA biosynthesis	Metabolism	Metabolism of cofactors and vitamins	0	4	4	29	0.360820980399192	0.701596350776206	-	Cla97C07G137560(Cla97C07G137560|K17839);Cla97C02G048860(Cla97C02G048860|K01464);Cla97C04G077290(Cla97C04G077290|K00207);Cla97C09G177880(Cla97C09G177880|K01431)	http://www.kegg.jp/kegg-bin/show_pathway?map00770/K17839%09%23FFFFFF,green/K01464%09%23FFFFFF,green/K00207%09%23FFFFFF,green/K01431%09%23FFFFFF,green
ko00520	Amino sugar and nucleotide sugar metabolism	Metabolism	Carbohydrate metabolism	8	5	13	112	0.389711471091117	0.743994626628496	Cla97C01G000780(Cla97C01G000780|K01183);Cla97C03G057860(Cla97C03G057860|K01183);Cla97C06G121350(Cla97C06G121350|K01183);Cla97C05G081460(Cla97C05G081460|K01183);Cla97C05G093450(Cla97C05G093450|K00963);Cla97C01G000790(Cla97C01G000790|K01183);Cla97C01G005540(Cla97C01G005540|K00847);Cla97C06G110160(Cla97C06G110160|K00847)	Cla97C10G191950(Cla97C10G191950|K12446);Cla97C01G025550(Cla97C01G025550|K12448);Cla97C02G039110(Cla97C02G039110|K12373);Cla97C06G114540(Cla97C06G114540|K08678);Cla97C11G210140(Cla97C11G210140|K01183)	http://www.kegg.jp/kegg-bin/show_pathway?map00520/K00963%09%23FFFFFF,red/K00847%09%23FFFFFF,red/K12446%09%23FFFFFF,green/K12448%09%23FFFFFF,green/K12373%09%23FFFFFF,green/K08678%09%23FFFFFF,green/K01183%09%23FFFFFF,purple
ko00052	Galactose metabolism	Metabolism	Carbohydrate metabolism	3	3	6	51	0.446537583152851	0.837257968411596	Cla97C10G194470(Cla97C10G194470|K18819);Cla97C05G093450(Cla97C05G093450|K00963);Cla97C04G070460(Cla97C04G070460|K06617)	Cla97C10G201810(Cla97C10G201810|K01193);Cla97C05G109080(Cla97C05G109080|K01190);Cla97C10G197800(Cla97C10G197800|K01785)	http://www.kegg.jp/kegg-bin/show_pathway?map00052/K18819%09%23FFFFFF,red/K00963%09%23FFFFFF,red/K06617%09%23FFFFFF,red/K01193%09%23FFFFFF,green/K01190%09%23FFFFFF,green/K01785%09%23FFFFFF,green
ko00400	Phenylalanine, tyrosine and tryptophan biosynthesis	Metabolism	Amino acid metabolism	4	1	5	44	0.494550919399363	0.911014851525143	Cla97C01G011870(Cla97C01G011870|K05359);Cla97C01G011860(Cla97C01G011860|K05359);Cla97C08G154180(Cla97C08G154180|K01626);Cla97C11G220050(Cla97C11G220050|K14454)	Cla97C02G043540(Cla97C02G043540|K00815)	http://www.kegg.jp/kegg-bin/show_pathway?map00400/K05359%09%23FFFFFF,red/K01626%09%23FFFFFF,red/K14454%09%23FFFFFF,red/K00815%09%23FFFFFF,green
ko00196	Photosynthesis - antenna proteins	Metabolism	Energy metabolism	0	2	2	17	0.544380429078348	0.985516294021147	-	Cla97C01G024330(Cla97C01G024330|K08912);Cla97C11G219570(Cla97C11G219570|K08908)	http://www.kegg.jp/kegg-bin/show_pathway?map00196/K08912%09%23FFFFFF,green/K08908%09%23FFFFFF,green
ko00640	Propanoate metabolism	Metabolism	Carbohydrate metabolism	0	3	3	28	0.57361389841852	0.998417479529763	-	Cla97C01G014300(Cla97C01G014300|K00166);Cla97C05G087770(Cla97C05G087770|K09699);Cla97C03G064870(Cla97C03G064870|K00167)	http://www.kegg.jp/kegg-bin/show_pathway?map00640/K00166%09%23FFFFFF,green/K09699%09%23FFFFFF,green/K00167%09%23FFFFFF,green
ko00730	Thiamine metabolism	Metabolism	Metabolism of cofactors and vitamins	1	1	2	18	0.576212019401035	0.998417479529763	Cla97C05G094900(Cla97C05G094900|K00939)	Cla97C10G191470(Cla97C10G191470|K01662)	http://www.kegg.jp/kegg-bin/show_pathway?map00730/K00939%09%23FFFFFF,red/K01662%09%23FFFFFF,green
ko00564	Glycerophospholipid metabolism	Metabolism	Lipid metabolism	5	3	8	78	0.580033011917291	0.998417479529763	Cla97C08G156470(Cla97C08G156470|K06130);Cla97C07G139660(Cla97C07G139660|K06130);Cla97C06G123790(Cla97C06G123790|K05929);Cla97C06G117880(Cla97C06G117880|K01114);Cla97C03G062880(Cla97C03G062880|K01114)	Cla97C01G021080(Cla97C01G021080|K00981);Cla97C04G077470(Cla97C04G077470|K05929);Cla97C05G095530(Cla97C05G095530|K14156)	http://www.kegg.jp/kegg-bin/show_pathway?map00564/K06130%09%23FFFFFF,red/K01114%09%23FFFFFF,red/K00981%09%23FFFFFF,green/K14156%09%23FFFFFF,green/K05929%09%23FFFFFF,purple
ko00592	alpha-Linolenic acid metabolism	Metabolism	Lipid metabolism	2	3	5	50	0.612124200807726	0.999999999918213	Cla97C08G159025(Cla97C08G159025|K01723);Cla97C09G163060(Cla97C09G163060|K00454)	Cla97C09G177570(Cla97C09G177570|K05894);Cla97C11G219820(Cla97C11G219820|K00454);Cla97C01G019160(Cla97C01G019160|K08241)	http://www.kegg.jp/kegg-bin/show_pathway?map00592/K01723%09%23FFFFFF,red/K05894%09%23FFFFFF,green/K08241%09%23FFFFFF,green/K00454%09%23FFFFFF,purple
ko00860	Porphyrin metabolism	Metabolism	Metabolism of cofactors and vitamins	1	3	4	43	0.673165627571433	0.999999999918213	Cla97C07G136840(Cla97C07G136840|K02259)	Cla97C02G038280(Cla97C02G038280|K13545);Cla97C06G127360(Cla97C06G127360|K02495);Cla97C02G038270(Cla97C02G038270|K13545)	http://www.kegg.jp/kegg-bin/show_pathway?map00860/K02259%09%23FFFFFF,red/K13545%09%23FFFFFF,green/K02495%09%23FFFFFF,green
ko00565	Ether lipid metabolism	Metabolism	Lipid metabolism	2	0	2	22	0.687055094492186	0.999999999918213	Cla97C06G117880(Cla97C06G117880|K01114);Cla97C03G062880(Cla97C03G062880|K01114)	-	http://www.kegg.jp/kegg-bin/show_pathway?map00565/K01114%09%23FFFFFF,red
ko04145	Phagosome	Cellular Processes	Transport and catabolism	1	4	5	55	0.696856791104917	0.999999999918213	Cla97C06G118540(Cla97C06G118540|K04392)	Cla97C01G002830(Cla97C01G002830|K07375);Cla97C06G127660(Cla97C06G127660|K07342);Cla97C03G061670(Cla97C03G061670|K00921);Cla97C02G027350(Cla97C02G027350|K07897)	http://www.kegg.jp/kegg-bin/show_pathway?map04145/K04392%09%23FFFFFF,red/K07375%09%23FFFFFF,green/K07342%09%23FFFFFF,green/K00921%09%23FFFFFF,green/K07897%09%23FFFFFF,green
ko00100	Steroid biosynthesis	Metabolism	Lipid metabolism	0	2	2	23	0.710752850942269	0.999999999918213	-	Cla97C07G143370(Cla97C07G143370|K09828);Cla97C03G054830(Cla97C03G054830|K08246)	http://www.kegg.jp/kegg-bin/show_pathway?map00100/K09828%09%23FFFFFF,green/K08246%09%23FFFFFF,green
ko00562	Inositol phosphate metabolism	Metabolism	Carbohydrate metabolism	3	2	5	56	0.712180353771153	0.999999999918213	Cla97C06G117880(Cla97C06G117880|K01114);Cla97C04G071440(Cla97C04G071440|K01803);Cla97C03G062880(Cla97C03G062880|K01114)	Cla97C08G155150(Cla97C08G155150|K00913);Cla97C03G061670(Cla97C03G061670|K00921)	http://www.kegg.jp/kegg-bin/show_pathway?map00562/K01114%09%23FFFFFF,red/K01803%09%23FFFFFF,red/K00913%09%23FFFFFF,green/K00921%09%23FFFFFF,green
ko04070	Phosphatidylinositol signaling system	Environmental Information Processing	Signal transduction	2	3	5	56	0.712180353771153	0.999999999918213	Cla97C04G071530(Cla97C04G071530|K02183);Cla97C05G088220(Cla97C05G088220|K02183)	Cla97C08G155150(Cla97C08G155150|K00913);Cla97C01G021080(Cla97C01G021080|K00981);Cla97C03G061670(Cla97C03G061670|K00921)	http://www.kegg.jp/kegg-bin/show_pathway?map04070/K02183%09%23FFFFFF,red/K00913%09%23FFFFFF,green/K00981%09%23FFFFFF,green/K00921%09%23FFFFFF,green
ko00750	Vitamin B6 metabolism	Metabolism	Metabolism of cofactors and vitamins	1	0	1	12	0.735157431367902	0.999999999918213	Cla97C10G205390(Cla97C10G205390|K06215)	-	http://www.kegg.jp/kegg-bin/show_pathway?map00750/K06215%09%23FFFFFF,red
ko00966	Glucosinolate biosynthesis	Metabolism	Biosynthesis of other secondary metabolites	0	1	1	12	0.735157431367902	0.999999999918213	-	Cla97C03G063090(Cla97C03G063090|K12153)	http://www.kegg.jp/kegg-bin/show_pathway?map00966/K12153%09%23FFFFFF,green
ko00600	Sphingolipid metabolism	Metabolism	Lipid metabolism	1	1	2	25	0.753650542455744	0.999999999918213	Cla97C06G117380(Cla97C06G117380|K17108)	Cla97C05G109080(Cla97C05G109080|K01190)	http://www.kegg.jp/kegg-bin/show_pathway?map00600/K17108%09%23FFFFFF,red/K01190%09%23FFFFFF,green
ko00071	Fatty acid degradation	Metabolism	Lipid metabolism	0	3	3	37	0.759985243814885	0.999999999918213	-	Cla97C08G152390(Cla97C08G152390|K00121);Cla97C01G001460(Cla97C01G001460|K00001);Cla97C01G001970(Cla97C01G001970|K01897)	http://www.kegg.jp/kegg-bin/show_pathway?map00071/K00121%09%23FFFFFF,green/K00001%09%23FFFFFF,green/K01897%09%23FFFFFF,green
ko00290	Valine, leucine and isoleucine biosynthesis	Metabolism	Amino acid metabolism	0	1	1	13	0.762961188573051	0.999999999918213	-	Cla97C04G076360(Cla97C04G076360|K01754)	http://www.kegg.jp/kegg-bin/show_pathway?map00290/K01754%09%23FFFFFF,green
ko00590	Arachidonic acid metabolism	Metabolism	Lipid metabolism	0	1	1	13	0.762961188573051	0.999999999918213	-	Cla97C07G128300(Cla97C07G128300|K00432)	http://www.kegg.jp/kegg-bin/show_pathway?map00590/K00432%09%23FFFFFF,green
ko00061	Fatty acid biosynthesis	Metabolism	Lipid metabolism	1	2	3	38	0.775960943944705	0.999999999918213	Cla97C06G119690(Cla97C06G119690|K10781)	Cla97C02G037200(Cla97C02G037200|K00648);Cla97C01G001970(Cla97C01G001970|K01897)	http://www.kegg.jp/kegg-bin/show_pathway?map00061/K10781%09%23FFFFFF,red/K00648%09%23FFFFFF,green/K01897%09%23FFFFFF,green
ko03060	Protein export	Genetic Information Processing	Folding, sorting and degradation	2	1	3	39	0.791055009991961	0.999999999918213	Cla97C01G001870(Cla97C01G001870|K09490);Cla97C11G209430(Cla97C11G209430|K13280)	Cla97C06G127660(Cla97C06G127660|K07342)	http://www.kegg.jp/kegg-bin/show_pathway?map03060/K09490%09%23FFFFFF,red/K13280%09%23FFFFFF,red/K07342%09%23FFFFFF,green
ko00020	Citrate cycle (TCA cycle)	Metabolism	Carbohydrate metabolism	2	1	3	40	0.805295382502305	0.999999999918213	Cla97C10G185010(Cla97C10G185010|K01681);Cla97C06G116670(Cla97C06G116670|K00025)	Cla97C09G181490(Cla97C09G181490|K00164)	http://www.kegg.jp/kegg-bin/show_pathway?map00020/K01681%09%23FFFFFF,red/K00025%09%23FFFFFF,red/K00164%09%23FFFFFF,green
ko04144	Endocytosis	Cellular Processes	Transport and catabolism	7	4	11	138	0.870352006599068	0.999999999918213	Cla97C05G093740(Cla97C05G093740|K19476);Cla97C09G181410(Cla97C09G181410|K03283);Cla97C09G181360(Cla97C09G181360|K03283);Cla97C04G075000(Cla97C04G075000|K03283);Cla97C01G026170(Cla97C01G026170|K05758);Cla97C01G020220(Cla97C01G020220|K19476);Cla97C11G217390(Cla97C11G217390|K03283)	Cla97C08G150480(Cla97C08G150480|K10396);Cla97C02G027350(Cla97C02G027350|K07897);Cla97C08G148010(Cla97C08G148010|K19476);Cla97C02G048295(Cla97C02G048295|K12196)	http://www.kegg.jp/kegg-bin/show_pathway?map04144/K03283%09%23FFFFFF,red/K05758%09%23FFFFFF,red/K10396%09%23FFFFFF,green/K07897%09%23FFFFFF,green/K12196%09%23FFFFFF,green/K19476%09%23FFFFFF,purple
ko00970	Aminoacyl-tRNA biosynthesis	Genetic Information Processing	Translation	2	1	3	48	0.89224247355487	0.999999999918213	Cla97C11G217960(Cla97C11G217960|K04567);Cla97C02G037790(Cla97C02G037790|K01886)	Cla97C02G036830(Cla97C02G036830|K01872)	http://www.kegg.jp/kegg-bin/show_pathway?map00970/K04567%09%23FFFFFF,red/K01886%09%23FFFFFF,red/K01872%09%23FFFFFF,green
ko00760	Nicotinate and nicotinamide metabolism	Metabolism	Metabolism of cofactors and vitamins	0	1	1	21	0.902499702006813	0.999999999918213	-	Cla97C10G204410(Cla97C10G204410|K18551)	http://www.kegg.jp/kegg-bin/show_pathway?map00760/K18551%09%23FFFFFF,green
ko00790	Folate biosynthesis	Metabolism	Metabolism of cofactors and vitamins	0	1	1	21	0.902499702006813	0.999999999918213	-	Cla97C10G192540(Cla97C10G192540|K14652)	http://www.kegg.jp/kegg-bin/show_pathway?map00790/K14652%09%23FFFFFF,green
ko00062	Fatty acid elongation	Metabolism	Lipid metabolism	1	0	1	22	0.912758969031319	0.999999999918213	Cla97C02G039240(Cla97C02G039240|K15397)	-	http://www.kegg.jp/kegg-bin/show_pathway?map00062/K15397%09%23FFFFFF,red
ko00310	Lysine degradation	Metabolism	Amino acid metabolism	0	1	1	22	0.912758969031319	0.999999999918213	-	Cla97C10G194280(Cla97C10G194280|K11430)	http://www.kegg.jp/kegg-bin/show_pathway?map00310/K11430%09%23FFFFFF,green
ko04120	Ubiquitin mediated proteolysis	Genetic Information Processing	Folding, sorting and degradation	2	4	6	98	0.953152208706811	0.999999999918213	Cla97C10G189910(Cla97C10G189910|K08770);Cla97C09G168910(Cla97C09G168910|K10144)	Cla97C01G009980(Cla97C01G009980|K10143);Cla97C05G091220(Cla97C05G091220|K04506);Cla97C05G093120(Cla97C05G093120|K04506);Cla97C04G076210(Cla97C04G076210|K10144)	http://www.kegg.jp/kegg-bin/show_pathway?map04120/K08770%09%23FFFFFF,red/K10143%09%23FFFFFF,green/K04506%09%23FFFFFF,green/K10144%09%23FFFFFF,purple
ko00513	Various types of N-glycan biosynthesis	Metabolism	Glycan biosynthesis and metabolism	0	1	1	29	0.959972369015974	0.999999999918213	-	Cla97C02G039110(Cla97C02G039110|K12373)	http://www.kegg.jp/kegg-bin/show_pathway?map00513/K12373%09%23FFFFFF,green
ko03440	Homologous recombination	Genetic Information Processing	Replication and repair	2	0	2	46	0.961337318071252	0.999999999918213	Cla97C01G025010(Cla97C01G025010|K10683);Cla97C10G185650(Cla97C10G185650|K07466)	-	http://www.kegg.jp/kegg-bin/show_pathway?map03440/K10683%09%23FFFFFF,red/K07466%09%23FFFFFF,red
ko04146	Peroxisome	Cellular Processes	Transport and catabolism	1	3	4	76	0.96510554834897	0.999999999918213	Cla97C08G152180(Cla97C08G152180|K03781)	Cla97C07G141280(Cla97C07G141280|K11517);Cla97C01G001970(Cla97C01G001970|K01897);Cla97C03G063130(Cla97C03G063130|K00830)	http://www.kegg.jp/kegg-bin/show_pathway?map04146/K03781%09%23FFFFFF,red/K11517%09%23FFFFFF,green/K01897%09%23FFFFFF,green/K00830%09%23FFFFFF,green
ko03410	Base excision repair	Genetic Information Processing	Replication and repair	0	1	1	33	0.974371479699677	0.999999999918213	-	Cla97C02G044760(Cla97C02G044760|K01246)	http://www.kegg.jp/kegg-bin/show_pathway?map03410/K01246%09%23FFFFFF,green
ko03008	Ribosome biogenesis in eukaryotes	Genetic Information Processing	Translation	3	0	3	67	0.97712803160531	0.999999999918213	Cla97C06G123270(Cla97C06G123270|K14558);Cla97C03G066690(Cla97C03G066690|K14521);Cla97C06G127540(Cla97C06G127540|K14559)	-	http://www.kegg.jp/kegg-bin/show_pathway?map03008/K14558%09%23FFFFFF,red/K14521%09%23FFFFFF,red/K14559%09%23FFFFFF,red
ko03430	Mismatch repair	Genetic Information Processing	Replication and repair	1	0	1	36	0.981661710930838	0.999999999918213	Cla97C10G185650(Cla97C10G185650|K07466)	-	http://www.kegg.jp/kegg-bin/show_pathway?map03430/K07466%09%23FFFFFF,red
ko03022	Basal transcription factors	Genetic Information Processing	Transcription	1	0	1	37	0.98359872202689	0.999999999918213	Cla97C10G187940(Cla97C10G187940|K03135)	-	http://www.kegg.jp/kegg-bin/show_pathway?map03022/K03135%09%23FFFFFF,red
ko00510	N-Glycan biosynthesis	Metabolism	Glycan biosynthesis and metabolism	0	1	1	38	0.985331576414942	0.999999999918213	-	Cla97C09G181195(Cla97C09G181195|K00729)	http://www.kegg.jp/kegg-bin/show_pathway?map00510/K00729%09%23FFFFFF,green
ko03050	Proteasome	Genetic Information Processing	Folding, sorting and degradation	1	0	1	38	0.985331576414942	0.999999999918213	Cla97C11G219770(Cla97C11G219770|K02737)	-	http://www.kegg.jp/kegg-bin/show_pathway?map03050/K02737%09%23FFFFFF,red
ko03030	DNA replication	Genetic Information Processing	Replication and repair	1	0	1	41	0.989508878810087	0.999999999918213	Cla97C10G185650(Cla97C10G185650|K07466)	-	http://www.kegg.jp/kegg-bin/show_pathway?map03030/K07466%09%23FFFFFF,red
ko03020	RNA polymerase	Genetic Information Processing	Transcription	1	1	2	60	0.989850936240408	0.999999999918213	Cla97C09G176670(Cla97C09G176670|K03016)	Cla97C01G022860(Cla97C01G022860|K03010)	http://www.kegg.jp/kegg-bin/show_pathway?map03020/K03016%09%23FFFFFF,red/K03010%09%23FFFFFF,green
ko00053	Ascorbate and aldarate metabolism	Metabolism	Carbohydrate metabolism	1	0	1	44	0.992498605318751	0.999999999918213	Cla97C09G173710(Cla97C09G173710|K14190)	-	http://www.kegg.jp/kegg-bin/show_pathway?map00053/K14190%09%23FFFFFF,red
ko00195	Photosynthesis	Metabolism	Energy metabolism	1	2	3	80	0.992706514895438	0.999999999918213	Cla97C07G137540(Cla97C07G137540|K02717)	Cla97C02G042490(Cla97C02G042490|K02721);Cla97C08G148420(Cla97C08G148420|K03542)	http://www.kegg.jp/kegg-bin/show_pathway?map00195/K02717%09%23FFFFFF,red/K02721%09%23FFFFFF,green/K03542%09%23FFFFFF,green
ko00900	Terpenoid backbone biosynthesis	Metabolism	Metabolism of terpenoids and polyketides	0	1	1	45	0.993292576616381	0.999999999918213	-	Cla97C10G191470(Cla97C10G191470|K01662)	http://www.kegg.jp/kegg-bin/show_pathway?map00900/K01662%09%23FFFFFF,green
ko03420	Nucleotide excision repair	Genetic Information Processing	Replication and repair	1	0	1	50	0.996167991862404	0.999999999918213	Cla97C10G185650(Cla97C10G185650|K07466)	-	http://www.kegg.jp/kegg-bin/show_pathway?map03420/K07466%09%23FFFFFF,red
ko03018	RNA degradation	Genetic Information Processing	Folding, sorting and degradation	1	1	2	77	0.998123472032317	0.999999999918213	Cla97C03G064830(Cla97C03G064830|K04077)	Cla97C05G105330(Cla97C05G105330|K04077)	http://www.kegg.jp/kegg-bin/show_pathway?map03018/K04077%09%23FFFFFF,purple
ko03015	mRNA surveillance pathway	Genetic Information Processing	Translation	2	1	3	95	0.998160555552389	0.999999999918213	Cla97C08G156170(Cla97C08G156170|K11584);Cla97C10G187930(Cla97C10G187930|K14324)	Cla97C06G126750(Cla97C06G126750|K04354)	http://www.kegg.jp/kegg-bin/show_pathway?map03015/K11584%09%23FFFFFF,red/K14324%09%23FFFFFF,red/K04354%09%23FFFFFF,green
ko03040	Spliceosome	Genetic Information Processing	Transcription	4	1	5	136	0.999148755812319	0.999999999918213	Cla97C09G181410(Cla97C09G181410|K03283);Cla97C09G181360(Cla97C09G181360|K03283);Cla97C04G075000(Cla97C04G075000|K03283);Cla97C11G217390(Cla97C11G217390|K03283)	Cla97C05G085070(Cla97C05G085070|K12819)	http://www.kegg.jp/kegg-bin/show_pathway?map03040/K03283%09%23FFFFFF,red/K12819%09%23FFFFFF,green
ko00190	Oxidative phosphorylation	Metabolism	Energy metabolism	2	2	4	142	0.999887509977048	0.999999999918213	Cla97C07G136840(Cla97C07G136840|K02259);Cla97C10G190810(Cla97C10G190810|K02260)	Cla97C11G210150(Cla97C11G210150|K01535);Cla97C09G179830(Cla97C09G179830|K01535)	http://www.kegg.jp/kegg-bin/show_pathway?map00190/K02259%09%23FFFFFF,red/K02260%09%23FFFFFF,red/K01535%09%23FFFFFF,green
ko03013	Nucleocytoplasmic transport	Genetic Information Processing	Translation	1	0	1	88	0.999946938124192	0.999999999918213	Cla97C10G187930(Cla97C10G187930|K14324)	-	http://www.kegg.jp/kegg-bin/show_pathway?map03013/K14324%09%23FFFFFF,red
ko03010	Ribosome	Genetic Information Processing	Translation	3	0	3	258	0.999999999918213	0.999999999918213	Cla97C07G137140(Cla97C07G137140|K02866);Cla97C01G018950(Cla97C01G018950|K02933);Cla97C07G141540(Cla97C07G141540|K02950)	-	http://www.kegg.jp/kegg-bin/show_pathway?map03010/K02866%09%23FFFFFF,red/K02933%09%23FFFFFF,red/K02950%09%23FFFFFF,red
