# Supplementary material for: Comparative metabolomic and transcriptomic analysis revealing the role of salicylic acid for short-term response with arginine and myristic acid for long-term tolerance under salt stress in watermelon (Citrullus lanatus L.)
Source: Front Plant Sci. 2026 Jun 26;17:1823719. doi: 10.3389/fpls.2026.1823719 (PMC13352413; doi:10.3389/fpls.2026.1823719)
Supplement: Supplementary file 6 [file Table6.xlsx]

## Sheet: HY17-NaCl-2d_vs_HY73-NaCl-2d
GO.ID	Category	Term	Up	Down	DEG	Total	Pvalue	adjustPvalue	Up_gene	Down_gene
GO:0010200	BP	response to chitin	56	9	65	125	2.76425097456799e-27	1.01835005903085e-23	Cla97C01G001990(Cla97C01G001990);Cla97C01G003110(Cla97C01G003110);Cla97C01G004570(Cla97C01G004570);Cla97C01G004920(Cla97C01G004920);Cla97C01G015730(Cla97C01G015730);Cla97C01G015890(Cla97C01G015890);Cla97C01G016240(Cla97C01G016240);Cla97C01G016680(Cla97C01G016680);Cla97C01G021390(Cla97C01G021390);Cla97C01G023310(Cla97C01G023310);Cla97C02G033740(Cla97C02G033740);Cla97C02G034700(Cla97C02G034700);Cla…	Cla97C01G016080(Cla97C01G016080);Cla97C02G046390(Cla97C02G046390);Cla97C03G051320(Cla97C03G051320);Cla97C03G052880(Cla97C03G052880);Cla97C05G097330(Cla97C05G097330);Cla97C06G112880(Cla97C06G112880);Cla97C07G129280(Cla97C07G129280);Cla97C08G158170(Cla97C08G158170);Cla97C10G199910(Cla97C10G199910)
GO:0050896	BP	response to stimulus	566	188	754	4637	4.21061721912461e-26	7.75595691762753e-23	Cla97C00G000040(Cla97C00G000040);Cla97C00G000300(Cla97C00G000300);Cla97C01G000140(Cla97C01G000140);Cla97C01G000200(Cla97C01G000200);Cla97C01G000880(Cla97C01G000880);Cla97C01G000990(Cla97C01G000990);Cla97C01G001220(Cla97C01G001220);Cla97C01G001510(Cla97C01G001510);Cla97C01G001990(Cla97C01G001990);Cla97C01G002365(Cla97C01G002365);Cla97C01G002380(Cla97C01G002380);Cla97C01G003110(Cla97C01G003110);Cla…	Cla97C00G000110(Cla97C00G000110);Cla97C01G001370(Cla97C01G001370);Cla97C01G003610(Cla97C01G003610);Cla97C01G003970(Cla97C01G003970);Cla97C01G004050(Cla97C01G004050);Cla97C01G006620(Cla97C01G006620);Cla97C01G007230(Cla97C01G007230);Cla97C01G009910(Cla97C01G009910);Cla97C01G012970(Cla97C01G012970);Cla97C01G013400(Cla97C01G013400);Cla97C01G013430(Cla97C01G013430);Cla97C01G013460(Cla97C01G013460);Cla…
GO:0042493	BP	response to drug	116	36	152	548	9.72238766573199e-24	1.19390920535189e-20	Cla97C00G000300(Cla97C00G000300);Cla97C01G000990(Cla97C01G000990);Cla97C01G001990(Cla97C01G001990);Cla97C01G003110(Cla97C01G003110);Cla97C01G003190(Cla97C01G003190);Cla97C01G004570(Cla97C01G004570);Cla97C01G004920(Cla97C01G004920);Cla97C01G008510(Cla97C01G008510);Cla97C01G015730(Cla97C01G015730);Cla97C01G015890(Cla97C01G015890);Cla97C01G016240(Cla97C01G016240);Cla97C01G016680(Cla97C01G016680);Cla…	Cla97C01G001370(Cla97C01G001370);Cla97C01G003610(Cla97C01G003610);Cla97C01G006620(Cla97C01G006620);Cla97C01G007230(Cla97C01G007230);Cla97C01G016080(Cla97C01G016080);Cla97C02G028330(Cla97C02G028330);Cla97C02G046390(Cla97C02G046390);Cla97C03G051320(Cla97C03G051320);Cla97C03G052880(Cla97C03G052880);Cla97C04G076230(Cla97C04G076230);Cla97C05G092810(Cla97C05G092810);Cla97C05G096980(Cla97C05G096980);Cla…
GO:0042221	BP	response to chemical	361	106	467	2613	1.1122045801435e-21	1.02434041831216e-18	Cla97C00G000300(Cla97C00G000300);Cla97C01G000140(Cla97C01G000140);Cla97C01G000880(Cla97C01G000880);Cla97C01G000990(Cla97C01G000990);Cla97C01G001510(Cla97C01G001510);Cla97C01G001990(Cla97C01G001990);Cla97C01G003110(Cla97C01G003110);Cla97C01G003190(Cla97C01G003190);Cla97C01G003210(Cla97C01G003210);Cla97C01G003220(Cla97C01G003220);Cla97C01G003830(Cla97C01G003830);Cla97C01G004570(Cla97C01G004570);Cla…	Cla97C01G001370(Cla97C01G001370);Cla97C01G003610(Cla97C01G003610);Cla97C01G003970(Cla97C01G003970);Cla97C01G004050(Cla97C01G004050);Cla97C01G006620(Cla97C01G006620);Cla97C01G007230(Cla97C01G007230);Cla97C01G016080(Cla97C01G016080);Cla97C01G018700(Cla97C01G018700);Cla97C01G019120(Cla97C01G019120);Cla97C01G021760(Cla97C01G021760);Cla97C02G028330(Cla97C02G028330);Cla97C02G035390(Cla97C02G035390);Cla…
GO:1901700	BP	response to oxygen-containing compound	229	65	294	1440	3.05571366609228e-21	2.25144982917679e-18	Cla97C00G000300(Cla97C00G000300);Cla97C01G000140(Cla97C01G000140);Cla97C01G000880(Cla97C01G000880);Cla97C01G000990(Cla97C01G000990);Cla97C01G001510(Cla97C01G001510);Cla97C01G001990(Cla97C01G001990);Cla97C01G003110(Cla97C01G003110);Cla97C01G003220(Cla97C01G003220);Cla97C01G004570(Cla97C01G004570);Cla97C01G004630(Cla97C01G004630);Cla97C01G004920(Cla97C01G004920);Cla97C01G005820(Cla97C01G005820);Cla…	Cla97C01G001370(Cla97C01G001370);Cla97C01G003610(Cla97C01G003610);Cla97C01G003970(Cla97C01G003970);Cla97C01G004050(Cla97C01G004050);Cla97C01G006620(Cla97C01G006620);Cla97C01G007230(Cla97C01G007230);Cla97C01G016080(Cla97C01G016080);Cla97C01G021760(Cla97C01G021760);Cla97C02G035390(Cla97C02G035390);Cla97C02G042390(Cla97C02G042390);Cla97C02G043360(Cla97C02G043360);Cla97C02G045770(Cla97C02G045770);Cla…
GO:0010243	BP	response to organonitrogen compound	74	14	88	261	5.49626010426732e-20	3.37470370402014e-17	Cla97C01G001990(Cla97C01G001990);Cla97C01G003110(Cla97C01G003110);Cla97C01G004570(Cla97C01G004570);Cla97C01G004920(Cla97C01G004920);Cla97C01G006780(Cla97C01G006780);Cla97C01G015730(Cla97C01G015730);Cla97C01G015890(Cla97C01G015890);Cla97C01G016240(Cla97C01G016240);Cla97C01G016680(Cla97C01G016680);Cla97C01G018180(Cla97C01G018180);Cla97C01G021390(Cla97C01G021390);Cla97C01G022420(Cla97C01G022420);Cla…	Cla97C01G016080(Cla97C01G016080);Cla97C02G043360(Cla97C02G043360);Cla97C02G046390(Cla97C02G046390);Cla97C03G051320(Cla97C03G051320);Cla97C03G052880(Cla97C03G052880);Cla97C05G097330(Cla97C05G097330);Cla97C06G112880(Cla97C06G112880);Cla97C06G119210(Cla97C06G119210);Cla97C07G129280(Cla97C07G129280);Cla97C07G131290(Cla97C07G131290);Cla97C08G155540(Cla97C08G155540);Cla97C08G158170(Cla97C08G158170);Cla…
GO:0003700	MF	DNA-binding transcription factor activity	173	61	234	1091	2.82876309691119e-19	1.83144230572807e-16	Cla97C01G000990(Cla97C01G000990);Cla97C01G001310(Cla97C01G001310);Cla97C01G001990(Cla97C01G001990);Cla97C01G003110(Cla97C01G003110);Cla97C01G003210(Cla97C01G003210);Cla97C01G003220(Cla97C01G003220);Cla97C01G004570(Cla97C01G004570);Cla97C01G004910(Cla97C01G004910);Cla97C01G004920(Cla97C01G004920);Cla97C01G008510(Cla97C01G008510);Cla97C01G011320(Cla97C01G011320);Cla97C01G011470(Cla97C01G011470);Cla…	Cla97C01G006620(Cla97C01G006620);Cla97C01G008550(Cla97C01G008550);Cla97C01G012490(Cla97C01G012490);Cla97C01G013400(Cla97C01G013400);Cla97C01G016080(Cla97C01G016080);Cla97C01G016580(Cla97C01G016580);Cla97C02G028610(Cla97C02G028610);Cla97C02G035750(Cla97C02G035750);Cla97C02G036700(Cla97C02G036700);Cla97C02G042390(Cla97C02G042390);Cla97C02G042420(Cla97C02G042420);Cla97C02G046390(Cla97C02G046390);Cla…
GO:0140110	MF	transcription regulator activity	183	62	245	1161	3.0780542953413e-19	1.83144230572807e-16	Cla97C01G000990(Cla97C01G000990);Cla97C01G001310(Cla97C01G001310);Cla97C01G001990(Cla97C01G001990);Cla97C01G003110(Cla97C01G003110);Cla97C01G003210(Cla97C01G003210);Cla97C01G003220(Cla97C01G003220);Cla97C01G004570(Cla97C01G004570);Cla97C01G004910(Cla97C01G004910);Cla97C01G004920(Cla97C01G004920);Cla97C01G008510(Cla97C01G008510);Cla97C01G011320(Cla97C01G011320);Cla97C01G011470(Cla97C01G011470);Cla…	Cla97C01G006620(Cla97C01G006620);Cla97C01G008550(Cla97C01G008550);Cla97C01G012490(Cla97C01G012490);Cla97C01G013400(Cla97C01G013400);Cla97C01G016080(Cla97C01G016080);Cla97C01G016580(Cla97C01G016580);Cla97C02G028610(Cla97C02G028610);Cla97C02G035750(Cla97C02G035750);Cla97C02G036700(Cla97C02G036700);Cla97C02G042390(Cla97C02G042390);Cla97C02G042420(Cla97C02G042420);Cla97C02G045460(Cla97C02G045460);Cla…
GO:0010033	BP	response to organic substance	268	82	350	1874	1.19086238181274e-18	6.26733859228303e-16	Cla97C00G000300(Cla97C00G000300);Cla97C01G000140(Cla97C01G000140);Cla97C01G000990(Cla97C01G000990);Cla97C01G001510(Cla97C01G001510);Cla97C01G001990(Cla97C01G001990);Cla97C01G003110(Cla97C01G003110);Cla97C01G003210(Cla97C01G003210);Cla97C01G003830(Cla97C01G003830);Cla97C01G004570(Cla97C01G004570);Cla97C01G004630(Cla97C01G004630);Cla97C01G004700(Cla97C01G004700);Cla97C01G004910(Cla97C01G004910);Cla…	Cla97C01G001370(Cla97C01G001370);Cla97C01G003610(Cla97C01G003610);Cla97C01G003970(Cla97C01G003970);Cla97C01G004050(Cla97C01G004050);Cla97C01G006620(Cla97C01G006620);Cla97C01G016080(Cla97C01G016080);Cla97C01G021760(Cla97C01G021760);Cla97C02G035390(Cla97C02G035390);Cla97C02G042390(Cla97C02G042390);Cla97C02G042420(Cla97C02G042420);Cla97C02G043360(Cla97C02G043360);Cla97C02G046390(Cla97C02G046390);Cla…
GO:0009725	BP	response to hormone	218	73	291	1533	2.83666164895812e-16	1.30628268934521e-13	Cla97C01G000140(Cla97C01G000140);Cla97C01G000990(Cla97C01G000990);Cla97C01G001510(Cla97C01G001510);Cla97C01G001990(Cla97C01G001990);Cla97C01G003210(Cla97C01G003210);Cla97C01G003830(Cla97C01G003830);Cla97C01G004570(Cla97C01G004570);Cla97C01G004630(Cla97C01G004630);Cla97C01G004700(Cla97C01G004700);Cla97C01G004910(Cla97C01G004910);Cla97C01G004920(Cla97C01G004920);Cla97C01G005820(Cla97C01G005820);Cla…	Cla97C01G001370(Cla97C01G001370);Cla97C01G003970(Cla97C01G003970);Cla97C01G004050(Cla97C01G004050);Cla97C01G006620(Cla97C01G006620);Cla97C01G016080(Cla97C01G016080);Cla97C02G035390(Cla97C02G035390);Cla97C02G042390(Cla97C02G042390);Cla97C02G042420(Cla97C02G042420);Cla97C02G043360(Cla97C02G043360);Cla97C02G046390(Cla97C02G046390);Cla97C02G049470(Cla97C02G049470);Cla97C03G052880(Cla97C03G052880);Cla…
GO:0009719	BP	response to endogenous stimulus	220	73	293	1569	2.14100879879883e-15	8.76386268308322e-13	Cla97C01G000140(Cla97C01G000140);Cla97C01G000990(Cla97C01G000990);Cla97C01G001510(Cla97C01G001510);Cla97C01G001990(Cla97C01G001990);Cla97C01G003210(Cla97C01G003210);Cla97C01G003830(Cla97C01G003830);Cla97C01G004570(Cla97C01G004570);Cla97C01G004630(Cla97C01G004630);Cla97C01G004700(Cla97C01G004700);Cla97C01G004910(Cla97C01G004910);Cla97C01G004920(Cla97C01G004920);Cla97C01G005820(Cla97C01G005820);Cla…	Cla97C01G001370(Cla97C01G001370);Cla97C01G003970(Cla97C01G003970);Cla97C01G004050(Cla97C01G004050);Cla97C01G006620(Cla97C01G006620);Cla97C01G016080(Cla97C01G016080);Cla97C02G035390(Cla97C02G035390);Cla97C02G042390(Cla97C02G042390);Cla97C02G042420(Cla97C02G042420);Cla97C02G043360(Cla97C02G043360);Cla97C02G046390(Cla97C02G046390);Cla97C02G049470(Cla97C02G049470);Cla97C03G052880(Cla97C03G052880);Cla…
GO:0006952	BP	defense response	174	38	212	1045	7.24706502498596e-15	2.66981875520483e-12	Cla97C00G000040(Cla97C00G000040);Cla97C01G000200(Cla97C01G000200);Cla97C01G001510(Cla97C01G001510);Cla97C01G002380(Cla97C01G002380);Cla97C01G003210(Cla97C01G003210);Cla97C01G004570(Cla97C01G004570);Cla97C01G004920(Cla97C01G004920);Cla97C01G006780(Cla97C01G006780);Cla97C01G007340(Cla97C01G007340);Cla97C01G008100(Cla97C01G008100);Cla97C01G011260(Cla97C01G011260);Cla97C01G011320(Cla97C01G011320);Cla…	Cla97C01G001370(Cla97C01G001370);Cla97C01G014240(Cla97C01G014240);Cla97C01G016080(Cla97C01G016080);Cla97C02G028610(Cla97C02G028610);Cla97C02G038070(Cla97C02G038070);Cla97C02G038280(Cla97C02G038280);Cla97C02G038870(Cla97C02G038870);Cla97C02G038880(Cla97C02G038880);Cla97C02G038890(Cla97C02G038890);Cla97C02G044310(Cla97C02G044310);Cla97C02G044870(Cla97C02G044870);Cla97C02G048700(Cla97C02G048700);Cla…
GO:0009755	BP	hormone-mediated signaling pathway	137	42	179	840	1.16293195716435e-14	3.89476484563042e-12	Cla97C01G000140(Cla97C01G000140);Cla97C01G001990(Cla97C01G001990);Cla97C01G003210(Cla97C01G003210);Cla97C01G004570(Cla97C01G004570);Cla97C01G004700(Cla97C01G004700);Cla97C01G004910(Cla97C01G004910);Cla97C01G004920(Cla97C01G004920);Cla97C01G005820(Cla97C01G005820);Cla97C01G008510(Cla97C01G008510);Cla97C01G011320(Cla97C01G011320);Cla97C01G014800(Cla97C01G014800);Cla97C01G014990(Cla97C01G014990);Cla…	Cla97C01G003970(Cla97C01G003970);Cla97C01G004050(Cla97C01G004050);Cla97C01G006620(Cla97C01G006620);Cla97C01G016080(Cla97C01G016080);Cla97C02G035390(Cla97C02G035390);Cla97C02G042420(Cla97C02G042420);Cla97C02G049470(Cla97C02G049470);Cla97C04G077180(Cla97C04G077180);Cla97C05G084190(Cla97C05G084190);Cla97C05G092860(Cla97C05G092860);Cla97C05G096980(Cla97C05G096980);Cla97C05G099080(Cla97C05G099080);Cla…
GO:0009723	BP	response to ethylene	61	21	82	281	1.43409977097289e-14	4.40268629688677e-12	Cla97C01G000990(Cla97C01G000990);Cla97C01G001990(Cla97C01G001990);Cla97C01G003210(Cla97C01G003210);Cla97C01G004570(Cla97C01G004570);Cla97C01G004910(Cla97C01G004910);Cla97C01G004920(Cla97C01G004920);Cla97C01G014800(Cla97C01G014800);Cla97C01G015010(Cla97C01G015010);Cla97C01G015890(Cla97C01G015890);Cla97C01G016240(Cla97C01G016240);Cla97C01G018370(Cla97C01G018370);Cla97C01G021390(Cla97C01G021390);Cla…	Cla97C01G006620(Cla97C01G006620);Cla97C01G016080(Cla97C01G016080);Cla97C02G043360(Cla97C02G043360);Cla97C02G046390(Cla97C02G046390);Cla97C02G049470(Cla97C02G049470);Cla97C03G052880(Cla97C03G052880);Cla97C05G084190(Cla97C05G084190);Cla97C05G096980(Cla97C05G096980);Cla97C06G117530(Cla97C06G117530);Cla97C07G129280(Cla97C07G129280);Cla97C07G131290(Cla97C07G131290);Cla97C07G139210(Cla97C07G139210);Cla…
GO:1901698	BP	response to nitrogen compound	79	21	100	378	1.9843112845514e-14	5.45513214396289e-12	Cla97C01G001990(Cla97C01G001990);Cla97C01G003110(Cla97C01G003110);Cla97C01G004570(Cla97C01G004570);Cla97C01G004920(Cla97C01G004920);Cla97C01G006780(Cla97C01G006780);Cla97C01G015730(Cla97C01G015730);Cla97C01G015890(Cla97C01G015890);Cla97C01G016240(Cla97C01G016240);Cla97C01G016680(Cla97C01G016680);Cla97C01G018180(Cla97C01G018180);Cla97C01G021390(Cla97C01G021390);Cla97C01G022420(Cla97C01G022420);Cla…	Cla97C01G004050(Cla97C01G004050);Cla97C01G016080(Cla97C01G016080);Cla97C02G043360(Cla97C02G043360);Cla97C02G046390(Cla97C02G046390);Cla97C03G051320(Cla97C03G051320);Cla97C03G052880(Cla97C03G052880);Cla97C05G096980(Cla97C05G096980);Cla97C05G097330(Cla97C05G097330);Cla97C06G112880(Cla97C06G112880);Cla97C06G119210(Cla97C06G119210);Cla97C07G129280(Cla97C07G129280);Cla97C07G131290(Cla97C07G131290);Cla…
GO:0006950	BP	response to stress	358	85	443	2661	2.07306867577309e-14	5.45513214396289e-12	Cla97C00G000040(Cla97C00G000040);Cla97C00G000300(Cla97C00G000300);Cla97C01G000200(Cla97C01G000200);Cla97C01G000880(Cla97C01G000880);Cla97C01G000990(Cla97C01G000990);Cla97C01G001220(Cla97C01G001220);Cla97C01G001510(Cla97C01G001510);Cla97C01G002365(Cla97C01G002365);Cla97C01G002380(Cla97C01G002380);Cla97C01G003210(Cla97C01G003210);Cla97C01G003220(Cla97C01G003220);Cla97C01G004570(Cla97C01G004570);Cla…	Cla97C01G001370(Cla97C01G001370);Cla97C01G004050(Cla97C01G004050);Cla97C01G006620(Cla97C01G006620);Cla97C01G007230(Cla97C01G007230);Cla97C01G013400(Cla97C01G013400);Cla97C01G013460(Cla97C01G013460);Cla97C01G014240(Cla97C01G014240);Cla97C01G016080(Cla97C01G016080);Cla97C01G019120(Cla97C01G019120);Cla97C02G028610(Cla97C02G028610);Cla97C02G035390(Cla97C02G035390);Cla97C02G038070(Cla97C02G038070);Cla…
GO:0032870	BP	cellular response to hormone stimulus	145	49	194	943	3.01337956234454e-14	7.40086020511819e-12	Cla97C01G000140(Cla97C01G000140);Cla97C01G001990(Cla97C01G001990);Cla97C01G003210(Cla97C01G003210);Cla97C01G004570(Cla97C01G004570);Cla97C01G004700(Cla97C01G004700);Cla97C01G004910(Cla97C01G004910);Cla97C01G004920(Cla97C01G004920);Cla97C01G005820(Cla97C01G005820);Cla97C01G008510(Cla97C01G008510);Cla97C01G011320(Cla97C01G011320);Cla97C01G014800(Cla97C01G014800);Cla97C01G014990(Cla97C01G014990);Cla…	Cla97C01G003970(Cla97C01G003970);Cla97C01G004050(Cla97C01G004050);Cla97C01G006620(Cla97C01G006620);Cla97C01G016080(Cla97C01G016080);Cla97C02G035390(Cla97C02G035390);Cla97C02G042390(Cla97C02G042390);Cla97C02G042420(Cla97C02G042420);Cla97C02G049470(Cla97C02G049470);Cla97C03G066730(Cla97C03G066730);Cla97C04G077180(Cla97C04G077180);Cla97C05G084190(Cla97C05G084190);Cla97C05G092860(Cla97C05G092860);Cla…
GO:0071495	BP	cellular response to endogenous stimulus	147	50	197	982	2.42593651498141e-13	5.58571882574469e-11	Cla97C01G000140(Cla97C01G000140);Cla97C01G001990(Cla97C01G001990);Cla97C01G003210(Cla97C01G003210);Cla97C01G004570(Cla97C01G004570);Cla97C01G004700(Cla97C01G004700);Cla97C01G004910(Cla97C01G004910);Cla97C01G004920(Cla97C01G004920);Cla97C01G005820(Cla97C01G005820);Cla97C01G008510(Cla97C01G008510);Cla97C01G011320(Cla97C01G011320);Cla97C01G014800(Cla97C01G014800);Cla97C01G014990(Cla97C01G014990);Cla…	Cla97C01G003970(Cla97C01G003970);Cla97C01G004050(Cla97C01G004050);Cla97C01G006620(Cla97C01G006620);Cla97C01G016080(Cla97C01G016080);Cla97C02G035390(Cla97C02G035390);Cla97C02G042390(Cla97C02G042390);Cla97C02G042420(Cla97C02G042420);Cla97C02G049470(Cla97C02G049470);Cla97C03G066730(Cla97C03G066730);Cla97C04G077180(Cla97C04G077180);Cla97C05G084190(Cla97C05G084190);Cla97C05G092860(Cla97C05G092860);Cla…
GO:0001101	BP	response to acid chemical	162	44	206	1061	1.78658383744615e-12	3.87163226891271e-10	Cla97C00G000300(Cla97C00G000300);Cla97C01G000140(Cla97C01G000140);Cla97C01G000880(Cla97C01G000880);Cla97C01G000990(Cla97C01G000990);Cla97C01G001510(Cla97C01G001510);Cla97C01G003220(Cla97C01G003220);Cla97C01G004570(Cla97C01G004570);Cla97C01G011320(Cla97C01G011320);Cla97C01G014800(Cla97C01G014800);Cla97C01G014990(Cla97C01G014990);Cla97C01G016240(Cla97C01G016240);Cla97C01G016680(Cla97C01G016680);Cla…	Cla97C01G001370(Cla97C01G001370);Cla97C01G003970(Cla97C01G003970);Cla97C01G004050(Cla97C01G004050);Cla97C01G006620(Cla97C01G006620);Cla97C02G035390(Cla97C02G035390);Cla97C02G042390(Cla97C02G042390);Cla97C02G043360(Cla97C02G043360);Cla97C02G045770(Cla97C02G045770);Cla97C02G046390(Cla97C02G046390);Cla97C03G052880(Cla97C03G052880);Cla97C03G058030(Cla97C03G058030);Cla97C03G065245(Cla97C03G065245);Cla…
GO:0009873	BP	ethylene-activated signaling pathway	47	12	59	189	3.49202375961248e-12	7.14700862800688e-10	Cla97C01G001990(Cla97C01G001990);Cla97C01G003210(Cla97C01G003210);Cla97C01G004570(Cla97C01G004570);Cla97C01G004910(Cla97C01G004910);Cla97C01G004920(Cla97C01G004920);Cla97C01G014800(Cla97C01G014800);Cla97C01G015890(Cla97C01G015890);Cla97C01G018370(Cla97C01G018370);Cla97C01G021390(Cla97C01G021390);Cla97C01G023060(Cla97C01G023060);Cla97C01G023310(Cla97C01G023310);Cla97C02G032660(Cla97C02G032660);Cla…	Cla97C01G016080(Cla97C01G016080);Cla97C02G049470(Cla97C02G049470);Cla97C05G084190(Cla97C05G084190);Cla97C05G096980(Cla97C05G096980);Cla97C06G117530(Cla97C06G117530);Cla97C07G129280(Cla97C07G129280);Cla97C07G139210(Cla97C07G139210);Cla97C07G140820(Cla97C07G140820);Cla97C07G144030(Cla97C07G144030);Cla97C08G155430(Cla97C08G155430);Cla97C09G182320(Cla97C09G182320);Cla97C10G187120(Cla97C10G187120)
GO:0070887	BP	cellular response to chemical stimulus	195	59	254	1393	4.17736236649684e-12	8.09968576746018e-10	Cla97C00G000300(Cla97C00G000300);Cla97C01G000140(Cla97C01G000140);Cla97C01G001990(Cla97C01G001990);Cla97C01G003210(Cla97C01G003210);Cla97C01G004570(Cla97C01G004570);Cla97C01G004700(Cla97C01G004700);Cla97C01G004910(Cla97C01G004910);Cla97C01G004920(Cla97C01G004920);Cla97C01G005820(Cla97C01G005820);Cla97C01G008510(Cla97C01G008510);Cla97C01G011320(Cla97C01G011320);Cla97C01G014800(Cla97C01G014800);Cla…	Cla97C01G003610(Cla97C01G003610);Cla97C01G003970(Cla97C01G003970);Cla97C01G004050(Cla97C01G004050);Cla97C01G006620(Cla97C01G006620);Cla97C01G016080(Cla97C01G016080);Cla97C02G035390(Cla97C02G035390);Cla97C02G042390(Cla97C02G042390);Cla97C02G042420(Cla97C02G042420);Cla97C02G043360(Cla97C02G043360);Cla97C02G049470(Cla97C02G049470);Cla97C03G066730(Cla97C03G066730);Cla97C04G077180(Cla97C04G077180);Cla…
GO:0051707	BP	response to other organism	139	29	168	826	5.58432767456874e-12	1.02863315765556e-09	Cla97C00G000040(Cla97C00G000040);Cla97C01G000200(Cla97C01G000200);Cla97C01G001510(Cla97C01G001510);Cla97C01G003210(Cla97C01G003210);Cla97C01G004570(Cla97C01G004570);Cla97C01G004920(Cla97C01G004920);Cla97C01G006780(Cla97C01G006780);Cla97C01G007340(Cla97C01G007340);Cla97C01G008100(Cla97C01G008100);Cla97C01G011260(Cla97C01G011260);Cla97C01G012850(Cla97C01G012850);Cla97C01G014800(Cla97C01G014800);Cla…	Cla97C01G001370(Cla97C01G001370);Cla97C01G003970(Cla97C01G003970);Cla97C01G016080(Cla97C01G016080);Cla97C01G021760(Cla97C01G021760);Cla97C02G038070(Cla97C02G038070);Cla97C02G038280(Cla97C02G038280);Cla97C02G044870(Cla97C02G044870);Cla97C02G048700(Cla97C02G048700);Cla97C04G074640(Cla97C04G074640);Cla97C05G088300(Cla97C05G088300);Cla97C05G093500(Cla97C05G093500);Cla97C05G096980(Cla97C05G096980);Cla…
GO:0071310	BP	cellular response to organic substance	159	54	213	1121	6.2585228594685e-12	1.09792372448962e-09	Cla97C00G000300(Cla97C00G000300);Cla97C01G000140(Cla97C01G000140);Cla97C01G001990(Cla97C01G001990);Cla97C01G003210(Cla97C01G003210);Cla97C01G004570(Cla97C01G004570);Cla97C01G004700(Cla97C01G004700);Cla97C01G004910(Cla97C01G004910);Cla97C01G004920(Cla97C01G004920);Cla97C01G005820(Cla97C01G005820);Cla97C01G008510(Cla97C01G008510);Cla97C01G011320(Cla97C01G011320);Cla97C01G014800(Cla97C01G014800);Cla…	Cla97C01G003970(Cla97C01G003970);Cla97C01G004050(Cla97C01G004050);Cla97C01G006620(Cla97C01G006620);Cla97C01G016080(Cla97C01G016080);Cla97C02G035390(Cla97C02G035390);Cla97C02G042390(Cla97C02G042390);Cla97C02G042420(Cla97C02G042420);Cla97C02G043360(Cla97C02G043360);Cla97C02G049470(Cla97C02G049470);Cla97C03G066730(Cla97C03G066730);Cla97C04G077180(Cla97C04G077180);Cla97C05G084190(Cla97C05G084190);Cla…
GO:0009607	BP	response to biotic stimulus	144	30	174	867	7.25025799318173e-12	1.21408865667643e-09	Cla97C00G000040(Cla97C00G000040);Cla97C01G000200(Cla97C01G000200);Cla97C01G001510(Cla97C01G001510);Cla97C01G003210(Cla97C01G003210);Cla97C01G004570(Cla97C01G004570);Cla97C01G004920(Cla97C01G004920);Cla97C01G006780(Cla97C01G006780);Cla97C01G007340(Cla97C01G007340);Cla97C01G008100(Cla97C01G008100);Cla97C01G011260(Cla97C01G011260);Cla97C01G012850(Cla97C01G012850);Cla97C01G014800(Cla97C01G014800);Cla…	Cla97C01G001370(Cla97C01G001370);Cla97C01G003970(Cla97C01G003970);Cla97C01G016080(Cla97C01G016080);Cla97C01G021760(Cla97C01G021760);Cla97C02G038070(Cla97C02G038070);Cla97C02G038280(Cla97C02G038280);Cla97C02G044870(Cla97C02G044870);Cla97C02G048700(Cla97C02G048700);Cla97C04G074640(Cla97C04G074640);Cla97C05G088300(Cla97C05G088300);Cla97C05G093500(Cla97C05G093500);Cla97C05G096980(Cla97C05G096980);Cla…
GO:0098542	BP	defense response to other organism	111	21	132	604	8.03266694346857e-12	1.28662369651036e-09	Cla97C00G000040(Cla97C00G000040);Cla97C01G000200(Cla97C01G000200);Cla97C01G001510(Cla97C01G001510);Cla97C01G003210(Cla97C01G003210);Cla97C01G004570(Cla97C01G004570);Cla97C01G004920(Cla97C01G004920);Cla97C01G006780(Cla97C01G006780);Cla97C01G007340(Cla97C01G007340);Cla97C01G008100(Cla97C01G008100);Cla97C01G011260(Cla97C01G011260);Cla97C01G012850(Cla97C01G012850);Cla97C01G014800(Cla97C01G014800);Cla…	Cla97C01G001370(Cla97C01G001370);Cla97C01G016080(Cla97C01G016080);Cla97C02G038070(Cla97C02G038070);Cla97C02G038280(Cla97C02G038280);Cla97C02G044870(Cla97C02G044870);Cla97C02G048700(Cla97C02G048700);Cla97C04G074640(Cla97C04G074640);Cla97C05G088300(Cla97C05G088300);Cla97C05G097330(Cla97C05G097330);Cla97C05G107260(Cla97C05G107260);Cla97C06G126770(Cla97C06G126770);Cla97C07G128390(Cla97C07G128390);Cla…
GO:0043207	BP	response to external biotic stimulus	139	29	168	830	8.47434069897663e-12	1.30081129729291e-09	Cla97C00G000040(Cla97C00G000040);Cla97C01G000200(Cla97C01G000200);Cla97C01G001510(Cla97C01G001510);Cla97C01G003210(Cla97C01G003210);Cla97C01G004570(Cla97C01G004570);Cla97C01G004920(Cla97C01G004920);Cla97C01G006780(Cla97C01G006780);Cla97C01G007340(Cla97C01G007340);Cla97C01G008100(Cla97C01G008100);Cla97C01G011260(Cla97C01G011260);Cla97C01G012850(Cla97C01G012850);Cla97C01G014800(Cla97C01G014800);Cla…	Cla97C01G001370(Cla97C01G001370);Cla97C01G003970(Cla97C01G003970);Cla97C01G016080(Cla97C01G016080);Cla97C01G021760(Cla97C01G021760);Cla97C02G038070(Cla97C02G038070);Cla97C02G038280(Cla97C02G038280);Cla97C02G044870(Cla97C02G044870);Cla97C02G048700(Cla97C02G048700);Cla97C04G074640(Cla97C04G074640);Cla97C05G088300(Cla97C05G088300);Cla97C05G093500(Cla97C05G093500);Cla97C05G096980(Cla97C05G096980);Cla…
GO:0000160	BP	phosphorelay signal transduction system	52	16	68	239	9.70653982289057e-12	1.43035570830115e-09	Cla97C01G001990(Cla97C01G001990);Cla97C01G003210(Cla97C01G003210);Cla97C01G004570(Cla97C01G004570);Cla97C01G004910(Cla97C01G004910);Cla97C01G004920(Cla97C01G004920);Cla97C01G014800(Cla97C01G014800);Cla97C01G015890(Cla97C01G015890);Cla97C01G018370(Cla97C01G018370);Cla97C01G021390(Cla97C01G021390);Cla97C01G023060(Cla97C01G023060);Cla97C01G023310(Cla97C01G023310);Cla97C02G032660(Cla97C02G032660);Cla…	Cla97C01G016080(Cla97C01G016080);Cla97C02G046720(Cla97C02G046720);Cla97C02G049470(Cla97C02G049470);Cla97C05G084190(Cla97C05G084190);Cla97C05G096980(Cla97C05G096980);Cla97C06G117530(Cla97C06G117530);Cla97C07G129280(Cla97C07G129280);Cla97C07G139210(Cla97C07G139210);Cla97C07G139390(Cla97C07G139390);Cla97C07G140820(Cla97C07G140820);Cla97C07G144030(Cla97C07G144030);Cla97C08G147960(Cla97C08G147960);Cla…
GO:0007154	BP	cell communication	237	79	316	1841	1.344015144189e-11	1.90436607353549e-09	Cla97C01G000140(Cla97C01G000140);Cla97C01G001990(Cla97C01G001990);Cla97C01G003140(Cla97C01G003140);Cla97C01G003210(Cla97C01G003210);Cla97C01G004570(Cla97C01G004570);Cla97C01G004700(Cla97C01G004700);Cla97C01G004910(Cla97C01G004910);Cla97C01G004920(Cla97C01G004920);Cla97C01G005820(Cla97C01G005820);Cla97C01G006970(Cla97C01G006970);Cla97C01G008510(Cla97C01G008510);Cla97C01G011320(Cla97C01G011320);Cla…	Cla97C00G000110(Cla97C00G000110);Cla97C01G003970(Cla97C01G003970);Cla97C01G004050(Cla97C01G004050);Cla97C01G006620(Cla97C01G006620);Cla97C01G013430(Cla97C01G013430);Cla97C01G014260(Cla97C01G014260);Cla97C01G016080(Cla97C01G016080);Cla97C02G028610(Cla97C02G028610);Cla97C02G035390(Cla97C02G035390);Cla97C02G035750(Cla97C02G035750);Cla97C02G037550(Cla97C02G037550);Cla97C02G040960(Cla97C02G040960);Cla…
GO:0071369	BP	cellular response to ethylene stimulus	48	13	61	206	1.84478962514455e-11	2.51711295519723e-09	Cla97C01G001990(Cla97C01G001990);Cla97C01G003210(Cla97C01G003210);Cla97C01G004570(Cla97C01G004570);Cla97C01G004910(Cla97C01G004910);Cla97C01G004920(Cla97C01G004920);Cla97C01G014800(Cla97C01G014800);Cla97C01G015010(Cla97C01G015010);Cla97C01G015890(Cla97C01G015890);Cla97C01G018370(Cla97C01G018370);Cla97C01G021390(Cla97C01G021390);Cla97C01G023060(Cla97C01G023060);Cla97C01G023310(Cla97C01G023310);Cla…	Cla97C01G016080(Cla97C01G016080);Cla97C02G049470(Cla97C02G049470);Cla97C05G084190(Cla97C05G084190);Cla97C05G096980(Cla97C05G096980);Cla97C06G117530(Cla97C06G117530);Cla97C07G129280(Cla97C07G129280);Cla97C07G139210(Cla97C07G139210);Cla97C07G140820(Cla97C07G140820);Cla97C07G144030(Cla97C07G144030);Cla97C08G155430(Cla97C08G155430);Cla97C09G172500(Cla97C09G172500);Cla97C09G182320(Cla97C09G182320);Cla…
GO:0023052	BP	signaling	218	71	289	1656	1.98257259422289e-11	2.60849908468469e-09	Cla97C01G000140(Cla97C01G000140);Cla97C01G001990(Cla97C01G001990);Cla97C01G003140(Cla97C01G003140);Cla97C01G003210(Cla97C01G003210);Cla97C01G004570(Cla97C01G004570);Cla97C01G004700(Cla97C01G004700);Cla97C01G004910(Cla97C01G004910);Cla97C01G004920(Cla97C01G004920);Cla97C01G005820(Cla97C01G005820);Cla97C01G008510(Cla97C01G008510);Cla97C01G011320(Cla97C01G011320);Cla97C01G014360(Cla97C01G014360);Cla…	Cla97C00G000110(Cla97C00G000110);Cla97C01G003970(Cla97C01G003970);Cla97C01G004050(Cla97C01G004050);Cla97C01G006620(Cla97C01G006620);Cla97C01G013430(Cla97C01G013430);Cla97C01G014260(Cla97C01G014260);Cla97C01G016080(Cla97C01G016080);Cla97C02G028610(Cla97C02G028610);Cla97C02G035390(Cla97C02G035390);Cla97C02G035750(Cla97C02G035750);Cla97C02G037550(Cla97C02G037550);Cla97C02G040960(Cla97C02G040960);Cla…
GO:0043565	MF	sequence-specific DNA binding	102	40	142	675	3.49721272729178e-11	1.38722771515907e-08	Cla97C01G003110(Cla97C01G003110);Cla97C01G003210(Cla97C01G003210);Cla97C01G003220(Cla97C01G003220);Cla97C01G008510(Cla97C01G008510);Cla97C01G011320(Cla97C01G011320);Cla97C01G014910(Cla97C01G014910);Cla97C01G014990(Cla97C01G014990);Cla97C01G015900(Cla97C01G015900);Cla97C01G016240(Cla97C01G016240);Cla97C01G019550(Cla97C01G019550);Cla97C01G020950(Cla97C01G020950);Cla97C01G021390(Cla97C01G021390);Cla…	Cla97C01G006620(Cla97C01G006620);Cla97C01G009910(Cla97C01G009910);Cla97C01G012490(Cla97C01G012490);Cla97C01G013400(Cla97C01G013400);Cla97C01G016580(Cla97C01G016580);Cla97C02G028610(Cla97C02G028610);Cla97C02G035750(Cla97C02G035750);Cla97C02G042390(Cla97C02G042390);Cla97C02G045460(Cla97C02G045460);Cla97C02G046390(Cla97C02G046390);Cla97C02G047690(Cla97C02G047690);Cla97C03G052880(Cla97C03G052880);Cla…
GO:0007165	BP	signal transduction	216	67	283	1623	3.7972127290221e-11	4.82376954955773e-09	Cla97C01G000140(Cla97C01G000140);Cla97C01G001990(Cla97C01G001990);Cla97C01G003140(Cla97C01G003140);Cla97C01G003210(Cla97C01G003210);Cla97C01G004570(Cla97C01G004570);Cla97C01G004700(Cla97C01G004700);Cla97C01G004910(Cla97C01G004910);Cla97C01G004920(Cla97C01G004920);Cla97C01G005820(Cla97C01G005820);Cla97C01G008510(Cla97C01G008510);Cla97C01G011320(Cla97C01G011320);Cla97C01G014360(Cla97C01G014360);Cla…	Cla97C00G000110(Cla97C00G000110);Cla97C01G003970(Cla97C01G003970);Cla97C01G004050(Cla97C01G004050);Cla97C01G006620(Cla97C01G006620);Cla97C01G013430(Cla97C01G013430);Cla97C01G016080(Cla97C01G016080);Cla97C02G028610(Cla97C02G028610);Cla97C02G035390(Cla97C02G035390);Cla97C02G035750(Cla97C02G035750);Cla97C02G037550(Cla97C02G037550);Cla97C02G040960(Cla97C02G040960);Cla97C02G042420(Cla97C02G042420);Cla…
GO:0009605	BP	response to external stimulus	172	49	221	1215	1.81657391016581e-10	2.23075276168361e-08	Cla97C00G000040(Cla97C00G000040);Cla97C01G000200(Cla97C01G000200);Cla97C01G001510(Cla97C01G001510);Cla97C01G003210(Cla97C01G003210);Cla97C01G004570(Cla97C01G004570);Cla97C01G004920(Cla97C01G004920);Cla97C01G006780(Cla97C01G006780);Cla97C01G007340(Cla97C01G007340);Cla97C01G008100(Cla97C01G008100);Cla97C01G011260(Cla97C01G011260);Cla97C01G012850(Cla97C01G012850);Cla97C01G014800(Cla97C01G014800);Cla…	Cla97C01G001370(Cla97C01G001370);Cla97C01G003970(Cla97C01G003970);Cla97C01G016080(Cla97C01G016080);Cla97C01G017380(Cla97C01G017380);Cla97C01G021760(Cla97C01G021760);Cla97C02G028610(Cla97C02G028610);Cla97C02G035750(Cla97C02G035750);Cla97C02G038070(Cla97C02G038070);Cla97C02G038280(Cla97C02G038280);Cla97C02G044870(Cla97C02G044870);Cla97C02G046720(Cla97C02G046720);Cla97C02G048700(Cla97C02G048700);Cla…
GO:0071944	CC	cell periphery	283	136	419	2708	3.02175976173562e-10	1.51692340039128e-07	Cla97C01G000140(Cla97C01G000140);Cla97C01G000240(Cla97C01G000240);Cla97C01G000880(Cla97C01G000880);Cla97C01G001510(Cla97C01G001510);Cla97C01G001920(Cla97C01G001920);Cla97C01G003150(Cla97C01G003150);Cla97C01G005820(Cla97C01G005820);Cla97C01G006970(Cla97C01G006970);Cla97C01G007340(Cla97C01G007340);Cla97C01G007880(Cla97C01G007880);Cla97C01G008880(Cla97C01G008880);Cla97C01G009190(Cla97C01G009190);Cla…	Cla97C01G000640(Cla97C01G000640);Cla97C01G003610(Cla97C01G003610);Cla97C01G003970(Cla97C01G003970);Cla97C01G004050(Cla97C01G004050);Cla97C01G004220(Cla97C01G004220);Cla97C01G004300(Cla97C01G004300);Cla97C01G007230(Cla97C01G007230);Cla97C01G007540(Cla97C01G007540);Cla97C01G013430(Cla97C01G013430);Cla97C01G014030(Cla97C01G014030);Cla97C01G014240(Cla97C01G014240);Cla97C01G014260(Cla97C01G014260);Cla…
GO:0009611	BP	response to wounding	51	6	57	200	4.36633190369581e-10	5.1888924945856e-08	Cla97C01G001220(Cla97C01G001220);Cla97C01G005820(Cla97C01G005820);Cla97C01G011260(Cla97C01G011260);Cla97C01G016680(Cla97C01G016680);Cla97C01G018010(Cla97C01G018010);Cla97C01G022320(Cla97C01G022320);Cla97C01G022420(Cla97C01G022420);Cla97C01G024650(Cla97C01G024650);Cla97C02G026280(Cla97C02G026280);Cla97C02G027720(Cla97C02G027720);Cla97C02G030470(Cla97C02G030470);Cla97C02G033740(Cla97C02G033740);Cla…	Cla97C02G043360(Cla97C02G043360);Cla97C05G097330(Cla97C05G097330);Cla97C06G116170(Cla97C06G116170);Cla97C07G131290(Cla97C07G131290);Cla97C08G144790(Cla97C08G144790);Cla97C08G148800(Cla97C08G148800)
GO:0046677	BP	response to antibiotic	53	21	74	296	8.99228098736785e-10	1.03523634867072e-07	Cla97C00G000300(Cla97C00G000300);Cla97C01G000990(Cla97C01G000990);Cla97C01G016240(Cla97C01G016240);Cla97C01G016680(Cla97C01G016680);Cla97C01G018250(Cla97C01G018250);Cla97C01G019240(Cla97C01G019240);Cla97C01G021640(Cla97C01G021640);Cla97C01G022420(Cla97C01G022420);Cla97C01G023185(Cla97C01G023185);Cla97C02G029430(Cla97C02G029430);Cla97C02G031000(Cla97C02G031000);Cla97C02G035150(Cla97C02G035150);Cla…	Cla97C01G001370(Cla97C01G001370);Cla97C01G006620(Cla97C01G006620);Cla97C01G007230(Cla97C01G007230);Cla97C02G046390(Cla97C02G046390);Cla97C03G052880(Cla97C03G052880);Cla97C05G096980(Cla97C05G096980);Cla97C05G097330(Cla97C05G097330);Cla97C06G112620(Cla97C06G112620);Cla97C06G119210(Cla97C06G119210);Cla97C07G136280(Cla97C07G136280);Cla97C07G139740(Cla97C07G139740);Cla97C08G144790(Cla97C08G144790);Cla…
GO:0009620	BP	response to fungus	64	13	77	319	2.29596137597702e-09	2.56312779063616e-07	Cla97C01G001510(Cla97C01G001510);Cla97C01G003210(Cla97C01G003210);Cla97C01G004920(Cla97C01G004920);Cla97C01G006780(Cla97C01G006780);Cla97C01G007340(Cla97C01G007340);Cla97C01G014800(Cla97C01G014800);Cla97C01G014990(Cla97C01G014990);Cla97C01G015010(Cla97C01G015010);Cla97C01G015250(Cla97C01G015250);Cla97C01G015730(Cla97C01G015730);Cla97C01G015890(Cla97C01G015890);Cla97C01G016240(Cla97C01G016240);Cla…	Cla97C01G001370(Cla97C01G001370);Cla97C02G044870(Cla97C02G044870);Cla97C05G088300(Cla97C05G088300);Cla97C05G093500(Cla97C05G093500);Cla97C05G097330(Cla97C05G097330);Cla97C05G107260(Cla97C05G107260);Cla97C07G128390(Cla97C07G128390);Cla97C07G136280(Cla97C07G136280);Cla97C08G148800(Cla97C08G148800);Cla97C08G155540(Cla97C08G155540);Cla97C10G197000(Cla97C10G197000);Cla97C10G199910(Cla97C10G199910);Cla…
GO:0042537	BP	benzene-containing compound metabolic process	17	4	21	45	1.29313039560047e-08	1.40114481688004e-06	Cla97C03G059310(Cla97C03G059310);Cla97C04G075800(Cla97C04G075800);Cla97C04G075810(Cla97C04G075810);Cla97C04G075820(Cla97C04G075820);Cla97C04G075830(Cla97C04G075830);Cla97C04G075840(Cla97C04G075840);Cla97C04G075850(Cla97C04G075850);Cla97C04G075860(Cla97C04G075860);Cla97C04G075930(Cla97C04G075930);Cla97C04G077300(Cla97C04G077300);Cla97C04G077840(Cla97C04G077840);Cla97C05G088810(Cla97C05G088810);Cla…	Cla97C01G001370(Cla97C01G001370);Cla97C08G144790(Cla97C08G144790);Cla97C09G174190(Cla97C09G174190);Cla97C09G174200(Cla97C09G174200)
GO:1903506	BP	regulation of nucleic acid-templated transcription	225	83	308	1903	2.25666450100525e-08	2.27788563848299e-06	Cla97C01G000990(Cla97C01G000990);Cla97C01G001310(Cla97C01G001310);Cla97C01G001990(Cla97C01G001990);Cla97C01G003110(Cla97C01G003110);Cla97C01G003210(Cla97C01G003210);Cla97C01G003220(Cla97C01G003220);Cla97C01G004570(Cla97C01G004570);Cla97C01G004700(Cla97C01G004700);Cla97C01G004910(Cla97C01G004910);Cla97C01G004920(Cla97C01G004920);Cla97C01G005630(Cla97C01G005630);Cla97C01G008510(Cla97C01G008510);Cla…	Cla97C01G006620(Cla97C01G006620);Cla97C01G008550(Cla97C01G008550);Cla97C01G009910(Cla97C01G009910);Cla97C01G012490(Cla97C01G012490);Cla97C01G013400(Cla97C01G013400);Cla97C01G016080(Cla97C01G016080);Cla97C01G016580(Cla97C01G016580);Cla97C02G028610(Cla97C02G028610);Cla97C02G035750(Cla97C02G035750);Cla97C02G036700(Cla97C02G036700);Cla97C02G037490(Cla97C02G037490);Cla97C02G042390(Cla97C02G042390);Cla…
GO:2001141	BP	regulation of RNA biosynthetic process	225	83	308	1903	2.25666450100525e-08	2.27788563848299e-06	Cla97C01G000990(Cla97C01G000990);Cla97C01G001310(Cla97C01G001310);Cla97C01G001990(Cla97C01G001990);Cla97C01G003110(Cla97C01G003110);Cla97C01G003210(Cla97C01G003210);Cla97C01G003220(Cla97C01G003220);Cla97C01G004570(Cla97C01G004570);Cla97C01G004700(Cla97C01G004700);Cla97C01G004910(Cla97C01G004910);Cla97C01G004920(Cla97C01G004920);Cla97C01G005630(Cla97C01G005630);Cla97C01G008510(Cla97C01G008510);Cla…	Cla97C01G006620(Cla97C01G006620);Cla97C01G008550(Cla97C01G008550);Cla97C01G009910(Cla97C01G009910);Cla97C01G012490(Cla97C01G012490);Cla97C01G013400(Cla97C01G013400);Cla97C01G016080(Cla97C01G016080);Cla97C01G016580(Cla97C01G016580);Cla97C02G028610(Cla97C02G028610);Cla97C02G035750(Cla97C02G035750);Cla97C02G036700(Cla97C02G036700);Cla97C02G037490(Cla97C02G037490);Cla97C02G042390(Cla97C02G042390);Cla…
GO:0019748	BP	secondary metabolic process	63	15	78	341	2.32352380080841e-08	2.27788563848299e-06	Cla97C01G001510(Cla97C01G001510);Cla97C01G003210(Cla97C01G003210);Cla97C01G003220(Cla97C01G003220);Cla97C01G003480(Cla97C01G003480);Cla97C01G003830(Cla97C01G003830);Cla97C01G014910(Cla97C01G014910);Cla97C01G015110(Cla97C01G015110);Cla97C01G016240(Cla97C01G016240);Cla97C01G018630(Cla97C01G018630);Cla97C02G026280(Cla97C02G026280);Cla97C02G031000(Cla97C02G031000);Cla97C02G033300(Cla97C02G033300);Cla…	Cla97C01G011960(Cla97C01G011960);Cla97C01G018700(Cla97C01G018700);Cla97C02G027250(Cla97C02G027250);Cla97C02G050160(Cla97C02G050160);Cla97C03G051230(Cla97C03G051230);Cla97C03G054170(Cla97C03G054170);Cla97C05G092860(Cla97C05G092860);Cla97C05G108890(Cla97C05G108890);Cla97C07G134710(Cla97C07G134710);Cla97C07G135790(Cla97C07G135790);Cla97C07G137950(Cla97C07G137950);Cla97C07G143370(Cla97C07G143370);Cla…
GO:0009800	BP	cinnamic acid biosynthetic process	10	1	11	14	2.34961059344065e-08	2.27788563848299e-06	Cla97C04G075800(Cla97C04G075800);Cla97C04G075810(Cla97C04G075810);Cla97C04G075820(Cla97C04G075820);Cla97C04G075830(Cla97C04G075830);Cla97C04G075840(Cla97C04G075840);Cla97C04G075850(Cla97C04G075850);Cla97C04G075860(Cla97C04G075860);Cla97C07G138590(Cla97C07G138590);Cla97C07G138600(Cla97C07G138600);Cla97C07G138620(Cla97C07G138620)	Cla97C08G144790(Cla97C08G144790)
GO:0006355	BP	regulation of transcription, DNA-templated	224	83	307	1897	2.42323534071549e-08	2.28902538338356e-06	Cla97C01G000990(Cla97C01G000990);Cla97C01G001310(Cla97C01G001310);Cla97C01G001990(Cla97C01G001990);Cla97C01G003110(Cla97C01G003110);Cla97C01G003210(Cla97C01G003210);Cla97C01G003220(Cla97C01G003220);Cla97C01G004570(Cla97C01G004570);Cla97C01G004700(Cla97C01G004700);Cla97C01G004910(Cla97C01G004910);Cla97C01G004920(Cla97C01G004920);Cla97C01G005630(Cla97C01G005630);Cla97C01G008510(Cla97C01G008510);Cla…	Cla97C01G006620(Cla97C01G006620);Cla97C01G008550(Cla97C01G008550);Cla97C01G009910(Cla97C01G009910);Cla97C01G012490(Cla97C01G012490);Cla97C01G013400(Cla97C01G013400);Cla97C01G016080(Cla97C01G016080);Cla97C01G016580(Cla97C01G016580);Cla97C02G028610(Cla97C02G028610);Cla97C02G035750(Cla97C02G035750);Cla97C02G036700(Cla97C02G036700);Cla97C02G037490(Cla97C02G037490);Cla97C02G042390(Cla97C02G042390);Cla…
GO:0009617	BP	response to bacterium	72	17	89	411	3.78113641316267e-08	3.48242663652282e-06	Cla97C01G000200(Cla97C01G000200);Cla97C01G004570(Cla97C01G004570);Cla97C01G011260(Cla97C01G011260);Cla97C01G012850(Cla97C01G012850);Cla97C01G014990(Cla97C01G014990);Cla97C01G015250(Cla97C01G015250);Cla97C01G016240(Cla97C01G016240);Cla97C01G019240(Cla97C01G019240);Cla97C01G019720(Cla97C01G019720);Cla97C01G021790(Cla97C01G021790);Cla97C01G022420(Cla97C01G022420);Cla97C01G023810(Cla97C01G023810);Cla…	Cla97C01G001370(Cla97C01G001370);Cla97C01G003970(Cla97C01G003970);Cla97C01G016080(Cla97C01G016080);Cla97C02G038070(Cla97C02G038070);Cla97C02G048700(Cla97C02G048700);Cla97C04G074640(Cla97C04G074640);Cla97C05G088300(Cla97C05G088300);Cla97C05G096980(Cla97C05G096980);Cla97C05G097330(Cla97C05G097330);Cla97C05G107260(Cla97C05G107260);Cla97C07G128390(Cla97C07G128390);Cla97C07G136280(Cla97C07G136280);Cla…
GO:0052883	MF	tyrosine ammonia-lyase activity	10	0	10	12	4.19804033125414e-08	1.24891699854811e-05	Cla97C04G075800(Cla97C04G075800);Cla97C04G075810(Cla97C04G075810);Cla97C04G075820(Cla97C04G075820);Cla97C04G075830(Cla97C04G075830);Cla97C04G075840(Cla97C04G075840);Cla97C04G075850(Cla97C04G075850);Cla97C04G075860(Cla97C04G075860);Cla97C07G138590(Cla97C07G138590);Cla97C07G138600(Cla97C07G138600);Cla97C07G138620(Cla97C07G138620)	-
GO:0009753	BP	response to jasmonic acid	42	9	51	192	4.70767901325478e-08	4.23002182556844e-06	Cla97C01G000990(Cla97C01G000990);Cla97C01G004570(Cla97C01G004570);Cla97C01G014990(Cla97C01G014990);Cla97C01G016240(Cla97C01G016240);Cla97C01G016680(Cla97C01G016680);Cla97C01G022320(Cla97C01G022320);Cla97C01G022420(Cla97C01G022420);Cla97C01G023185(Cla97C01G023185);Cla97C01G024650(Cla97C01G024650);Cla97C02G031000(Cla97C02G031000);Cla97C02G036310(Cla97C02G036310);Cla97C03G058010(Cla97C03G058010);Cla…	Cla97C01G006620(Cla97C01G006620);Cla97C02G046390(Cla97C02G046390);Cla97C03G052880(Cla97C03G052880);Cla97C06G116170(Cla97C06G116170);Cla97C07G139740(Cla97C07G139740);Cla97C08G144790(Cla97C08G144790);Cla97C08G148320(Cla97C08G148320);Cla97C10G198200(Cla97C10G198200);Cla97C10G199910(Cla97C10G199910)
GO:0050832	BP	defense response to fungus	52	9	61	250	7.10146082489689e-08	6.22899563783813e-06	Cla97C01G001510(Cla97C01G001510);Cla97C01G003210(Cla97C01G003210);Cla97C01G004920(Cla97C01G004920);Cla97C01G006780(Cla97C01G006780);Cla97C01G007340(Cla97C01G007340);Cla97C01G014800(Cla97C01G014800);Cla97C01G014990(Cla97C01G014990);Cla97C01G015250(Cla97C01G015250);Cla97C01G015730(Cla97C01G015730);Cla97C01G015890(Cla97C01G015890);Cla97C01G016240(Cla97C01G016240);Cla97C01G019720(Cla97C01G019720);Cla…	Cla97C02G044870(Cla97C02G044870);Cla97C05G088300(Cla97C05G088300);Cla97C05G097330(Cla97C05G097330);Cla97C05G107260(Cla97C05G107260);Cla97C07G128390(Cla97C07G128390);Cla97C07G136280(Cla97C07G136280);Cla97C10G197000(Cla97C10G197000);Cla97C10G199910(Cla97C10G199910);Cla97C10G201810(Cla97C10G201810)
GO:0009803	BP	cinnamic acid metabolic process	10	1	11	15	7.82878076949187e-08	6.70726240809489e-06	Cla97C04G075800(Cla97C04G075800);Cla97C04G075810(Cla97C04G075810);Cla97C04G075820(Cla97C04G075820);Cla97C04G075830(Cla97C04G075830);Cla97C04G075840(Cla97C04G075840);Cla97C04G075850(Cla97C04G075850);Cla97C04G075860(Cla97C04G075860);Cla97C07G138590(Cla97C07G138590);Cla97C07G138600(Cla97C07G138600);Cla97C07G138620(Cla97C07G138620)	Cla97C08G144790(Cla97C08G144790)
GO:0001067	MF	regulatory region nucleic acid binding	57	24	81	368	9.67162940026768e-08	1.91820649771976e-05	Cla97C01G003210(Cla97C01G003210);Cla97C01G003220(Cla97C01G003220);Cla97C01G004920(Cla97C01G004920);Cla97C01G008510(Cla97C01G008510);Cla97C01G014910(Cla97C01G014910);Cla97C01G016240(Cla97C01G016240);Cla97C01G021390(Cla97C01G021390);Cla97C01G022320(Cla97C01G022320);Cla97C02G026280(Cla97C02G026280);Cla97C02G026640(Cla97C02G026640);Cla97C02G027870(Cla97C02G027870);Cla97C02G031000(Cla97C02G031000);Cla…	Cla97C01G006620(Cla97C01G006620);Cla97C01G009910(Cla97C01G009910);Cla97C01G012490(Cla97C01G012490);Cla97C02G028610(Cla97C02G028610);Cla97C02G042420(Cla97C02G042420);Cla97C02G045460(Cla97C02G045460);Cla97C02G046390(Cla97C02G046390);Cla97C03G052880(Cla97C03G052880);Cla97C03G059030(Cla97C03G059030);Cla97C03G068370(Cla97C03G068370);Cla97C05G092860(Cla97C05G092860);Cla97C05G097330(Cla97C05G097330);Cla…
GO:0044212	MF	transcription regulatory region DNA binding	57	24	81	368	9.67162940026768e-08	1.91820649771976e-05	Cla97C01G003210(Cla97C01G003210);Cla97C01G003220(Cla97C01G003220);Cla97C01G004920(Cla97C01G004920);Cla97C01G008510(Cla97C01G008510);Cla97C01G014910(Cla97C01G014910);Cla97C01G016240(Cla97C01G016240);Cla97C01G021390(Cla97C01G021390);Cla97C01G022320(Cla97C01G022320);Cla97C02G026280(Cla97C02G026280);Cla97C02G026640(Cla97C02G026640);Cla97C02G027870(Cla97C02G027870);Cla97C02G031000(Cla97C02G031000);Cla…	Cla97C01G006620(Cla97C01G006620);Cla97C01G009910(Cla97C01G009910);Cla97C01G012490(Cla97C01G012490);Cla97C02G028610(Cla97C02G028610);Cla97C02G042420(Cla97C02G042420);Cla97C02G045460(Cla97C02G045460);Cla97C02G046390(Cla97C02G046390);Cla97C03G052880(Cla97C03G052880);Cla97C03G059030(Cla97C03G059030);Cla97C03G068370(Cla97C03G068370);Cla97C05G092860(Cla97C05G092860);Cla97C05G097330(Cla97C05G097330);Cla…
GO:0009628	BP	response to abiotic stimulus	200	77	277	1709	1.27189750624687e-07	1.0649250938667e-05	Cla97C00G000300(Cla97C00G000300);Cla97C01G000880(Cla97C01G000880);Cla97C01G000990(Cla97C01G000990);Cla97C01G001510(Cla97C01G001510);Cla97C01G003220(Cla97C01G003220);Cla97C01G006860(Cla97C01G006860);Cla97C01G008920(Cla97C01G008920);Cla97C01G011320(Cla97C01G011320);Cla97C01G011860(Cla97C01G011860);Cla97C01G011870(Cla97C01G011870);Cla97C01G012130(Cla97C01G012130);Cla97C01G014800(Cla97C01G014800);Cla…	Cla97C01G004050(Cla97C01G004050);Cla97C01G006620(Cla97C01G006620);Cla97C01G007230(Cla97C01G007230);Cla97C01G009910(Cla97C01G009910);Cla97C01G012970(Cla97C01G012970);Cla97C01G013400(Cla97C01G013400);Cla97C01G013460(Cla97C01G013460);Cla97C01G014240(Cla97C01G014240);Cla97C01G016080(Cla97C01G016080);Cla97C01G017380(Cla97C01G017380);Cla97C01G021760(Cla97C01G021760);Cla97C01G024330(Cla97C01G024330);Cla…
GO:0016598	BP	protein arginylation	10	0	10	13	1.51781919059959e-07	1.24258797737087e-05	Cla97C04G075800(Cla97C04G075800);Cla97C04G075810(Cla97C04G075810);Cla97C04G075820(Cla97C04G075820);Cla97C04G075830(Cla97C04G075830);Cla97C04G075840(Cla97C04G075840);Cla97C04G075850(Cla97C04G075850);Cla97C04G075860(Cla97C04G075860);Cla97C07G138590(Cla97C07G138590);Cla97C07G138600(Cla97C07G138600);Cla97C07G138620(Cla97C07G138620)	-
GO:0045548	MF	phenylalanine ammonia-lyase activity	10	0	10	13	1.61652259416454e-07	2.74808841007972e-05	Cla97C04G075800(Cla97C04G075800);Cla97C04G075810(Cla97C04G075810);Cla97C04G075820(Cla97C04G075820);Cla97C04G075830(Cla97C04G075830);Cla97C04G075840(Cla97C04G075840);Cla97C04G075850(Cla97C04G075850);Cla97C04G075860(Cla97C04G075860);Cla97C07G138590(Cla97C07G138590);Cla97C07G138600(Cla97C07G138600);Cla97C07G138620(Cla97C07G138620)	-
GO:0009699	BP	phenylpropanoid biosynthetic process	29	4	33	106	2.18319825963802e-07	1.74845704097966e-05	Cla97C01G001510(Cla97C01G001510);Cla97C01G014910(Cla97C01G014910);Cla97C01G015110(Cla97C01G015110);Cla97C02G031000(Cla97C02G031000);Cla97C02G033300(Cla97C02G033300);Cla97C02G046700(Cla97C02G046700);Cla97C03G051690(Cla97C03G051690);Cla97C04G075800(Cla97C04G075800);Cla97C04G075810(Cla97C04G075810);Cla97C04G075820(Cla97C04G075820);Cla97C04G075830(Cla97C04G075830);Cla97C04G075840(Cla97C04G075840);Cla…	Cla97C01G011960(Cla97C01G011960);Cla97C07G135790(Cla97C07G135790);Cla97C07G137950(Cla97C07G137950);Cla97C08G144790(Cla97C08G144790)
GO:0051252	BP	regulation of RNA metabolic process	228	84	312	1978	2.53319902290487e-07	1.95923047251457e-05	Cla97C01G000990(Cla97C01G000990);Cla97C01G001310(Cla97C01G001310);Cla97C01G001990(Cla97C01G001990);Cla97C01G003110(Cla97C01G003110);Cla97C01G003210(Cla97C01G003210);Cla97C01G003220(Cla97C01G003220);Cla97C01G004570(Cla97C01G004570);Cla97C01G004700(Cla97C01G004700);Cla97C01G004910(Cla97C01G004910);Cla97C01G004920(Cla97C01G004920);Cla97C01G005630(Cla97C01G005630);Cla97C01G008510(Cla97C01G008510);Cla…	Cla97C01G006620(Cla97C01G006620);Cla97C01G008550(Cla97C01G008550);Cla97C01G009910(Cla97C01G009910);Cla97C01G012490(Cla97C01G012490);Cla97C01G013400(Cla97C01G013400);Cla97C01G016080(Cla97C01G016080);Cla97C01G016580(Cla97C01G016580);Cla97C02G028610(Cla97C02G028610);Cla97C02G035750(Cla97C02G035750);Cla97C02G036700(Cla97C02G036700);Cla97C02G037490(Cla97C02G037490);Cla97C02G042390(Cla97C02G042390);Cla…
GO:0009698	BP	phenylpropanoid metabolic process	31	8	39	137	2.55274328666394e-07	1.95923047251457e-05	Cla97C01G001510(Cla97C01G001510);Cla97C01G014910(Cla97C01G014910);Cla97C01G015110(Cla97C01G015110);Cla97C02G031000(Cla97C02G031000);Cla97C02G033300(Cla97C02G033300);Cla97C02G046700(Cla97C02G046700);Cla97C03G051690(Cla97C03G051690);Cla97C04G075800(Cla97C04G075800);Cla97C04G075810(Cla97C04G075810);Cla97C04G075820(Cla97C04G075820);Cla97C04G075830(Cla97C04G075830);Cla97C04G075840(Cla97C04G075840);Cla…	Cla97C01G011960(Cla97C01G011960);Cla97C01G018700(Cla97C01G018700);Cla97C02G050160(Cla97C02G050160);Cla97C03G051230(Cla97C03G051230);Cla97C07G135790(Cla97C07G135790);Cla97C07G137950(Cla97C07G137950);Cla97C07G143370(Cla97C07G143370);Cla97C08G144790(Cla97C08G144790)
GO:0071229	BP	cellular response to acid chemical	81	21	102	512	3.14047581436804e-07	2.36112508165956e-05	Cla97C01G000140(Cla97C01G000140);Cla97C01G004570(Cla97C01G004570);Cla97C01G011320(Cla97C01G011320);Cla97C01G014800(Cla97C01G014800);Cla97C01G014990(Cla97C01G014990);Cla97C01G016240(Cla97C01G016240);Cla97C01G018250(Cla97C01G018250);Cla97C01G018530(Cla97C01G018530);Cla97C01G019240(Cla97C01G019240);Cla97C01G019720(Cla97C01G019720);Cla97C01G020790(Cla97C01G020790);Cla97C01G021640(Cla97C01G021640);Cla…	Cla97C01G003970(Cla97C01G003970);Cla97C01G006620(Cla97C01G006620);Cla97C02G035390(Cla97C02G035390);Cla97C02G042390(Cla97C02G042390);Cla97C03G066730(Cla97C03G066730);Cla97C05G092860(Cla97C05G092860);Cla97C05G096980(Cla97C05G096980);Cla97C05G099080(Cla97C05G099080);Cla97C05G104390(Cla97C05G104390);Cla97C07G128590(Cla97C07G128590);Cla97C08G147960(Cla97C08G147960);Cla97C08G148320(Cla97C08G148320);Cla…
GO:0009636	BP	response to toxic substance	53	17	70	315	3.96644924359223e-07	2.92247980267875e-05	Cla97C00G000300(Cla97C00G000300);Cla97C01G008510(Cla97C01G008510);Cla97C01G016680(Cla97C01G016680);Cla97C02G032950(Cla97C02G032950);Cla97C03G060420(Cla97C03G060420);Cla97C03G060430(Cla97C03G060430);Cla97C03G067430(Cla97C03G067430);Cla97C04G072870(Cla97C04G072870);Cla97C04G074130(Cla97C04G074130);Cla97C04G075430(Cla97C04G075430);Cla97C04G075800(Cla97C04G075800);Cla97C04G075810(Cla97C04G075810);Cla…	Cla97C01G004050(Cla97C01G004050);Cla97C01G007230(Cla97C01G007230);Cla97C01G018700(Cla97C01G018700);Cla97C01G019120(Cla97C01G019120);Cla97C05G096980(Cla97C05G096980);Cla97C05G098800(Cla97C05G098800);Cla97C06G112620(Cla97C06G112620);Cla97C06G119210(Cla97C06G119210);Cla97C07G135790(Cla97C07G135790);Cla97C07G136280(Cla97C07G136280);Cla97C09G174190(Cla97C09G174190);Cla97C09G174200(Cla97C09G174200);Cla…
GO:0009889	BP	regulation of biosynthetic process	244	87	331	2134	5.34955108031439e-07	3.86426395683887e-05	Cla97C00G000300(Cla97C00G000300);Cla97C01G000990(Cla97C01G000990);Cla97C01G001310(Cla97C01G001310);Cla97C01G001510(Cla97C01G001510);Cla97C01G001990(Cla97C01G001990);Cla97C01G003110(Cla97C01G003110);Cla97C01G003210(Cla97C01G003210);Cla97C01G003220(Cla97C01G003220);Cla97C01G004570(Cla97C01G004570);Cla97C01G004700(Cla97C01G004700);Cla97C01G004910(Cla97C01G004910);Cla97C01G004920(Cla97C01G004920);Cla…	Cla97C01G006620(Cla97C01G006620);Cla97C01G008550(Cla97C01G008550);Cla97C01G009910(Cla97C01G009910);Cla97C01G012490(Cla97C01G012490);Cla97C01G013400(Cla97C01G013400);Cla97C01G016080(Cla97C01G016080);Cla97C01G016580(Cla97C01G016580);Cla97C02G028610(Cla97C02G028610);Cla97C02G035750(Cla97C02G035750);Cla97C02G036700(Cla97C02G036700);Cla97C02G037490(Cla97C02G037490);Cla97C02G042390(Cla97C02G042390);Cla…
GO:0031326	BP	regulation of cellular biosynthetic process	242	86	328	2115	6.25456849800165e-07	4.43112122050732e-05	Cla97C00G000300(Cla97C00G000300);Cla97C01G000990(Cla97C01G000990);Cla97C01G001310(Cla97C01G001310);Cla97C01G001510(Cla97C01G001510);Cla97C01G001990(Cla97C01G001990);Cla97C01G003110(Cla97C01G003110);Cla97C01G003210(Cla97C01G003210);Cla97C01G003220(Cla97C01G003220);Cla97C01G004570(Cla97C01G004570);Cla97C01G004700(Cla97C01G004700);Cla97C01G004910(Cla97C01G004910);Cla97C01G004920(Cla97C01G004920);Cla…	Cla97C01G006620(Cla97C01G006620);Cla97C01G008550(Cla97C01G008550);Cla97C01G009910(Cla97C01G009910);Cla97C01G012490(Cla97C01G012490);Cla97C01G013400(Cla97C01G013400);Cla97C01G016080(Cla97C01G016080);Cla97C01G016580(Cla97C01G016580);Cla97C02G028610(Cla97C02G028610);Cla97C02G035750(Cla97C02G035750);Cla97C02G036700(Cla97C02G036700);Cla97C02G037490(Cla97C02G037490);Cla97C02G042390(Cla97C02G042390);Cla…
GO:0006351	BP	transcription, DNA-templated	227	83	310	1982	6.39746906000713e-07	4.44684453152194e-05	Cla97C00G000040(Cla97C00G000040);Cla97C01G000990(Cla97C01G000990);Cla97C01G001310(Cla97C01G001310);Cla97C01G001990(Cla97C01G001990);Cla97C01G003110(Cla97C01G003110);Cla97C01G003210(Cla97C01G003210);Cla97C01G003220(Cla97C01G003220);Cla97C01G004570(Cla97C01G004570);Cla97C01G004700(Cla97C01G004700);Cla97C01G004910(Cla97C01G004910);Cla97C01G004920(Cla97C01G004920);Cla97C01G005630(Cla97C01G005630);Cla…	Cla97C01G006620(Cla97C01G006620);Cla97C01G008550(Cla97C01G008550);Cla97C01G009910(Cla97C01G009910);Cla97C01G012490(Cla97C01G012490);Cla97C01G013400(Cla97C01G013400);Cla97C01G016080(Cla97C01G016080);Cla97C01G016580(Cla97C01G016580);Cla97C02G028610(Cla97C02G028610);Cla97C02G035750(Cla97C02G035750);Cla97C02G036700(Cla97C02G036700);Cla97C02G037490(Cla97C02G037490);Cla97C02G042390(Cla97C02G042390);Cla…
GO:0051716	BP	cellular response to stimulus	289	99	388	2571	8.1113448658137e-07	5.52665745581666e-05	Cla97C00G000300(Cla97C00G000300);Cla97C01G000140(Cla97C01G000140);Cla97C01G001990(Cla97C01G001990);Cla97C01G002365(Cla97C01G002365);Cla97C01G002380(Cla97C01G002380);Cla97C01G003140(Cla97C01G003140);Cla97C01G003210(Cla97C01G003210);Cla97C01G004570(Cla97C01G004570);Cla97C01G004700(Cla97C01G004700);Cla97C01G004910(Cla97C01G004910);Cla97C01G004920(Cla97C01G004920);Cla97C01G005820(Cla97C01G005820);Cla…	Cla97C00G000110(Cla97C00G000110);Cla97C01G003610(Cla97C01G003610);Cla97C01G003970(Cla97C01G003970);Cla97C01G004050(Cla97C01G004050);Cla97C01G006620(Cla97C01G006620);Cla97C01G013430(Cla97C01G013430);Cla97C01G014240(Cla97C01G014240);Cla97C01G016080(Cla97C01G016080);Cla97C02G028610(Cla97C02G028610);Cla97C02G035390(Cla97C02G035390);Cla97C02G035750(Cla97C02G035750);Cla97C02G037550(Cla97C02G037550);Cla…
GO:0010556	BP	regulation of macromolecule biosynthetic process	234	85	319	2054	8.25098154370022e-07	5.52665745581666e-05	Cla97C00G000300(Cla97C00G000300);Cla97C01G000990(Cla97C01G000990);Cla97C01G001310(Cla97C01G001310);Cla97C01G001510(Cla97C01G001510);Cla97C01G001990(Cla97C01G001990);Cla97C01G003110(Cla97C01G003110);Cla97C01G003210(Cla97C01G003210);Cla97C01G003220(Cla97C01G003220);Cla97C01G004570(Cla97C01G004570);Cla97C01G004700(Cla97C01G004700);Cla97C01G004910(Cla97C01G004910);Cla97C01G004920(Cla97C01G004920);Cla…	Cla97C01G006620(Cla97C01G006620);Cla97C01G008550(Cla97C01G008550);Cla97C01G009910(Cla97C01G009910);Cla97C01G012490(Cla97C01G012490);Cla97C01G013400(Cla97C01G013400);Cla97C01G016080(Cla97C01G016080);Cla97C01G016580(Cla97C01G016580);Cla97C02G028610(Cla97C02G028610);Cla97C02G035750(Cla97C02G035750);Cla97C02G036700(Cla97C02G036700);Cla97C02G037490(Cla97C02G037490);Cla97C02G042390(Cla97C02G042390);Cla…
GO:2000112	BP	regulation of cellular macromolecule biosynthetic process	232	85	317	2041	9.00264362848604e-07	5.92245341559689e-05	Cla97C00G000300(Cla97C00G000300);Cla97C01G000990(Cla97C01G000990);Cla97C01G001310(Cla97C01G001310);Cla97C01G001990(Cla97C01G001990);Cla97C01G003110(Cla97C01G003110);Cla97C01G003210(Cla97C01G003210);Cla97C01G003220(Cla97C01G003220);Cla97C01G004570(Cla97C01G004570);Cla97C01G004700(Cla97C01G004700);Cla97C01G004910(Cla97C01G004910);Cla97C01G004920(Cla97C01G004920);Cla97C01G005630(Cla97C01G005630);Cla…	Cla97C01G006620(Cla97C01G006620);Cla97C01G008550(Cla97C01G008550);Cla97C01G009910(Cla97C01G009910);Cla97C01G012490(Cla97C01G012490);Cla97C01G013400(Cla97C01G013400);Cla97C01G016080(Cla97C01G016080);Cla97C01G016580(Cla97C01G016580);Cla97C02G028610(Cla97C02G028610);Cla97C02G035750(Cla97C02G035750);Cla97C02G036700(Cla97C02G036700);Cla97C02G037490(Cla97C02G037490);Cla97C02G042390(Cla97C02G042390);Cla…
GO:0097659	BP	nucleic acid-templated transcription	228	83	311	1997	9.21589645926183e-07	5.95637939577554e-05	Cla97C00G000040(Cla97C00G000040);Cla97C01G000990(Cla97C01G000990);Cla97C01G001310(Cla97C01G001310);Cla97C01G001990(Cla97C01G001990);Cla97C01G003110(Cla97C01G003110);Cla97C01G003210(Cla97C01G003210);Cla97C01G003220(Cla97C01G003220);Cla97C01G004570(Cla97C01G004570);Cla97C01G004700(Cla97C01G004700);Cla97C01G004910(Cla97C01G004910);Cla97C01G004920(Cla97C01G004920);Cla97C01G005630(Cla97C01G005630);Cla…	Cla97C01G006620(Cla97C01G006620);Cla97C01G008550(Cla97C01G008550);Cla97C01G009910(Cla97C01G009910);Cla97C01G012490(Cla97C01G012490);Cla97C01G013400(Cla97C01G013400);Cla97C01G016080(Cla97C01G016080);Cla97C01G016580(Cla97C01G016580);Cla97C02G028610(Cla97C02G028610);Cla97C02G035750(Cla97C02G035750);Cla97C02G036700(Cla97C02G036700);Cla97C02G037490(Cla97C02G037490);Cla97C02G042390(Cla97C02G042390);Cla…
GO:0051704	BP	multi-organism process	176	42	218	1325	1.25616327037223e-06	7.97880256560566e-05	Cla97C00G000040(Cla97C00G000040);Cla97C01G000200(Cla97C01G000200);Cla97C01G001510(Cla97C01G001510);Cla97C01G003210(Cla97C01G003210);Cla97C01G004570(Cla97C01G004570);Cla97C01G004920(Cla97C01G004920);Cla97C01G006780(Cla97C01G006780);Cla97C01G006970(Cla97C01G006970);Cla97C01G007340(Cla97C01G007340);Cla97C01G008100(Cla97C01G008100);Cla97C01G008510(Cla97C01G008510);Cla97C01G011260(Cla97C01G011260);Cla…	Cla97C01G001370(Cla97C01G001370);Cla97C01G003970(Cla97C01G003970);Cla97C01G014260(Cla97C01G014260);Cla97C01G016080(Cla97C01G016080);Cla97C01G021760(Cla97C01G021760);Cla97C02G026770(Cla97C02G026770);Cla97C02G028610(Cla97C02G028610);Cla97C02G035390(Cla97C02G035390);Cla97C02G038070(Cla97C02G038070);Cla97C02G038110(Cla97C02G038110);Cla97C02G038280(Cla97C02G038280);Cla97C02G043310(Cla97C02G043310);Cla…
GO:0032774	BP	RNA biosynthetic process	228	83	311	2004	1.28284885086682e-06	8.01019519761588e-05	Cla97C00G000040(Cla97C00G000040);Cla97C01G000990(Cla97C01G000990);Cla97C01G001310(Cla97C01G001310);Cla97C01G001990(Cla97C01G001990);Cla97C01G003110(Cla97C01G003110);Cla97C01G003210(Cla97C01G003210);Cla97C01G003220(Cla97C01G003220);Cla97C01G004570(Cla97C01G004570);Cla97C01G004700(Cla97C01G004700);Cla97C01G004910(Cla97C01G004910);Cla97C01G004920(Cla97C01G004920);Cla97C01G005630(Cla97C01G005630);Cla…	Cla97C01G006620(Cla97C01G006620);Cla97C01G008550(Cla97C01G008550);Cla97C01G009910(Cla97C01G009910);Cla97C01G012490(Cla97C01G012490);Cla97C01G013400(Cla97C01G013400);Cla97C01G016080(Cla97C01G016080);Cla97C01G016580(Cla97C01G016580);Cla97C02G028610(Cla97C02G028610);Cla97C02G035750(Cla97C02G035750);Cla97C02G036700(Cla97C02G036700);Cla97C02G037490(Cla97C02G037490);Cla97C02G042390(Cla97C02G042390);Cla…
GO:0044550	BP	secondary metabolite biosynthetic process	47	8	55	237	1.70718665699452e-06	0.000104821260739463	Cla97C01G001510(Cla97C01G001510);Cla97C01G003480(Cla97C01G003480);Cla97C01G003830(Cla97C01G003830);Cla97C01G014910(Cla97C01G014910);Cla97C01G015110(Cla97C01G015110);Cla97C01G018630(Cla97C01G018630);Cla97C02G031000(Cla97C02G031000);Cla97C02G033300(Cla97C02G033300);Cla97C02G046700(Cla97C02G046700);Cla97C03G050940(Cla97C03G050940);Cla97C03G051690(Cla97C03G051690);Cla97C03G054210(Cla97C03G054210);Cla…	Cla97C01G011960(Cla97C01G011960);Cla97C02G027250(Cla97C02G027250);Cla97C03G054170(Cla97C03G054170);Cla97C07G134710(Cla97C07G134710);Cla97C07G135790(Cla97C07G135790);Cla97C07G137950(Cla97C07G137950);Cla97C08G144790(Cla97C08G144790);Cla97C10G193680(Cla97C10G193680)
GO:0019219	BP	regulation of nucleobase-containing compound metabolic process	231	85	316	2049	1.84420321994083e-06	0.000111377781348558	Cla97C00G000300(Cla97C00G000300);Cla97C01G000990(Cla97C01G000990);Cla97C01G001310(Cla97C01G001310);Cla97C01G001990(Cla97C01G001990);Cla97C01G003110(Cla97C01G003110);Cla97C01G003210(Cla97C01G003210);Cla97C01G003220(Cla97C01G003220);Cla97C01G004570(Cla97C01G004570);Cla97C01G004700(Cla97C01G004700);Cla97C01G004910(Cla97C01G004910);Cla97C01G004920(Cla97C01G004920);Cla97C01G005630(Cla97C01G005630);Cla…	Cla97C01G006620(Cla97C01G006620);Cla97C01G008550(Cla97C01G008550);Cla97C01G009910(Cla97C01G009910);Cla97C01G012490(Cla97C01G012490);Cla97C01G013400(Cla97C01G013400);Cla97C01G016080(Cla97C01G016080);Cla97C01G016580(Cla97C01G016580);Cla97C02G028610(Cla97C02G028610);Cla97C02G035750(Cla97C02G035750);Cla97C02G036700(Cla97C02G036700);Cla97C02G037490(Cla97C02G037490);Cla97C02G042390(Cla97C02G042390);Cla…
GO:0033993	BP	response to lipid	103	32	135	753	2.14572022120288e-06	0.000127497311208248	Cla97C01G000140(Cla97C01G000140);Cla97C01G000990(Cla97C01G000990);Cla97C01G001510(Cla97C01G001510);Cla97C01G004630(Cla97C01G004630);Cla97C01G005820(Cla97C01G005820);Cla97C01G008510(Cla97C01G008510);Cla97C01G011320(Cla97C01G011320);Cla97C01G014800(Cla97C01G014800);Cla97C01G016240(Cla97C01G016240);Cla97C01G016680(Cla97C01G016680);Cla97C01G018530(Cla97C01G018530);Cla97C01G019720(Cla97C01G019720);Cla…	Cla97C01G003970(Cla97C01G003970);Cla97C01G006620(Cla97C01G006620);Cla97C02G035390(Cla97C02G035390);Cla97C02G042390(Cla97C02G042390);Cla97C02G046390(Cla97C02G046390);Cla97C03G052880(Cla97C03G052880);Cla97C03G065245(Cla97C03G065245);Cla97C03G066730(Cla97C03G066730);Cla97C04G077180(Cla97C04G077180);Cla97C05G090160(Cla97C05G090160);Cla97C05G092860(Cla97C05G092860);Cla97C05G093500(Cla97C05G093500);Cla…
GO:0009074	BP	aromatic amino acid family catabolic process	12	0	12	22	2.21046602336019e-06	0.000129259632223158	Cla97C04G075800(Cla97C04G075800);Cla97C04G075810(Cla97C04G075810);Cla97C04G075820(Cla97C04G075820);Cla97C04G075830(Cla97C04G075830);Cla97C04G075840(Cla97C04G075840);Cla97C04G075850(Cla97C04G075850);Cla97C04G075860(Cla97C04G075860);Cla97C07G138590(Cla97C07G138590);Cla97C07G138600(Cla97C07G138600);Cla97C07G138620(Cla97C07G138620);Cla97C11G213230(Cla97C11G213230);Cla97C11G223810(Cla97C11G223810)	-
GO:0042742	BP	defense response to bacterium	59	14	73	348	2.25486654696686e-06	0.00012979575560978	Cla97C01G000200(Cla97C01G000200);Cla97C01G004570(Cla97C01G004570);Cla97C01G011260(Cla97C01G011260);Cla97C01G012850(Cla97C01G012850);Cla97C01G014990(Cla97C01G014990);Cla97C01G016240(Cla97C01G016240);Cla97C01G019720(Cla97C01G019720);Cla97C01G023810(Cla97C01G023810);Cla97C02G036720(Cla97C02G036720);Cla97C02G039370(Cla97C02G039370);Cla97C02G041740(Cla97C02G041740);Cla97C02G048450(Cla97C02G048450);Cla…	Cla97C01G016080(Cla97C01G016080);Cla97C02G038070(Cla97C02G038070);Cla97C02G048700(Cla97C02G048700);Cla97C04G074640(Cla97C04G074640);Cla97C05G088300(Cla97C05G088300);Cla97C05G097330(Cla97C05G097330);Cla97C05G107260(Cla97C05G107260);Cla97C07G128390(Cla97C07G128390);Cla97C07G136280(Cla97C07G136280);Cla97C09G178620(Cla97C09G178620);Cla97C10G197000(Cla97C10G197000);Cla97C10G199910(Cla97C10G199910);Cla…
GO:0007568	BP	aging	38	8	46	189	3.05837732666857e-06	0.0001733394164838	Cla97C01G003720(Cla97C01G003720);Cla97C01G018630(Cla97C01G018630);Cla97C01G021180(Cla97C01G021180);Cla97C01G021790(Cla97C01G021790);Cla97C02G032660(Cla97C02G032660);Cla97C03G052080(Cla97C03G052080);Cla97C03G054210(Cla97C03G054210);Cla97C03G054220(Cla97C03G054220);Cla97C03G054230(Cla97C03G054230);Cla97C03G054290(Cla97C03G054290);Cla97C03G060980(Cla97C03G060980);Cla97C03G065490(Cla97C03G065490);Cla…	Cla97C01G001370(Cla97C01G001370);Cla97C02G035390(Cla97C02G035390);Cla97C03G054170(Cla97C03G054170);Cla97C03G054270(Cla97C03G054270);Cla97C06G112650(Cla97C06G112650);Cla97C06G116170(Cla97C06G116170);Cla97C08G147240(Cla97C08G147240);Cla97C08G147250(Cla97C08G147250)
GO:0005886	CC	plasma membrane	242	92	334	2254	3.9305848716698e-06	0.000986576802789121	Cla97C01G000140(Cla97C01G000140);Cla97C01G000240(Cla97C01G000240);Cla97C01G000880(Cla97C01G000880);Cla97C01G001510(Cla97C01G001510);Cla97C01G001920(Cla97C01G001920);Cla97C01G003150(Cla97C01G003150);Cla97C01G005820(Cla97C01G005820);Cla97C01G006970(Cla97C01G006970);Cla97C01G007340(Cla97C01G007340);Cla97C01G007880(Cla97C01G007880);Cla97C01G008880(Cla97C01G008880);Cla97C01G009190(Cla97C01G009190);Cla…	Cla97C01G000640(Cla97C01G000640);Cla97C01G003610(Cla97C01G003610);Cla97C01G004050(Cla97C01G004050);Cla97C01G004300(Cla97C01G004300);Cla97C01G007230(Cla97C01G007230);Cla97C01G013430(Cla97C01G013430);Cla97C01G014030(Cla97C01G014030);Cla97C01G014260(Cla97C01G014260);Cla97C01G017380(Cla97C01G017380);Cla97C02G026770(Cla97C02G026770);Cla97C02G027350(Cla97C02G027350);Cla97C02G028720(Cla97C02G028720);Cla…
GO:0031323	BP	regulation of cellular metabolic process	270	103	373	2510	7.1694946459639e-06	0.000400188155692894	Cla97C00G000300(Cla97C00G000300);Cla97C01G000990(Cla97C01G000990);Cla97C01G001310(Cla97C01G001310);Cla97C01G001510(Cla97C01G001510);Cla97C01G001990(Cla97C01G001990);Cla97C01G003110(Cla97C01G003110);Cla97C01G003140(Cla97C01G003140);Cla97C01G003210(Cla97C01G003210);Cla97C01G003220(Cla97C01G003220);Cla97C01G003720(Cla97C01G003720);Cla97C01G004570(Cla97C01G004570);Cla97C01G004700(Cla97C01G004700);Cla…	Cla97C01G006620(Cla97C01G006620);Cla97C01G007230(Cla97C01G007230);Cla97C01G008550(Cla97C01G008550);Cla97C01G009910(Cla97C01G009910);Cla97C01G012490(Cla97C01G012490);Cla97C01G013400(Cla97C01G013400);Cla97C01G014240(Cla97C01G014240);Cla97C01G016080(Cla97C01G016080);Cla97C01G016580(Cla97C01G016580);Cla97C01G021760(Cla97C01G021760);Cla97C02G028610(Cla97C02G028610);Cla97C02G035390(Cla97C02G035390);Cla…
GO:0009414	BP	response to water deprivation	51	16	67	323	8.68620194760431e-06	0.000477611462313049	Cla97C00G000300(Cla97C00G000300);Cla97C01G000880(Cla97C01G000880);Cla97C01G001510(Cla97C01G001510);Cla97C01G003220(Cla97C01G003220);Cla97C01G016240(Cla97C01G016240);Cla97C01G024630(Cla97C01G024630);Cla97C02G028410(Cla97C02G028410);Cla97C02G033740(Cla97C02G033740);Cla97C02G045990(Cla97C02G045990);Cla97C02G048520(Cla97C02G048520);Cla97C03G050940(Cla97C03G050940);Cla97C03G051250(Cla97C03G051250);Cla…	Cla97C01G004050(Cla97C01G004050);Cla97C02G043360(Cla97C02G043360);Cla97C02G045770(Cla97C02G045770);Cla97C03G058030(Cla97C03G058030);Cla97C05G099080(Cla97C05G099080);Cla97C06G116170(Cla97C06G116170);Cla97C06G117180(Cla97C06G117180);Cla97C07G131290(Cla97C07G131290);Cla97C08G146160(Cla97C08G146160);Cla97C08G147960(Cla97C08G147960);Cla97C09G172410(Cla97C09G172410);Cla97C09G174190(Cla97C09G174190);Cla…
GO:0050794	BP	regulation of cellular process	407	147	554	3919	9.08252658596877e-06	0.000489187962349518	Cla97C00G000300(Cla97C00G000300);Cla97C01G000140(Cla97C01G000140);Cla97C01G000990(Cla97C01G000990);Cla97C01G001310(Cla97C01G001310);Cla97C01G001510(Cla97C01G001510);Cla97C01G001990(Cla97C01G001990);Cla97C01G003110(Cla97C01G003110);Cla97C01G003140(Cla97C01G003140);Cla97C01G003210(Cla97C01G003210);Cla97C01G003220(Cla97C01G003220);Cla97C01G003720(Cla97C01G003720);Cla97C01G004570(Cla97C01G004570);Cla…	Cla97C00G000110(Cla97C00G000110);Cla97C01G003610(Cla97C01G003610);Cla97C01G003970(Cla97C01G003970);Cla97C01G004050(Cla97C01G004050);Cla97C01G006620(Cla97C01G006620);Cla97C01G007230(Cla97C01G007230);Cla97C01G008550(Cla97C01G008550);Cla97C01G009910(Cla97C01G009910);Cla97C01G012490(Cla97C01G012490);Cla97C01G013400(Cla97C01G013400);Cla97C01G013430(Cla97C01G013430);Cla97C01G014240(Cla97C01G014240);Cla…
GO:0009739	BP	response to gibberellin	28	12	40	162	9.16231525573202e-06	0.000489187962349518	Cla97C01G000990(Cla97C01G000990);Cla97C01G011320(Cla97C01G011320);Cla97C01G016240(Cla97C01G016240);Cla97C01G016680(Cla97C01G016680);Cla97C03G052080(Cla97C03G052080);Cla97C03G063190(Cla97C03G063190);Cla97C03G067220(Cla97C03G067220);Cla97C04G074130(Cla97C04G074130);Cla97C04G075800(Cla97C04G075800);Cla97C04G075810(Cla97C04G075810);Cla97C04G075820(Cla97C04G075820);Cla97C04G075830(Cla97C04G075830);Cla…	Cla97C01G003970(Cla97C01G003970);Cla97C01G006620(Cla97C01G006620);Cla97C02G046390(Cla97C02G046390);Cla97C03G052880(Cla97C03G052880);Cla97C05G104390(Cla97C05G104390);Cla97C07G128590(Cla97C07G128590);Cla97C08G144790(Cla97C08G144790);Cla97C08G148320(Cla97C08G148320);Cla97C09G164590(Cla97C09G164590);Cla97C10G193680(Cla97C10G193680);Cla97C10G198200(Cla97C10G198200);Cla97C10G199910(Cla97C10G199910)
GO:0046898	BP	response to cycloheximide	10	1	11	21	9.9767567600202e-06	0.000525062455770206	Cla97C04G075800(Cla97C04G075800);Cla97C04G075810(Cla97C04G075810);Cla97C04G075820(Cla97C04G075820);Cla97C04G075830(Cla97C04G075830);Cla97C04G075840(Cla97C04G075840);Cla97C04G075850(Cla97C04G075850);Cla97C04G075860(Cla97C04G075860);Cla97C07G138590(Cla97C07G138590);Cla97C07G138600(Cla97C07G138600);Cla97C07G138620(Cla97C07G138620)	Cla97C06G119210(Cla97C06G119210)
GO:0019438	BP	aromatic compound biosynthetic process	288	103	391	2660	1.17201128605966e-05	0.000608125292654053	Cla97C00G000040(Cla97C00G000040);Cla97C01G000990(Cla97C01G000990);Cla97C01G001310(Cla97C01G001310);Cla97C01G001510(Cla97C01G001510);Cla97C01G001990(Cla97C01G001990);Cla97C01G003110(Cla97C01G003110);Cla97C01G003210(Cla97C01G003210);Cla97C01G003220(Cla97C01G003220);Cla97C01G004570(Cla97C01G004570);Cla97C01G004700(Cla97C01G004700);Cla97C01G004910(Cla97C01G004910);Cla97C01G004920(Cla97C01G004920);Cla…	Cla97C01G006620(Cla97C01G006620);Cla97C01G008550(Cla97C01G008550);Cla97C01G009910(Cla97C01G009910);Cla97C01G011960(Cla97C01G011960);Cla97C01G012490(Cla97C01G012490);Cla97C01G013400(Cla97C01G013400);Cla97C01G016080(Cla97C01G016080);Cla97C01G016580(Cla97C01G016580);Cla97C01G020660(Cla97C01G020660);Cla97C02G028610(Cla97C02G028610);Cla97C02G028680(Cla97C02G028680);Cla97C02G030510(Cla97C02G030510);Cla…
GO:0006559	BP	L-phenylalanine catabolic process	10	0	10	18	1.29427127242501e-05	0.000653163748988181	Cla97C04G075800(Cla97C04G075800);Cla97C04G075810(Cla97C04G075810);Cla97C04G075820(Cla97C04G075820);Cla97C04G075830(Cla97C04G075830);Cla97C04G075840(Cla97C04G075840);Cla97C04G075850(Cla97C04G075850);Cla97C04G075860(Cla97C04G075860);Cla97C07G138590(Cla97C07G138590);Cla97C07G138600(Cla97C07G138600);Cla97C07G138620(Cla97C07G138620)	-
GO:1902222	BP	erythrose 4-phosphate/phosphoenolpyruvate family amino acid catabolic process	10	0	10	18	1.29427127242501e-05	0.000653163748988181	Cla97C04G075800(Cla97C04G075800);Cla97C04G075810(Cla97C04G075810);Cla97C04G075820(Cla97C04G075820);Cla97C04G075830(Cla97C04G075830);Cla97C04G075840(Cla97C04G075840);Cla97C04G075850(Cla97C04G075850);Cla97C04G075860(Cla97C04G075860);Cla97C07G138590(Cla97C07G138590);Cla97C07G138600(Cla97C07G138600);Cla97C07G138620(Cla97C07G138620)	-
GO:0016841	MF	ammonia-lyase activity	10	0	10	18	1.3730268837257e-05	0.00204237748954198	Cla97C04G075800(Cla97C04G075800);Cla97C04G075810(Cla97C04G075810);Cla97C04G075820(Cla97C04G075820);Cla97C04G075830(Cla97C04G075830);Cla97C04G075840(Cla97C04G075840);Cla97C04G075850(Cla97C04G075850);Cla97C04G075860(Cla97C04G075860);Cla97C07G138590(Cla97C07G138590);Cla97C07G138600(Cla97C07G138600);Cla97C07G138620(Cla97C07G138620)	-
GO:1901362	BP	organic cyclic compound biosynthetic process	300	105	405	2774	1.50384870170613e-05	0.000748672786092621	Cla97C00G000040(Cla97C00G000040);Cla97C01G000990(Cla97C01G000990);Cla97C01G001310(Cla97C01G001310);Cla97C01G001510(Cla97C01G001510);Cla97C01G001990(Cla97C01G001990);Cla97C01G003110(Cla97C01G003110);Cla97C01G003210(Cla97C01G003210);Cla97C01G003220(Cla97C01G003220);Cla97C01G004570(Cla97C01G004570);Cla97C01G004700(Cla97C01G004700);Cla97C01G004910(Cla97C01G004910);Cla97C01G004920(Cla97C01G004920);Cla…	Cla97C01G006620(Cla97C01G006620);Cla97C01G008550(Cla97C01G008550);Cla97C01G009910(Cla97C01G009910);Cla97C01G011960(Cla97C01G011960);Cla97C01G012490(Cla97C01G012490);Cla97C01G013400(Cla97C01G013400);Cla97C01G016080(Cla97C01G016080);Cla97C01G016580(Cla97C01G016580);Cla97C01G020660(Cla97C01G020660);Cla97C02G028610(Cla97C02G028610);Cla97C02G030510(Cla97C02G030510);Cla97C02G035750(Cla97C02G035750);Cla…
GO:0031347	BP	regulation of defense response	44	6	50	224	1.56746479927726e-05	0.000769938709404988	Cla97C01G004570(Cla97C01G004570);Cla97C01G015250(Cla97C01G015250);Cla97C01G015730(Cla97C01G015730);Cla97C01G019720(Cla97C01G019720);Cla97C01G022940(Cla97C01G022940);Cla97C01G023810(Cla97C01G023810);Cla97C01G023940(Cla97C01G023940);Cla97C01G024650(Cla97C01G024650);Cla97C02G026890(Cla97C02G026890);Cla97C02G036720(Cla97C02G036720);Cla97C02G039370(Cla97C02G039370);Cla97C02G043910(Cla97C02G043910);Cla…	Cla97C02G038280(Cla97C02G038280);Cla97C05G097330(Cla97C05G097330);Cla97C05G107260(Cla97C05G107260);Cla97C06G126770(Cla97C06G126770);Cla97C09G174980(Cla97C09G174980);Cla97C09G178620(Cla97C09G178620)
GO:0009415	BP	response to water	51	16	67	329	1.63532641576798e-05	0.00079270296259069	Cla97C00G000300(Cla97C00G000300);Cla97C01G000880(Cla97C01G000880);Cla97C01G001510(Cla97C01G001510);Cla97C01G003220(Cla97C01G003220);Cla97C01G016240(Cla97C01G016240);Cla97C01G024630(Cla97C01G024630);Cla97C02G028410(Cla97C02G028410);Cla97C02G033740(Cla97C02G033740);Cla97C02G045990(Cla97C02G045990);Cla97C02G048520(Cla97C02G048520);Cla97C03G050940(Cla97C03G050940);Cla97C03G051250(Cla97C03G051250);Cla…	Cla97C01G004050(Cla97C01G004050);Cla97C02G043360(Cla97C02G043360);Cla97C02G045770(Cla97C02G045770);Cla97C03G058030(Cla97C03G058030);Cla97C05G099080(Cla97C05G099080);Cla97C06G116170(Cla97C06G116170);Cla97C06G117180(Cla97C06G117180);Cla97C07G131290(Cla97C07G131290);Cla97C08G146160(Cla97C08G146160);Cla97C08G147960(Cla97C08G147960);Cla97C09G172410(Cla97C09G172410);Cla97C09G174190(Cla97C09G174190);Cla…
GO:0071395	BP	cellular response to jasmonic acid stimulus	25	3	28	100	1.71312325185695e-05	0.00081962935842091	Cla97C01G004570(Cla97C01G004570);Cla97C01G014990(Cla97C01G014990);Cla97C01G016240(Cla97C01G016240);Cla97C01G023185(Cla97C01G023185);Cla97C01G024650(Cla97C01G024650);Cla97C02G036310(Cla97C02G036310);Cla97C03G058010(Cla97C03G058010);Cla97C03G065120(Cla97C03G065120);Cla97C03G066180(Cla97C03G066180);Cla97C04G077350(Cla97C04G077350);Cla97C05G085160(Cla97C05G085160);Cla97C05G091550(Cla97C05G091550);Cla…	Cla97C01G006620(Cla97C01G006620);Cla97C08G148320(Cla97C08G148320);Cla97C10G199910(Cla97C10G199910)
GO:0009642	BP	response to light intensity	24	9	33	127	1.7732329974646e-05	0.000827409961743922	Cla97C01G011860(Cla97C01G011860);Cla97C01G011870(Cla97C01G011870);Cla97C02G033740(Cla97C02G033740);Cla97C03G051790(Cla97C03G051790);Cla97C03G052910(Cla97C03G052910);Cla97C04G070990(Cla97C04G070990);Cla97C04G077300(Cla97C04G077300);Cla97C04G078780(Cla97C04G078780);Cla97C05G081520(Cla97C05G081520);Cla97C05G085940(Cla97C05G085940);Cla97C05G086420(Cla97C05G086420);Cla97C05G107140(Cla97C05G107140);Cla…	Cla97C01G021760(Cla97C01G021760);Cla97C02G034790(Cla97C02G034790);Cla97C05G086380(Cla97C05G086380);Cla97C06G109580(Cla97C06G109580);Cla97C07G136280(Cla97C07G136280);Cla97C09G175760(Cla97C09G175760);Cla97C09G180900(Cla97C09G180900);Cla97C10G195970(Cla97C10G195970);Cla97C10G201460(Cla97C10G201460)
GO:0060992	BP	response to fungicide	10	1	11	22	1.77430474966802e-05	0.000827409961743922	Cla97C04G075800(Cla97C04G075800);Cla97C04G075810(Cla97C04G075810);Cla97C04G075820(Cla97C04G075820);Cla97C04G075830(Cla97C04G075830);Cla97C04G075840(Cla97C04G075840);Cla97C04G075850(Cla97C04G075850);Cla97C04G075860(Cla97C04G075860);Cla97C07G138590(Cla97C07G138590);Cla97C07G138600(Cla97C07G138600);Cla97C07G138620(Cla97C07G138620)	Cla97C06G119210(Cla97C06G119210)
GO:0065007	BP	biological regulation	480	187	667	4841	1.9067125899024e-05	0.000878041147650053	Cla97C00G000300(Cla97C00G000300);Cla97C01G000140(Cla97C01G000140);Cla97C01G000880(Cla97C01G000880);Cla97C01G000990(Cla97C01G000990);Cla97C01G001310(Cla97C01G001310);Cla97C01G001510(Cla97C01G001510);Cla97C01G001990(Cla97C01G001990);Cla97C01G003110(Cla97C01G003110);Cla97C01G003140(Cla97C01G003140);Cla97C01G003210(Cla97C01G003210);Cla97C01G003220(Cla97C01G003220);Cla97C01G003720(Cla97C01G003720);Cla…	Cla97C00G000110(Cla97C00G000110);Cla97C01G001370(Cla97C01G001370);Cla97C01G003610(Cla97C01G003610);Cla97C01G003970(Cla97C01G003970);Cla97C01G004050(Cla97C01G004050);Cla97C01G006620(Cla97C01G006620);Cla97C01G006700(Cla97C01G006700);Cla97C01G007230(Cla97C01G007230);Cla97C01G007540(Cla97C01G007540);Cla97C01G008550(Cla97C01G008550);Cla97C01G009910(Cla97C01G009910);Cla97C01G010240(Cla97C01G010240);Cla…
GO:0016491	MF	oxidoreductase activity	149	49	198	1226	2.03489274057285e-05	0.00225017258125896	Cla97C01G001920(Cla97C01G001920);Cla97C01G003480(Cla97C01G003480);Cla97C01G003830(Cla97C01G003830);Cla97C01G004630(Cla97C01G004630);Cla97C01G006020(Cla97C01G006020);Cla97C01G008100(Cla97C01G008100);Cla97C01G008510(Cla97C01G008510);Cla97C01G011680(Cla97C01G011680);Cla97C01G012850(Cla97C01G012850);Cla97C01G014350(Cla97C01G014350);Cla97C01G015110(Cla97C01G015110);Cla97C01G016510(Cla97C01G016510);Cla…	Cla97C01G001370(Cla97C01G001370);Cla97C01G011960(Cla97C01G011960);Cla97C01G013460(Cla97C01G013460);Cla97C02G027250(Cla97C02G027250);Cla97C02G034330(Cla97C02G034330);Cla97C02G036530(Cla97C02G036530);Cla97C02G038280(Cla97C02G038280);Cla97C02G041360(Cla97C02G041360);Cla97C02G044870(Cla97C02G044870);Cla97C03G051230(Cla97C03G051230);Cla97C03G054170(Cla97C03G054170);Cla97C03G054270(Cla97C03G054270);Cla…
GO:0001134	MF	transcription regulator recruiting activity	16	10	26	90	2.07999146166795e-05	0.00225017258125896	Cla97C01G016240(Cla97C01G016240);Cla97C01G022320(Cla97C01G022320);Cla97C02G027870(Cla97C02G027870);Cla97C02G031000(Cla97C02G031000);Cla97C03G051650(Cla97C03G051650);Cla97C03G056770(Cla97C03G056770);Cla97C05G085080(Cla97C05G085080);Cla97C05G088320(Cla97C05G088320);Cla97C05G101190(Cla97C05G101190);Cla97C06G116660(Cla97C06G116660);Cla97C06G126680(Cla97C06G126680);Cla97C07G129310(Cla97C07G129310);Cla…	Cla97C01G012490(Cla97C01G012490);Cla97C02G046390(Cla97C02G046390);Cla97C03G052880(Cla97C03G052880);Cla97C03G068370(Cla97C03G068370);Cla97C08G144790(Cla97C08G144790);Cla97C08G148320(Cla97C08G148320);Cla97C08G155540(Cla97C08G155540);Cla97C09G175700(Cla97C09G175700);Cla97C10G198200(Cla97C10G198200);Cla97C10G199910(Cla97C10G199910)
GO:0001135	MF	RNA polymerase II transcription regulator recruiting activity	16	10	26	90	2.07999146166795e-05	0.00225017258125896	Cla97C01G016240(Cla97C01G016240);Cla97C01G022320(Cla97C01G022320);Cla97C02G027870(Cla97C02G027870);Cla97C02G031000(Cla97C02G031000);Cla97C03G051650(Cla97C03G051650);Cla97C03G056770(Cla97C03G056770);Cla97C05G085080(Cla97C05G085080);Cla97C05G088320(Cla97C05G088320);Cla97C05G101190(Cla97C05G101190);Cla97C06G116660(Cla97C06G116660);Cla97C06G126680(Cla97C06G126680);Cla97C07G129310(Cla97C07G129310);Cla…	Cla97C01G012490(Cla97C01G012490);Cla97C02G046390(Cla97C02G046390);Cla97C03G052880(Cla97C03G052880);Cla97C03G068370(Cla97C03G068370);Cla97C08G144790(Cla97C08G144790);Cla97C08G148320(Cla97C08G148320);Cla97C08G155540(Cla97C08G155540);Cla97C09G175700(Cla97C09G175700);Cla97C10G198200(Cla97C10G198200);Cla97C10G199910(Cla97C10G199910)
GO:0009867	BP	jasmonic acid mediated signaling pathway	24	3	27	96	2.20597769938876e-05	0.00100331133883311	Cla97C01G004570(Cla97C01G004570);Cla97C01G014990(Cla97C01G014990);Cla97C01G016240(Cla97C01G016240);Cla97C01G023185(Cla97C01G023185);Cla97C01G024650(Cla97C01G024650);Cla97C02G036310(Cla97C02G036310);Cla97C03G058010(Cla97C03G058010);Cla97C03G065120(Cla97C03G065120);Cla97C03G066180(Cla97C03G066180);Cla97C04G077350(Cla97C04G077350);Cla97C05G085160(Cla97C05G085160);Cla97C05G101190(Cla97C05G101190);Cla…	Cla97C01G006620(Cla97C01G006620);Cla97C08G148320(Cla97C08G148320);Cla97C10G199910(Cla97C10G199910)
GO:0014070	BP	response to organic cyclic compound	62	22	84	442	2.28840714868732e-05	0.00102810877265416	Cla97C01G000990(Cla97C01G000990);Cla97C01G004630(Cla97C01G004630);Cla97C01G005820(Cla97C01G005820);Cla97C01G008510(Cla97C01G008510);Cla97C01G016240(Cla97C01G016240);Cla97C01G016680(Cla97C01G016680);Cla97C01G018250(Cla97C01G018250);Cla97C01G019240(Cla97C01G019240);Cla97C01G021640(Cla97C01G021640);Cla97C01G022420(Cla97C01G022420);Cla97C01G023185(Cla97C01G023185);Cla97C02G029430(Cla97C02G029430);Cla…	Cla97C01G001370(Cla97C01G001370);Cla97C01G006620(Cla97C01G006620);Cla97C02G046390(Cla97C02G046390);Cla97C03G052880(Cla97C03G052880);Cla97C04G077180(Cla97C04G077180);Cla97C05G090160(Cla97C05G090160);Cla97C05G097330(Cla97C05G097330);Cla97C05G100630(Cla97C05G100630);Cla97C05G100650(Cla97C05G100650);Cla97C06G110570(Cla97C06G110570);Cla97C06G119210(Cla97C06G119210);Cla97C07G139740(Cla97C07G139740);Cla…
GO:0071695	BP	anatomical structure maturation	33	9	42	180	2.43511302212112e-05	0.00108083811728846	Cla97C01G006860(Cla97C01G006860);Cla97C01G016510(Cla97C01G016510);Cla97C01G017870(Cla97C01G017870);Cla97C01G018380(Cla97C01G018380);Cla97C01G018630(Cla97C01G018630);Cla97C01G021180(Cla97C01G021180);Cla97C01G021790(Cla97C01G021790);Cla97C01G023750(Cla97C01G023750);Cla97C01G024630(Cla97C01G024630);Cla97C02G035450(Cla97C02G035450);Cla97C02G035460(Cla97C02G035460);Cla97C03G052080(Cla97C03G052080);Cla…	Cla97C01G006620(Cla97C01G006620);Cla97C03G054170(Cla97C03G054170);Cla97C03G054270(Cla97C03G054270);Cla97C03G055130(Cla97C03G055130);Cla97C03G058030(Cla97C03G058030);Cla97C03G064730(Cla97C03G064730);Cla97C06G112450(Cla97C06G112450);Cla97C08G147240(Cla97C08G147240);Cla97C08G147250(Cla97C08G147250)
GO:0002239	BP	response to oomycetes	11	7	18	52	2.49845844066404e-05	0.00108660969368443	Cla97C01G000200(Cla97C01G000200);Cla97C01G015250(Cla97C01G015250);Cla97C01G023810(Cla97C01G023810);Cla97C03G051250(Cla97C03G051250);Cla97C04G074670(Cla97C04G074670);Cla97C04G077840(Cla97C04G077840);Cla97C06G127030(Cla97C06G127030);Cla97C08G146893(Cla97C08G146893);Cla97C09G165070(Cla97C09G165070);Cla97C09G178610(Cla97C09G178610);Cla97C10G191750(Cla97C10G191750)	Cla97C01G001370(Cla97C01G001370);Cla97C04G074640(Cla97C04G074640);Cla97C05G107260(Cla97C05G107260);Cla97C06G126770(Cla97C06G126770);Cla97C07G139740(Cla97C07G139740);Cla97C09G178620(Cla97C09G178620);Cla97C11G224010(Cla97C11G224010)
GO:0009835	BP	fruit ripening	12	4	16	43	2.5071070565466e-05	0.00108660969368443	Cla97C01G018630(Cla97C01G018630);Cla97C01G021180(Cla97C01G021180);Cla97C01G021790(Cla97C01G021790);Cla97C03G054210(Cla97C03G054210);Cla97C03G054220(Cla97C03G054220);Cla97C03G054230(Cla97C03G054230);Cla97C03G054290(Cla97C03G054290);Cla97C03G060980(Cla97C03G060980);Cla97C03G066110(Cla97C03G066110);Cla97C05G106120(Cla97C05G106120);Cla97C07G135080(Cla97C07G135080);Cla97C07G141430(Cla97C07G141430)	Cla97C03G054170(Cla97C03G054170);Cla97C03G054270(Cla97C03G054270);Cla97C08G147240(Cla97C08G147240);Cla97C08G147250(Cla97C08G147250)
GO:0006979	BP	response to oxidative stress	60	13	73	372	2.61333820514788e-05	0.00111948115671683	Cla97C00G000300(Cla97C00G000300);Cla97C01G008920(Cla97C01G008920);Cla97C01G014360(Cla97C01G014360);Cla97C01G015730(Cla97C01G015730);Cla97C01G016680(Cla97C01G016680);Cla97C01G025380(Cla97C01G025380);Cla97C02G029430(Cla97C02G029430);Cla97C02G032950(Cla97C02G032950);Cla97C02G033740(Cla97C02G033740);Cla97C02G035340(Cla97C02G035340);Cla97C03G052910(Cla97C03G052910);Cla97C03G065380(Cla97C03G065380);Cla…	Cla97C01G007230(Cla97C01G007230);Cla97C05G096980(Cla97C05G096980);Cla97C05G098800(Cla97C05G098800);Cla97C06G112620(Cla97C06G112620);Cla97C07G135790(Cla97C07G135790);Cla97C07G136280(Cla97C07G136280);Cla97C07G139740(Cla97C07G139740);Cla97C08G146160(Cla97C08G146160);Cla97C09G172500(Cla97C09G172500);Cla97C09G174190(Cla97C09G174190);Cla97C09G174200(Cla97C09G174200);Cla97C10G201460(Cla97C10G201460);Cla…
GO:0030312	CC	external encapsulating structure	52	49	101	570	2.72246362677128e-05	0.00315274099196984	Cla97C01G001510(Cla97C01G001510);Cla97C01G005820(Cla97C01G005820);Cla97C01G007340(Cla97C01G007340);Cla97C01G016670(Cla97C01G016670);Cla97C01G019450(Cla97C01G019450);Cla97C01G021790(Cla97C01G021790);Cla97C01G023510(Cla97C01G023510);Cla97C01G024610(Cla97C01G024610);Cla97C01G025380(Cla97C01G025380);Cla97C02G030360(Cla97C02G030360);Cla97C02G030370(Cla97C02G030370);Cla97C02G035700(Cla97C02G035700);Cla…	Cla97C01G003970(Cla97C01G003970);Cla97C01G004220(Cla97C01G004220);Cla97C01G007540(Cla97C01G007540);Cla97C01G014240(Cla97C01G014240);Cla97C02G027500(Cla97C02G027500);Cla97C02G027980(Cla97C02G027980);Cla97C02G028720(Cla97C02G028720);Cla97C02G031140(Cla97C02G031140);Cla97C02G043310(Cla97C02G043310);Cla97C02G047600(Cla97C02G047600);Cla97C02G048700(Cla97C02G048700);Cla97C03G052380(Cla97C03G052380);Cla…
GO:0051171	BP	regulation of nitrogen compound metabolic process	257	95	352	2387	2.95225012932958e-05	0.00125012522717818	Cla97C00G000300(Cla97C00G000300);Cla97C01G000990(Cla97C01G000990);Cla97C01G001310(Cla97C01G001310);Cla97C01G001990(Cla97C01G001990);Cla97C01G003110(Cla97C01G003110);Cla97C01G003140(Cla97C01G003140);Cla97C01G003210(Cla97C01G003210);Cla97C01G003220(Cla97C01G003220);Cla97C01G004570(Cla97C01G004570);Cla97C01G004700(Cla97C01G004700);Cla97C01G004910(Cla97C01G004910);Cla97C01G004920(Cla97C01G004920);Cla…	Cla97C01G006620(Cla97C01G006620);Cla97C01G008550(Cla97C01G008550);Cla97C01G009910(Cla97C01G009910);Cla97C01G012490(Cla97C01G012490);Cla97C01G013400(Cla97C01G013400);Cla97C01G014240(Cla97C01G014240);Cla97C01G016080(Cla97C01G016080);Cla97C01G016580(Cla97C01G016580);Cla97C02G028610(Cla97C02G028610);Cla97C02G035390(Cla97C02G035390);Cla97C02G035750(Cla97C02G035750);Cla97C02G036700(Cla97C02G036700);Cla…
GO:0009751	BP	response to salicylic acid	30	13	43	188	3.27134843073488e-05	0.0013471893160459	Cla97C01G000990(Cla97C01G000990);Cla97C01G016240(Cla97C01G016240);Cla97C01G016680(Cla97C01G016680);Cla97C01G018250(Cla97C01G018250);Cla97C01G019240(Cla97C01G019240);Cla97C01G021640(Cla97C01G021640);Cla97C01G022420(Cla97C01G022420);Cla97C01G023185(Cla97C01G023185);Cla97C02G029430(Cla97C02G029430);Cla97C02G031000(Cla97C02G031000);Cla97C02G036310(Cla97C02G036310);Cla97C04G074670(Cla97C04G074670);Cla…	Cla97C01G001370(Cla97C01G001370);Cla97C01G006620(Cla97C01G006620);Cla97C02G046390(Cla97C02G046390);Cla97C03G052880(Cla97C03G052880);Cla97C05G097330(Cla97C05G097330);Cla97C07G139740(Cla97C07G139740);Cla97C08G144790(Cla97C08G144790);Cla97C08G148320(Cla97C08G148320);Cla97C08G155540(Cla97C08G155540);Cla97C09G175700(Cla97C09G175700);Cla97C09G178620(Cla97C09G178620);Cla97C10G198200(Cla97C10G198200);Cla…
GO:0016021	CC	integral component of membrane	298	117	415	2943	3.28367597117577e-05	0.00315274099196984	Cla97C01G000880(Cla97C01G000880);Cla97C01G002200(Cla97C01G002200);Cla97C01G003140(Cla97C01G003140);Cla97C01G003190(Cla97C01G003190);Cla97C01G003480(Cla97C01G003480);Cla97C01G003720(Cla97C01G003720);Cla97C01G003830(Cla97C01G003830);Cla97C01G004630(Cla97C01G004630);Cla97C01G005820(Cla97C01G005820);Cla97C01G006970(Cla97C01G006970);Cla97C01G009190(Cla97C01G009190);Cla97C01G009410(Cla97C01G009410);Cla…	Cla97C01G000640(Cla97C01G000640);Cla97C01G003610(Cla97C01G003610);Cla97C01G003970(Cla97C01G003970);Cla97C01G004050(Cla97C01G004050);Cla97C01G004300(Cla97C01G004300);Cla97C01G007230(Cla97C01G007230);Cla97C01G007540(Cla97C01G007540);Cla97C01G009260(Cla97C01G009260);Cla97C01G010240(Cla97C01G010240);Cla97C01G012970(Cla97C01G012970);Cla97C01G013430(Cla97C01G013430);Cla97C01G014030(Cla97C01G014030);Cla…
GO:0006558	BP	L-phenylalanine metabolic process	12	0	12	27	3.29117911086132e-05	0.0013471893160459	Cla97C01G011860(Cla97C01G011860);Cla97C01G011870(Cla97C01G011870);Cla97C04G075800(Cla97C04G075800);Cla97C04G075810(Cla97C04G075810);Cla97C04G075820(Cla97C04G075820);Cla97C04G075830(Cla97C04G075830);Cla97C04G075840(Cla97C04G075840);Cla97C04G075850(Cla97C04G075850);Cla97C04G075860(Cla97C04G075860);Cla97C07G138590(Cla97C07G138590);Cla97C07G138600(Cla97C07G138600);Cla97C07G138620(Cla97C07G138620)	-
GO:1902221	BP	erythrose 4-phosphate/phosphoenolpyruvate family amino acid metabolic process	12	0	12	27	3.29117911086132e-05	0.0013471893160459	Cla97C01G011860(Cla97C01G011860);Cla97C01G011870(Cla97C01G011870);Cla97C04G075800(Cla97C04G075800);Cla97C04G075810(Cla97C04G075810);Cla97C04G075820(Cla97C04G075820);Cla97C04G075830(Cla97C04G075830);Cla97C04G075840(Cla97C04G075840);Cla97C04G075850(Cla97C04G075850);Cla97C04G075860(Cla97C04G075860);Cla97C07G138590(Cla97C07G138590);Cla97C07G138600(Cla97C07G138600);Cla97C07G138620(Cla97C07G138620)	-
GO:0042737	BP	drug catabolic process	34	11	45	200	3.33570496399418e-05	0.00135041066894006	Cla97C01G021790(Cla97C01G021790);Cla97C02G026800(Cla97C02G026800);Cla97C03G057860(Cla97C03G057860);Cla97C03G065020(Cla97C03G065020);Cla97C03G066380(Cla97C03G066380);Cla97C04G075800(Cla97C04G075800);Cla97C04G075810(Cla97C04G075810);Cla97C04G075820(Cla97C04G075820);Cla97C04G075830(Cla97C04G075830);Cla97C04G075840(Cla97C04G075840);Cla97C04G075850(Cla97C04G075850);Cla97C04G075860(Cla97C04G075860);Cla…	Cla97C01G001370(Cla97C01G001370);Cla97C01G004220(Cla97C01G004220);Cla97C01G007540(Cla97C01G007540);Cla97C02G027500(Cla97C02G027500);Cla97C02G048700(Cla97C02G048700);Cla97C03G052780(Cla97C03G052780);Cla97C03G055660(Cla97C03G055660);Cla97C05G098800(Cla97C05G098800);Cla97C07G129970(Cla97C07G129970);Cla97C07G135790(Cla97C07G135790);Cla97C08G161240(Cla97C08G161240)
GO:0010411	BP	xyloglucan metabolic process	11	5	16	44	3.49463379555642e-05	0.00139937292422064	Cla97C01G018250(Cla97C01G018250);Cla97C06G122590(Cla97C06G122590);Cla97C06G122630(Cla97C06G122630);Cla97C06G125580(Cla97C06G125580);Cla97C09G183830(Cla97C09G183830);Cla97C09G183860(Cla97C09G183860);Cla97C09G183870(Cla97C09G183870);Cla97C09G183890(Cla97C09G183890);Cla97C10G197330(Cla97C10G197330);Cla97C10G203180(Cla97C10G203180);Cla97C11G218400(Cla97C11G218400)	Cla97C02G027980(Cla97C02G027980);Cla97C02G047600(Cla97C02G047600);Cla97C03G053880(Cla97C03G053880);Cla97C08G148150(Cla97C08G148150);Cla97C10G195970(Cla97C10G195970)
GO:0005618	CC	cell wall	51	49	100	567	3.62180849598914e-05	0.00315274099196984	Cla97C01G001510(Cla97C01G001510);Cla97C01G005820(Cla97C01G005820);Cla97C01G007340(Cla97C01G007340);Cla97C01G016670(Cla97C01G016670);Cla97C01G019450(Cla97C01G019450);Cla97C01G021790(Cla97C01G021790);Cla97C01G023510(Cla97C01G023510);Cla97C01G024610(Cla97C01G024610);Cla97C01G025380(Cla97C01G025380);Cla97C02G030360(Cla97C02G030360);Cla97C02G030370(Cla97C02G030370);Cla97C02G035700(Cla97C02G035700);Cla…	Cla97C01G003970(Cla97C01G003970);Cla97C01G004220(Cla97C01G004220);Cla97C01G007540(Cla97C01G007540);Cla97C01G014240(Cla97C01G014240);Cla97C02G027500(Cla97C02G027500);Cla97C02G027980(Cla97C02G027980);Cla97C02G028720(Cla97C02G028720);Cla97C02G031140(Cla97C02G031140);Cla97C02G043310(Cla97C02G043310);Cla97C02G047600(Cla97C02G047600);Cla97C02G048700(Cla97C02G048700);Cla97C03G052380(Cla97C03G052380);Cla…
GO:0031224	CC	intrinsic component of membrane	309	121	430	3066	3.76821632506355e-05	0.00315274099196984	Cla97C01G000880(Cla97C01G000880);Cla97C01G002200(Cla97C01G002200);Cla97C01G003140(Cla97C01G003140);Cla97C01G003190(Cla97C01G003190);Cla97C01G003480(Cla97C01G003480);Cla97C01G003720(Cla97C01G003720);Cla97C01G003830(Cla97C01G003830);Cla97C01G004630(Cla97C01G004630);Cla97C01G005820(Cla97C01G005820);Cla97C01G006970(Cla97C01G006970);Cla97C01G009190(Cla97C01G009190);Cla97C01G009410(Cla97C01G009410);Cla…	Cla97C01G000640(Cla97C01G000640);Cla97C01G003610(Cla97C01G003610);Cla97C01G003970(Cla97C01G003970);Cla97C01G004050(Cla97C01G004050);Cla97C01G004300(Cla97C01G004300);Cla97C01G007230(Cla97C01G007230);Cla97C01G007540(Cla97C01G007540);Cla97C01G009260(Cla97C01G009260);Cla97C01G010240(Cla97C01G010240);Cla97C01G012970(Cla97C01G012970);Cla97C01G013430(Cla97C01G013430);Cla97C01G014030(Cla97C01G014030);Cla…
GO:0010035	BP	response to inorganic substance	99	35	134	791	4.39104524057364e-05	0.00173942050174982	Cla97C00G000300(Cla97C00G000300);Cla97C01G000880(Cla97C01G000880);Cla97C01G000990(Cla97C01G000990);Cla97C01G001510(Cla97C01G001510);Cla97C01G003220(Cla97C01G003220);Cla97C01G007270(Cla97C01G007270);Cla97C01G007290(Cla97C01G007290);Cla97C01G016240(Cla97C01G016240);Cla97C01G016680(Cla97C01G016680);Cla97C01G018110(Cla97C01G018110);Cla97C01G024630(Cla97C01G024630);Cla97C02G028410(Cla97C02G028410);Cla…	Cla97C01G003610(Cla97C01G003610);Cla97C01G004050(Cla97C01G004050);Cla97C01G007230(Cla97C01G007230);Cla97C01G019120(Cla97C01G019120);Cla97C02G043360(Cla97C02G043360);Cla97C02G045770(Cla97C02G045770);Cla97C02G046390(Cla97C02G046390);Cla97C03G052880(Cla97C03G052880);Cla97C03G058030(Cla97C03G058030);Cla97C05G096980(Cla97C05G096980);Cla97C05G099080(Cla97C05G099080);Cla97C06G112620(Cla97C06G112620);Cla…
GO:1901701	BP	cellular response to oxygen-containing compound	93	26	119	687	4.46366741544789e-05	0.00174937774026703	Cla97C01G000140(Cla97C01G000140);Cla97C01G004570(Cla97C01G004570);Cla97C01G005820(Cla97C01G005820);Cla97C01G011320(Cla97C01G011320);Cla97C01G014800(Cla97C01G014800);Cla97C01G014990(Cla97C01G014990);Cla97C01G015730(Cla97C01G015730);Cla97C01G016240(Cla97C01G016240);Cla97C01G018250(Cla97C01G018250);Cla97C01G018530(Cla97C01G018530);Cla97C01G019240(Cla97C01G019240);Cla97C01G019720(Cla97C01G019720);Cla…	Cla97C01G003610(Cla97C01G003610);Cla97C01G003970(Cla97C01G003970);Cla97C01G006620(Cla97C01G006620);Cla97C02G035390(Cla97C02G035390);Cla97C02G042390(Cla97C02G042390);Cla97C03G066730(Cla97C03G066730);Cla97C04G077180(Cla97C04G077180);Cla97C05G092860(Cla97C05G092860);Cla97C05G096980(Cla97C05G096980);Cla97C05G099080(Cla97C05G099080);Cla97C05G104390(Cla97C05G104390);Cla97C06G110570(Cla97C06G110570);Cla…
GO:0002229	BP	defense response to oomycetes	9	7	16	45	4.81041030548713e-05	0.00186542648056996	Cla97C01G000200(Cla97C01G000200);Cla97C01G015250(Cla97C01G015250);Cla97C01G023810(Cla97C01G023810);Cla97C03G051250(Cla97C03G051250);Cla97C04G074670(Cla97C04G074670);Cla97C04G077840(Cla97C04G077840);Cla97C06G127030(Cla97C06G127030);Cla97C09G178610(Cla97C09G178610);Cla97C10G191750(Cla97C10G191750)	Cla97C01G001370(Cla97C01G001370);Cla97C04G074640(Cla97C04G074640);Cla97C05G107260(Cla97C05G107260);Cla97C06G126770(Cla97C06G126770);Cla97C07G139740(Cla97C07G139740);Cla97C09G178620(Cla97C09G178620);Cla97C11G224010(Cla97C11G224010)
GO:1900055	BP	regulation of leaf senescence	10	3	13	32	4.92874072127853e-05	0.00189059838275815	Cla97C01G003720(Cla97C01G003720);Cla97C08G151580(Cla97C08G151580);Cla97C08G155920(Cla97C08G155920);Cla97C08G159000(Cla97C08G159000);Cla97C09G183600(Cla97C09G183600);Cla97C09G184120(Cla97C09G184120);Cla97C10G193930(Cla97C10G193930);Cla97C10G206240(Cla97C10G206240);Cla97C11G221890(Cla97C11G221890);Cla97C11G222480(Cla97C11G222480)	Cla97C02G035390(Cla97C02G035390);Cla97C06G112650(Cla97C06G112650);Cla97C06G116170(Cla97C06G116170)
GO:0009063	BP	cellular amino acid catabolic process	19	2	21	69	4.97795991117103e-05	0.00189059838275815	Cla97C04G075800(Cla97C04G075800);Cla97C04G075810(Cla97C04G075810);Cla97C04G075820(Cla97C04G075820);Cla97C04G075830(Cla97C04G075830);Cla97C04G075840(Cla97C04G075840);Cla97C04G075850(Cla97C04G075850);Cla97C04G075860(Cla97C04G075860);Cla97C05G105340(Cla97C05G105340);Cla97C06G116760(Cla97C06G116760);Cla97C07G138590(Cla97C07G138590);Cla97C07G138600(Cla97C07G138600);Cla97C07G138620(Cla97C07G138620);Cla…	Cla97C01G013460(Cla97C01G013460);Cla97C11G212090(Cla97C11G212090)
GO:0055114	BP	oxidation-reduction process	162	53	215	1376	5.28035609027912e-05	0.00198498284046819	Cla97C01G001920(Cla97C01G001920);Cla97C01G003480(Cla97C01G003480);Cla97C01G003830(Cla97C01G003830);Cla97C01G004630(Cla97C01G004630);Cla97C01G006020(Cla97C01G006020);Cla97C01G008100(Cla97C01G008100);Cla97C01G008510(Cla97C01G008510);Cla97C01G011340(Cla97C01G011340);Cla97C01G011680(Cla97C01G011680);Cla97C01G012850(Cla97C01G012850);Cla97C01G014350(Cla97C01G014350);Cla97C01G015110(Cla97C01G015110);Cla…	Cla97C01G001370(Cla97C01G001370);Cla97C01G011960(Cla97C01G011960);Cla97C01G013460(Cla97C01G013460);Cla97C02G027250(Cla97C02G027250);Cla97C02G034330(Cla97C02G034330);Cla97C02G036530(Cla97C02G036530);Cla97C02G038280(Cla97C02G038280);Cla97C02G041360(Cla97C02G041360);Cla97C02G044870(Cla97C02G044870);Cla97C02G045770(Cla97C02G045770);Cla97C03G051230(Cla97C03G051230);Cla97C03G054170(Cla97C03G054170);Cla…
GO:0016762	MF	xyloglucan:xyloglucosyl transferase activity	8	4	12	28	5.46505776378332e-05	0.0054195156157518	Cla97C06G122590(Cla97C06G122590);Cla97C06G122630(Cla97C06G122630);Cla97C09G183830(Cla97C09G183830);Cla97C09G183860(Cla97C09G183860);Cla97C09G183870(Cla97C09G183870);Cla97C09G183890(Cla97C09G183890);Cla97C10G203180(Cla97C10G203180);Cla97C11G218400(Cla97C11G218400)	Cla97C02G027980(Cla97C02G027980);Cla97C02G047600(Cla97C02G047600);Cla97C03G053880(Cla97C03G053880);Cla97C10G195970(Cla97C10G195970)
GO:0021700	BP	developmental maturation	35	9	44	198	5.56529510928373e-05	0.00207096436187891	Cla97C01G006860(Cla97C01G006860);Cla97C01G016510(Cla97C01G016510);Cla97C01G017870(Cla97C01G017870);Cla97C01G018380(Cla97C01G018380);Cla97C01G018630(Cla97C01G018630);Cla97C01G021180(Cla97C01G021180);Cla97C01G021790(Cla97C01G021790);Cla97C01G023750(Cla97C01G023750);Cla97C01G024630(Cla97C01G024630);Cla97C02G033690(Cla97C02G033690);Cla97C02G035450(Cla97C02G035450);Cla97C02G035460(Cla97C02G035460);Cla…	Cla97C01G006620(Cla97C01G006620);Cla97C03G054170(Cla97C03G054170);Cla97C03G054270(Cla97C03G054270);Cla97C03G055130(Cla97C03G055130);Cla97C03G058030(Cla97C03G058030);Cla97C03G064730(Cla97C03G064730);Cla97C06G112450(Cla97C06G112450);Cla97C08G147240(Cla97C08G147240);Cla97C08G147250(Cla97C08G147250)
GO:0080090	BP	regulation of primary metabolic process	260	94	354	2421	5.87334369192851e-05	0.00216373981610646	Cla97C00G000300(Cla97C00G000300);Cla97C01G000990(Cla97C01G000990);Cla97C01G001310(Cla97C01G001310);Cla97C01G001510(Cla97C01G001510);Cla97C01G001990(Cla97C01G001990);Cla97C01G003110(Cla97C01G003110);Cla97C01G003140(Cla97C01G003140);Cla97C01G003210(Cla97C01G003210);Cla97C01G003220(Cla97C01G003220);Cla97C01G004570(Cla97C01G004570);Cla97C01G004700(Cla97C01G004700);Cla97C01G004910(Cla97C01G004910);Cla…	Cla97C01G006620(Cla97C01G006620);Cla97C01G008550(Cla97C01G008550);Cla97C01G009910(Cla97C01G009910);Cla97C01G012490(Cla97C01G012490);Cla97C01G013400(Cla97C01G013400);Cla97C01G014240(Cla97C01G014240);Cla97C01G016080(Cla97C01G016080);Cla97C01G016580(Cla97C01G016580);Cla97C02G028610(Cla97C02G028610);Cla97C02G035390(Cla97C02G035390);Cla97C02G035750(Cla97C02G035750);Cla97C02G036700(Cla97C02G036700);Cla…
GO:0050789	BP	regulation of biological process	433	160	593	4297	7.86065658818618e-05	0.00286719394761167	Cla97C00G000300(Cla97C00G000300);Cla97C01G000140(Cla97C01G000140);Cla97C01G000990(Cla97C01G000990);Cla97C01G001310(Cla97C01G001310);Cla97C01G001510(Cla97C01G001510);Cla97C01G001990(Cla97C01G001990);Cla97C01G003110(Cla97C01G003110);Cla97C01G003140(Cla97C01G003140);Cla97C01G003210(Cla97C01G003210);Cla97C01G003220(Cla97C01G003220);Cla97C01G003720(Cla97C01G003720);Cla97C01G004570(Cla97C01G004570);Cla…	Cla97C00G000110(Cla97C00G000110);Cla97C01G003610(Cla97C01G003610);Cla97C01G003970(Cla97C01G003970);Cla97C01G004050(Cla97C01G004050);Cla97C01G006620(Cla97C01G006620);Cla97C01G007230(Cla97C01G007230);Cla97C01G008550(Cla97C01G008550);Cla97C01G009910(Cla97C01G009910);Cla97C01G012490(Cla97C01G012490);Cla97C01G013400(Cla97C01G013400);Cla97C01G013430(Cla97C01G013430);Cla97C01G014240(Cla97C01G014240);Cla…
GO:0016840	MF	carbon-nitrogen lyase activity	12	0	12	29	8.28074940316003e-05	0.00758007060750803	Cla97C04G075800(Cla97C04G075800);Cla97C04G075810(Cla97C04G075810);Cla97C04G075820(Cla97C04G075820);Cla97C04G075830(Cla97C04G075830);Cla97C04G075840(Cla97C04G075840);Cla97C04G075850(Cla97C04G075850);Cla97C04G075860(Cla97C04G075860);Cla97C07G138590(Cla97C07G138590);Cla97C07G138600(Cla97C07G138600);Cla97C07G138620(Cla97C07G138620);Cla97C10G184890(Cla97C10G184890);Cla97C10G205390(Cla97C10G205390)	-
GO:0004842	MF	ubiquitin-protein transferase activity	49	21	70	365	9.81282564454108e-05	0.00834090179785992	Cla97C00G000300(Cla97C00G000300);Cla97C01G008530(Cla97C01G008530);Cla97C01G013090(Cla97C01G013090);Cla97C01G017940(Cla97C01G017940);Cla97C01G018530(Cla97C01G018530);Cla97C01G022230(Cla97C01G022230);Cla97C01G023390(Cla97C01G023390);Cla97C02G033660(Cla97C02G033660);Cla97C02G034710(Cla97C02G034710);Cla97C02G036090(Cla97C02G036090);Cla97C02G041740(Cla97C02G041740);Cla97C02G045990(Cla97C02G045990);Cla…	Cla97C01G013500(Cla97C01G013500);Cla97C01G017380(Cla97C01G017380);Cla97C02G026950(Cla97C02G026950);Cla97C02G043360(Cla97C02G043360);Cla97C03G051320(Cla97C03G051320);Cla97C04G076210(Cla97C04G076210);Cla97C05G091090(Cla97C05G091090);Cla97C06G112880(Cla97C06G112880);Cla97C06G117885(Cla97C06G117885);Cla97C06G118740(Cla97C06G118740);Cla97C06G122230(Cla97C06G122230);Cla97C07G131290(Cla97C07G131290);Cla…
GO:1901606	BP	alpha-amino acid catabolic process	17	2	19	63	0.00012860848061988	0.00464503571180038	Cla97C04G075800(Cla97C04G075800);Cla97C04G075810(Cla97C04G075810);Cla97C04G075820(Cla97C04G075820);Cla97C04G075830(Cla97C04G075830);Cla97C04G075840(Cla97C04G075840);Cla97C04G075850(Cla97C04G075850);Cla97C04G075860(Cla97C04G075860);Cla97C06G116760(Cla97C06G116760);Cla97C07G138590(Cla97C07G138590);Cla97C07G138600(Cla97C07G138600);Cla97C07G138620(Cla97C07G138620);Cla97C07G141140(Cla97C07G141140);Cla…	Cla97C01G013460(Cla97C01G013460);Cla97C11G212090(Cla97C11G212090)
GO:0035556	BP	intracellular signal transduction	76	26	102	587	0.000138997744844176	0.00497153099034896	Cla97C01G000140(Cla97C01G000140);Cla97C01G001990(Cla97C01G001990);Cla97C01G003210(Cla97C01G003210);Cla97C01G004570(Cla97C01G004570);Cla97C01G004910(Cla97C01G004910);Cla97C01G004920(Cla97C01G004920);Cla97C01G014360(Cla97C01G014360);Cla97C01G014800(Cla97C01G014800);Cla97C01G015730(Cla97C01G015730);Cla97C01G015890(Cla97C01G015890);Cla97C01G015990(Cla97C01G015990);Cla97C01G018370(Cla97C01G018370);Cla…	Cla97C00G000110(Cla97C00G000110);Cla97C01G013430(Cla97C01G013430);Cla97C01G016080(Cla97C01G016080);Cla97C02G035390(Cla97C02G035390);Cla97C02G045010(Cla97C02G045010);Cla97C02G046720(Cla97C02G046720);Cla97C02G049470(Cla97C02G049470);Cla97C05G084190(Cla97C05G084190);Cla97C05G088730(Cla97C05G088730);Cla97C05G096980(Cla97C05G096980);Cla97C06G115660(Cla97C06G115660);Cla97C06G116120(Cla97C06G116120);Cla…
GO:0016705	MF	oxidoreductase activity, acting on paired donors, with incorporation or reduction of molecular oxygen	39	20	59	298	0.000139720252110157	0.0110844733340724	Cla97C01G003480(Cla97C01G003480);Cla97C01G003830(Cla97C01G003830);Cla97C01G004630(Cla97C01G004630);Cla97C01G011680(Cla97C01G011680);Cla97C01G015110(Cla97C01G015110);Cla97C01G016510(Cla97C01G016510);Cla97C01G018630(Cla97C01G018630);Cla97C02G036720(Cla97C02G036720);Cla97C02G042670(Cla97C02G042670);Cla97C03G051690(Cla97C03G051690);Cla97C03G054210(Cla97C03G054210);Cla97C03G054220(Cla97C03G054220);Cla…	Cla97C01G001370(Cla97C01G001370);Cla97C02G027250(Cla97C02G027250);Cla97C03G054170(Cla97C03G054170);Cla97C03G054270(Cla97C03G054270);Cla97C04G071470(Cla97C04G071470);Cla97C05G090160(Cla97C05G090160);Cla97C05G093780(Cla97C05G093780);Cla97C05G095020(Cla97C05G095020);Cla97C05G100630(Cla97C05G100630);Cla97C05G100650(Cla97C05G100650);Cla97C06G110570(Cla97C06G110570);Cla97C06G117620(Cla97C06G117620);Cla…
GO:0020037	MF	heme binding	43	15	58	293	0.000159429595002424	0.0118575761283052	Cla97C01G003480(Cla97C01G003480);Cla97C01G003830(Cla97C01G003830);Cla97C01G004630(Cla97C01G004630);Cla97C01G011680(Cla97C01G011680);Cla97C01G015110(Cla97C01G015110);Cla97C01G018630(Cla97C01G018630);Cla97C03G051690(Cla97C03G051690);Cla97C03G054210(Cla97C03G054210);Cla97C03G054220(Cla97C03G054220);Cla97C03G054230(Cla97C03G054230);Cla97C03G054290(Cla97C03G054290);Cla97C03G060420(Cla97C03G060420);Cla…	Cla97C02G027250(Cla97C02G027250);Cla97C03G054170(Cla97C03G054170);Cla97C03G054270(Cla97C03G054270);Cla97C05G090160(Cla97C05G090160);Cla97C05G093780(Cla97C05G093780);Cla97C05G095020(Cla97C05G095020);Cla97C05G098800(Cla97C05G098800);Cla97C05G100630(Cla97C05G100630);Cla97C05G100650(Cla97C05G100650);Cla97C06G117620(Cla97C06G117620);Cla97C07G134710(Cla97C07G134710);Cla97C07G135790(Cla97C07G135790);Cla…
GO:0010150	BP	leaf senescence	26	4	30	124	0.000171827841886509	0.0060866708606721	Cla97C01G003720(Cla97C01G003720);Cla97C02G032660(Cla97C02G032660);Cla97C03G052080(Cla97C03G052080);Cla97C03G065490(Cla97C03G065490);Cla97C03G066180(Cla97C03G066180);Cla97C04G074040(Cla97C04G074040);Cla97C05G081570(Cla97C05G081570);Cla97C05G087480(Cla97C05G087480);Cla97C05G089010(Cla97C05G089010);Cla97C05G090930(Cla97C05G090930);Cla97C05G106120(Cla97C05G106120);Cla97C07G141890(Cla97C07G141890);Cla…	Cla97C01G001370(Cla97C01G001370);Cla97C02G035390(Cla97C02G035390);Cla97C06G112650(Cla97C06G112650);Cla97C06G116170(Cla97C06G116170)
GO:0003677	MF	DNA binding	195	72	267	1783	0.000186531066415333	0.0130571746490733	Cla97C01G000990(Cla97C01G000990);Cla97C01G001310(Cla97C01G001310);Cla97C01G001990(Cla97C01G001990);Cla97C01G002365(Cla97C01G002365);Cla97C01G003110(Cla97C01G003110);Cla97C01G003210(Cla97C01G003210);Cla97C01G003220(Cla97C01G003220);Cla97C01G004570(Cla97C01G004570);Cla97C01G004910(Cla97C01G004910);Cla97C01G004920(Cla97C01G004920);Cla97C01G005630(Cla97C01G005630);Cla97C01G008510(Cla97C01G008510);Cla…	Cla97C01G006620(Cla97C01G006620);Cla97C01G008550(Cla97C01G008550);Cla97C01G009910(Cla97C01G009910);Cla97C01G012490(Cla97C01G012490);Cla97C01G013400(Cla97C01G013400);Cla97C01G016080(Cla97C01G016080);Cla97C01G016580(Cla97C01G016580);Cla97C02G028170(Cla97C02G028170);Cla97C02G028610(Cla97C02G028610);Cla97C02G035750(Cla97C02G035750);Cla97C02G037490(Cla97C02G037490);Cla97C02G042390(Cla97C02G042390);Cla…
GO:0098656	BP	anion transmembrane transport	27	20	47	228	0.000215280766695276	0.00755327947147996	Cla97C01G000880(Cla97C01G000880);Cla97C01G002200(Cla97C01G002200);Cla97C01G012190(Cla97C01G012190);Cla97C01G017790(Cla97C01G017790);Cla97C01G018180(Cla97C01G018180);Cla97C01G023940(Cla97C01G023940);Cla97C02G028410(Cla97C02G028410);Cla97C02G041620(Cla97C02G041620);Cla97C03G051800(Cla97C03G051800);Cla97C03G066040(Cla97C03G066040);Cla97C05G106920(Cla97C05G106920);Cla97C05G107720(Cla97C05G107720);Cla…	Cla97C01G004050(Cla97C01G004050);Cla97C01G010240(Cla97C01G010240);Cla97C01G014030(Cla97C01G014030);Cla97C01G021760(Cla97C01G021760);Cla97C02G046720(Cla97C02G046720);Cla97C03G060150(Cla97C03G060150);Cla97C05G085120(Cla97C05G085120);Cla97C05G092810(Cla97C05G092810);Cla97C05G102840(Cla97C05G102840);Cla97C06G119540(Cla97C06G119540);Cla97C06G124410(Cla97C06G124410);Cla97C07G139720(Cla97C07G139720);Cla…
GO:0004497	MF	monooxygenase activity	31	16	47	227	0.000223941989943944	0.0143104988231323	Cla97C01G003480(Cla97C01G003480);Cla97C01G003830(Cla97C01G003830);Cla97C01G004630(Cla97C01G004630);Cla97C01G011680(Cla97C01G011680);Cla97C01G012850(Cla97C01G012850);Cla97C01G015110(Cla97C01G015110);Cla97C01G018630(Cla97C01G018630);Cla97C02G036720(Cla97C02G036720);Cla97C03G051690(Cla97C03G051690);Cla97C03G054210(Cla97C03G054210);Cla97C03G054220(Cla97C03G054220);Cla97C03G054230(Cla97C03G054230);Cla…	Cla97C02G027250(Cla97C02G027250);Cla97C03G054170(Cla97C03G054170);Cla97C03G054270(Cla97C03G054270);Cla97C04G071470(Cla97C04G071470);Cla97C05G090160(Cla97C05G090160);Cla97C05G093780(Cla97C05G093780);Cla97C05G095020(Cla97C05G095020);Cla97C05G100630(Cla97C05G100630);Cla97C05G100650(Cla97C05G100650);Cla97C06G110570(Cla97C06G110570);Cla97C06G117620(Cla97C06G117620);Cla97C06G118280(Cla97C06G118280);Cla…
GO:0019787	MF	ubiquitin-like protein transferase activity	49	21	70	375	0.000228486955999591	0.0143104988231323	Cla97C00G000300(Cla97C00G000300);Cla97C01G008530(Cla97C01G008530);Cla97C01G013090(Cla97C01G013090);Cla97C01G017940(Cla97C01G017940);Cla97C01G018530(Cla97C01G018530);Cla97C01G022230(Cla97C01G022230);Cla97C01G023390(Cla97C01G023390);Cla97C02G033660(Cla97C02G033660);Cla97C02G034710(Cla97C02G034710);Cla97C02G036090(Cla97C02G036090);Cla97C02G041740(Cla97C02G041740);Cla97C02G045990(Cla97C02G045990);Cla…	Cla97C01G013500(Cla97C01G013500);Cla97C01G017380(Cla97C01G017380);Cla97C02G026950(Cla97C02G026950);Cla97C02G043360(Cla97C02G043360);Cla97C03G051320(Cla97C03G051320);Cla97C04G076210(Cla97C04G076210);Cla97C05G091090(Cla97C05G091090);Cla97C06G112880(Cla97C06G112880);Cla97C06G117885(Cla97C06G117885);Cla97C06G118740(Cla97C06G118740);Cla97C06G122230(Cla97C06G122230);Cla97C07G131290(Cla97C07G131290);Cla…
GO:0009266	BP	response to temperature stimulus	69	17	86	485	0.000232212091486662	0.00807046551921569	Cla97C01G003220(Cla97C01G003220);Cla97C01G006860(Cla97C01G006860);Cla97C01G008920(Cla97C01G008920);Cla97C01G015900(Cla97C01G015900);Cla97C01G016680(Cla97C01G016680);Cla97C01G020910(Cla97C01G020910);Cla97C02G027870(Cla97C02G027870);Cla97C02G033740(Cla97C02G033740);Cla97C02G035150(Cla97C02G035150);Cla97C03G050940(Cla97C03G050940);Cla97C03G052910(Cla97C03G052910);Cla97C03G062120(Cla97C03G062120);Cla…	Cla97C01G014240(Cla97C01G014240);Cla97C01G016080(Cla97C01G016080);Cla97C02G043360(Cla97C02G043360);Cla97C03G055985(Cla97C03G055985);Cla97C04G074610(Cla97C04G074610);Cla97C05G099080(Cla97C05G099080);Cla97C05G104600(Cla97C05G104600);Cla97C06G116120(Cla97C06G116120);Cla97C06G118700(Cla97C06G118700);Cla97C07G128390(Cla97C07G128390);Cla97C07G131290(Cla97C07G131290);Cla97C07G136280(Cla97C07G136280);Cla…
GO:0000981	MF	DNA-binding transcription factor activity, RNA polymerase II-specific	23	13	36	161	0.000254359738606452	0.0151344044470839	Cla97C01G016240(Cla97C01G016240);Cla97C01G022320(Cla97C01G022320);Cla97C02G026640(Cla97C02G026640);Cla97C02G027870(Cla97C02G027870);Cla97C02G031000(Cla97C02G031000);Cla97C03G051650(Cla97C03G051650);Cla97C03G056770(Cla97C03G056770);Cla97C03G067370(Cla97C03G067370);Cla97C04G074040(Cla97C04G074040);Cla97C04G077300(Cla97C04G077300);Cla97C05G085080(Cla97C05G085080);Cla97C05G088320(Cla97C05G088320);Cla…	Cla97C01G012490(Cla97C01G012490);Cla97C02G046390(Cla97C02G046390);Cla97C03G052880(Cla97C03G052880);Cla97C03G068370(Cla97C03G068370);Cla97C07G140060(Cla97C07G140060);Cla97C08G144790(Cla97C08G144790);Cla97C08G148320(Cla97C08G148320);Cla97C08G155280(Cla97C08G155280);Cla97C08G155540(Cla97C08G155540);Cla97C09G161940(Cla97C09G161940);Cla97C09G175700(Cla97C09G175700);Cla97C10G198200(Cla97C10G198200);Cla…
GO:1902358	BP	sulfate transmembrane transport	4	4	8	16	0.000261168032647382	0.008991990955822	Cla97C01G017790(Cla97C01G017790);Cla97C08G154850(Cla97C08G154850);Cla97C08G154860(Cla97C08G154860);Cla97C09G164340(Cla97C09G164340)	Cla97C03G060150(Cla97C03G060150);Cla97C06G119540(Cla97C06G119540);Cla97C09G177260(Cla97C09G177260);Cla97C11G221380(Cla97C11G221380)
GO:1901654	BP	response to ketone	10	1	11	28	0.000267718712058856	0.0091321827335632	Cla97C04G075800(Cla97C04G075800);Cla97C04G075810(Cla97C04G075810);Cla97C04G075820(Cla97C04G075820);Cla97C04G075830(Cla97C04G075830);Cla97C04G075840(Cla97C04G075840);Cla97C04G075850(Cla97C04G075850);Cla97C04G075860(Cla97C04G075860);Cla97C07G138590(Cla97C07G138590);Cla97C07G138600(Cla97C07G138600);Cla97C07G138620(Cla97C07G138620)	Cla97C06G119210(Cla97C06G119210)
GO:0015116	MF	sulfate transmembrane transporter activity	4	4	8	16	0.000273569921301895	0.0155022955404407	Cla97C01G017790(Cla97C01G017790);Cla97C08G154850(Cla97C08G154850);Cla97C08G154860(Cla97C08G154860);Cla97C09G164340(Cla97C09G164340)	Cla97C03G060150(Cla97C03G060150);Cla97C06G119540(Cla97C06G119540);Cla97C09G177260(Cla97C09G177260);Cla97C11G221380(Cla97C11G221380)
GO:2000022	BP	regulation of jasmonic acid mediated signaling pathway	12	1	13	37	0.00027998248383665	0.00946289422435065	Cla97C01G016240(Cla97C01G016240);Cla97C01G024650(Cla97C01G024650);Cla97C03G058010(Cla97C03G058010);Cla97C03G065120(Cla97C03G065120);Cla97C04G077350(Cla97C04G077350);Cla97C05G101190(Cla97C05G101190);Cla97C06G111100(Cla97C06G111100);Cla97C07G132700(Cla97C07G132700);Cla97C07G141340(Cla97C07G141340);Cla97C08G149140(Cla97C08G149140);Cla97C08G159210(Cla97C08G159210);Cla97C09G163190(Cla97C09G163190)	Cla97C10G199910(Cla97C10G199910)
GO:0071215	BP	cellular response to abscisic acid stimulus	41	14	55	282	0.000294506499127322	0.00971477740579864	Cla97C01G000140(Cla97C01G000140);Cla97C01G014800(Cla97C01G014800);Cla97C01G016240(Cla97C01G016240);Cla97C01G018530(Cla97C01G018530);Cla97C01G019720(Cla97C01G019720);Cla97C01G020790(Cla97C01G020790);Cla97C01G021640(Cla97C01G021640);Cla97C01G023750(Cla97C01G023750);Cla97C02G026280(Cla97C02G026280);Cla97C02G045990(Cla97C02G045990);Cla97C02G050490(Cla97C02G050490);Cla97C03G050890(Cla97C03G050890);Cla…	Cla97C01G003970(Cla97C01G003970);Cla97C02G035390(Cla97C02G035390);Cla97C02G042390(Cla97C02G042390);Cla97C03G066730(Cla97C03G066730);Cla97C05G092860(Cla97C05G092860);Cla97C05G096980(Cla97C05G096980);Cla97C05G099080(Cla97C05G099080);Cla97C05G104390(Cla97C05G104390);Cla97C08G147960(Cla97C08G147960);Cla97C09G172410(Cla97C09G172410);Cla97C09G174190(Cla97C09G174190);Cla97C09G174200(Cla97C09G174200);Cla…
GO:0097306	BP	cellular response to alcohol	41	14	55	282	0.000294506499127322	0.00971477740579864	Cla97C01G000140(Cla97C01G000140);Cla97C01G014800(Cla97C01G014800);Cla97C01G016240(Cla97C01G016240);Cla97C01G018530(Cla97C01G018530);Cla97C01G019720(Cla97C01G019720);Cla97C01G020790(Cla97C01G020790);Cla97C01G021640(Cla97C01G021640);Cla97C01G023750(Cla97C01G023750);Cla97C02G026280(Cla97C02G026280);Cla97C02G045990(Cla97C02G045990);Cla97C02G050490(Cla97C02G050490);Cla97C03G050890(Cla97C03G050890);Cla…	Cla97C01G003970(Cla97C01G003970);Cla97C02G035390(Cla97C02G035390);Cla97C02G042390(Cla97C02G042390);Cla97C03G066730(Cla97C03G066730);Cla97C05G092860(Cla97C05G092860);Cla97C05G096980(Cla97C05G096980);Cla97C05G099080(Cla97C05G099080);Cla97C05G104390(Cla97C05G104390);Cla97C08G147960(Cla97C08G147960);Cla97C09G172410(Cla97C09G172410);Cla97C09G174190(Cla97C09G174190);Cla97C09G174200(Cla97C09G174200);Cla…
GO:0009738	BP	abscisic acid-activated signaling pathway	40	10	50	250	0.000295346110056853	0.00971477740579864	Cla97C01G000140(Cla97C01G000140);Cla97C01G014800(Cla97C01G014800);Cla97C01G016240(Cla97C01G016240);Cla97C01G018530(Cla97C01G018530);Cla97C01G019720(Cla97C01G019720);Cla97C01G020790(Cla97C01G020790);Cla97C01G021640(Cla97C01G021640);Cla97C01G023750(Cla97C01G023750);Cla97C02G026280(Cla97C02G026280);Cla97C02G045990(Cla97C02G045990);Cla97C02G050490(Cla97C02G050490);Cla97C03G050890(Cla97C03G050890);Cla…	Cla97C01G003970(Cla97C01G003970);Cla97C02G035390(Cla97C02G035390);Cla97C05G092860(Cla97C05G092860);Cla97C05G096980(Cla97C05G096980);Cla97C05G099080(Cla97C05G099080);Cla97C05G104390(Cla97C05G104390);Cla97C08G147960(Cla97C08G147960);Cla97C09G172410(Cla97C09G172410);Cla97C09G174770(Cla97C09G174770);Cla97C10G199910(Cla97C10G199910)
GO:0090693	BP	plant organ senescence	26	4	30	128	0.000311141065576371	0.0101437494299412	Cla97C01G003720(Cla97C01G003720);Cla97C02G032660(Cla97C02G032660);Cla97C03G052080(Cla97C03G052080);Cla97C03G065490(Cla97C03G065490);Cla97C03G066180(Cla97C03G066180);Cla97C04G074040(Cla97C04G074040);Cla97C05G081570(Cla97C05G081570);Cla97C05G087480(Cla97C05G087480);Cla97C05G089010(Cla97C05G089010);Cla97C05G090930(Cla97C05G090930);Cla97C05G106120(Cla97C05G106120);Cla97C07G141890(Cla97C07G141890);Cla…	Cla97C01G001370(Cla97C01G001370);Cla97C02G035390(Cla97C02G035390);Cla97C06G112650(Cla97C06G112650);Cla97C06G116170(Cla97C06G116170)
GO:0097305	BP	response to alcohol	74	20	94	545	0.000329250382048017	0.0106399860303938	Cla97C01G000140(Cla97C01G000140);Cla97C01G000990(Cla97C01G000990);Cla97C01G001510(Cla97C01G001510);Cla97C01G014800(Cla97C01G014800);Cla97C01G016240(Cla97C01G016240);Cla97C01G018530(Cla97C01G018530);Cla97C01G019720(Cla97C01G019720);Cla97C01G020790(Cla97C01G020790);Cla97C01G021640(Cla97C01G021640);Cla97C01G021910(Cla97C01G021910);Cla97C01G022320(Cla97C01G022320);Cla97C01G022420(Cla97C01G022420);Cla…	Cla97C01G003970(Cla97C01G003970);Cla97C01G006620(Cla97C01G006620);Cla97C02G035390(Cla97C02G035390);Cla97C02G042390(Cla97C02G042390);Cla97C03G065245(Cla97C03G065245);Cla97C03G066730(Cla97C03G066730);Cla97C05G092860(Cla97C05G092860);Cla97C05G093500(Cla97C05G093500);Cla97C05G096980(Cla97C05G096980);Cla97C05G099080(Cla97C05G099080);Cla97C05G104390(Cla97C05G104390);Cla97C06G119210(Cla97C06G119210);Cla…
GO:0048046	CC	apoplast	33	22	55	290	0.000340659527841866	0.0244301547109453	Cla97C01G015990(Cla97C01G015990);Cla97C01G025380(Cla97C01G025380);Cla97C02G046700(Cla97C02G046700);Cla97C04G068700(Cla97C04G068700);Cla97C04G071440(Cla97C04G071440);Cla97C04G071650(Cla97C04G071650);Cla97C04G076580(Cla97C04G076580);Cla97C05G081520(Cla97C05G081520);Cla97C05G101160(Cla97C05G101160);Cla97C05G105040(Cla97C05G105040);Cla97C05G107470(Cla97C05G107470);Cla97C06G114640(Cla97C06G114640);Cla…	Cla97C01G019120(Cla97C01G019120);Cla97C02G027980(Cla97C02G027980);Cla97C02G047600(Cla97C02G047600);Cla97C02G048700(Cla97C02G048700);Cla97C03G051230(Cla97C03G051230);Cla97C03G053880(Cla97C03G053880);Cla97C03G063130(Cla97C03G063130);Cla97C04G068660(Cla97C04G068660);Cla97C04G076840(Cla97C04G076840);Cla97C05G088730(Cla97C05G088730);Cla97C05G100030(Cla97C05G100030);Cla97C06G114170(Cla97C06G114170);Cla…
GO:0009409	BP	response to cold	49	10	59	310	0.000353124465214693	0.0113122654769646	Cla97C01G003220(Cla97C01G003220);Cla97C01G006860(Cla97C01G006860);Cla97C01G016680(Cla97C01G016680);Cla97C02G027870(Cla97C02G027870);Cla97C02G033740(Cla97C02G033740);Cla97C02G035150(Cla97C02G035150);Cla97C03G050940(Cla97C03G050940);Cla97C03G052910(Cla97C03G052910);Cla97C03G064990(Cla97C03G064990);Cla97C04G071650(Cla97C04G071650);Cla97C04G074040(Cla97C04G074040);Cla97C04G076580(Cla97C04G076580);Cla…	Cla97C01G016080(Cla97C01G016080);Cla97C02G043360(Cla97C02G043360);Cla97C04G074610(Cla97C04G074610);Cla97C05G099080(Cla97C05G099080);Cla97C05G104600(Cla97C05G104600);Cla97C06G116120(Cla97C06G116120);Cla97C06G118700(Cla97C06G118700);Cla97C07G131290(Cla97C07G131290);Cla97C09G172410(Cla97C09G172410);Cla97C10G197000(Cla97C10G197000)
GO:1900057	BP	positive regulation of leaf senescence	4	3	7	13	0.000361874756879208	0.0113944154217351	Cla97C08G151580(Cla97C08G151580);Cla97C08G155920(Cla97C08G155920);Cla97C08G159000(Cla97C08G159000);Cla97C11G221890(Cla97C11G221890)	Cla97C02G035390(Cla97C02G035390);Cla97C06G112650(Cla97C06G112650);Cla97C06G116170(Cla97C06G116170)
GO:1905623	BP	positive regulation of leaf development	4	3	7	13	0.000361874756879208	0.0113944154217351	Cla97C08G151580(Cla97C08G151580);Cla97C08G155920(Cla97C08G155920);Cla97C08G159000(Cla97C08G159000);Cla97C11G221890(Cla97C11G221890)	Cla97C02G035390(Cla97C02G035390);Cla97C06G112650(Cla97C06G112650);Cla97C06G116170(Cla97C06G116170)
GO:0046527	MF	glucosyltransferase activity	27	12	39	182	0.000362829494938936	0.0196257772262424	Cla97C01G014710(Cla97C01G014710);Cla97C02G033110(Cla97C02G033110);Cla97C02G035450(Cla97C02G035450);Cla97C02G035460(Cla97C02G035460);Cla97C02G045300(Cla97C02G045300);Cla97C03G051170(Cla97C03G051170);Cla97C03G064990(Cla97C03G064990);Cla97C05G081160(Cla97C05G081160);Cla97C05G088810(Cla97C05G088810);Cla97C05G091550(Cla97C05G091550);Cla97C05G107140(Cla97C05G107140);Cla97C06G122590(Cla97C06G122590);Cla…	Cla97C01G018700(Cla97C01G018700);Cla97C02G026770(Cla97C02G026770);Cla97C02G027980(Cla97C02G027980);Cla97C02G047600(Cla97C02G047600);Cla97C03G053880(Cla97C03G053880);Cla97C05G097800(Cla97C05G097800);Cla97C07G138180(Cla97C07G138180);Cla97C09G174190(Cla97C09G174190);Cla97C09G174200(Cla97C09G174200);Cla97C09G177170(Cla97C09G177170);Cla97C09G177500(Cla97C09G177500);Cla97C10G195970(Cla97C10G195970)
GO:0042445	BP	hormone metabolic process	33	21	54	278	0.00036945317041847	0.0115344532188275	Cla97C01G003220(Cla97C01G003220);Cla97C01G004630(Cla97C01G004630);Cla97C01G021180(Cla97C01G021180);Cla97C02G041620(Cla97C02G041620);Cla97C03G059310(Cla97C03G059310);Cla97C03G060720(Cla97C03G060720);Cla97C03G065380(Cla97C03G065380);Cla97C03G066110(Cla97C03G066110);Cla97C04G075930(Cla97C04G075930);Cla97C04G077300(Cla97C04G077300);Cla97C04G077840(Cla97C04G077840);Cla97C05G089010(Cla97C05G089010);Cla…	Cla97C01G001370(Cla97C01G001370);Cla97C02G030510(Cla97C02G030510);Cla97C04G070780(Cla97C04G070780);Cla97C05G090160(Cla97C05G090160);Cla97C05G093780(Cla97C05G093780);Cla97C05G099710(Cla97C05G099710);Cla97C05G100630(Cla97C05G100630);Cla97C05G100650(Cla97C05G100650);Cla97C06G110570(Cla97C06G110570);Cla97C06G117620(Cla97C06G117620);Cla97C06G118280(Cla97C06G118280);Cla97C07G128590(Cla97C07G128590);Cla…
GO:0034654	BP	nucleobase-containing compound biosynthetic process	247	94	341	2376	0.000374900047122579	0.0116061493579797	Cla97C00G000040(Cla97C00G000040);Cla97C01G000990(Cla97C01G000990);Cla97C01G001310(Cla97C01G001310);Cla97C01G001990(Cla97C01G001990);Cla97C01G003110(Cla97C01G003110);Cla97C01G003210(Cla97C01G003210);Cla97C01G003220(Cla97C01G003220);Cla97C01G004570(Cla97C01G004570);Cla97C01G004700(Cla97C01G004700);Cla97C01G004910(Cla97C01G004910);Cla97C01G004920(Cla97C01G004920);Cla97C01G005630(Cla97C01G005630);Cla…	Cla97C01G006620(Cla97C01G006620);Cla97C01G008550(Cla97C01G008550);Cla97C01G009910(Cla97C01G009910);Cla97C01G012490(Cla97C01G012490);Cla97C01G013400(Cla97C01G013400);Cla97C01G016080(Cla97C01G016080);Cla97C01G016580(Cla97C01G016580);Cla97C01G020660(Cla97C01G020660);Cla97C02G028610(Cla97C02G028610);Cla97C02G035750(Cla97C02G035750);Cla97C02G036700(Cla97C02G036700);Cla97C02G037490(Cla97C02G037490);Cla…
GO:0045229	BP	external encapsulating structure organization	55	34	89	513	0.000386910659217547	0.0118781572379787	Cla97C01G001510(Cla97C01G001510);Cla97C01G005820(Cla97C01G005820);Cla97C01G014710(Cla97C01G014710);Cla97C01G015110(Cla97C01G015110);Cla97C01G015240(Cla97C01G015240);Cla97C01G017460(Cla97C01G017460);Cla97C01G018180(Cla97C01G018180);Cla97C01G019550(Cla97C01G019550);Cla97C01G021790(Cla97C01G021790);Cla97C01G024610(Cla97C01G024610);Cla97C01G026090(Cla97C01G026090);Cla97C02G035450(Cla97C02G035450);Cla…	Cla97C01G004220(Cla97C01G004220);Cla97C01G007540(Cla97C01G007540);Cla97C01G019120(Cla97C01G019120);Cla97C02G026770(Cla97C02G026770);Cla97C02G027500(Cla97C02G027500);Cla97C02G027980(Cla97C02G027980);Cla97C02G031140(Cla97C02G031140);Cla97C02G036530(Cla97C02G036530);Cla97C02G043310(Cla97C02G043310);Cla97C02G047600(Cla97C02G047600);Cla97C02G048700(Cla97C02G048700);Cla97C03G052380(Cla97C03G052380);Cla…
GO:0010468	BP	regulation of gene expression	236	85	321	2224	0.000393096204672118	0.0119683175042321	Cla97C01G000990(Cla97C01G000990);Cla97C01G001310(Cla97C01G001310);Cla97C01G001990(Cla97C01G001990);Cla97C01G003110(Cla97C01G003110);Cla97C01G003210(Cla97C01G003210);Cla97C01G003220(Cla97C01G003220);Cla97C01G004570(Cla97C01G004570);Cla97C01G004700(Cla97C01G004700);Cla97C01G004910(Cla97C01G004910);Cla97C01G004920(Cla97C01G004920);Cla97C01G005630(Cla97C01G005630);Cla97C01G008510(Cla97C01G008510);Cla…	Cla97C01G006620(Cla97C01G006620);Cla97C01G008550(Cla97C01G008550);Cla97C01G009910(Cla97C01G009910);Cla97C01G012490(Cla97C01G012490);Cla97C01G013400(Cla97C01G013400);Cla97C01G016080(Cla97C01G016080);Cla97C01G016580(Cla97C01G016580);Cla97C02G028610(Cla97C02G028610);Cla97C02G035750(Cla97C02G035750);Cla97C02G036700(Cla97C02G036700);Cla97C02G037490(Cla97C02G037490);Cla97C02G042390(Cla97C02G042390);Cla…
GO:2000024	BP	regulation of leaf development	12	5	17	58	0.000417720736499462	0.0126137966660985	Cla97C01G001310(Cla97C01G001310);Cla97C01G003720(Cla97C01G003720);Cla97C01G011320(Cla97C01G011320);Cla97C08G151580(Cla97C08G151580);Cla97C08G155920(Cla97C08G155920);Cla97C08G159000(Cla97C08G159000);Cla97C09G183600(Cla97C09G183600);Cla97C09G184120(Cla97C09G184120);Cla97C10G193930(Cla97C10G193930);Cla97C10G206240(Cla97C10G206240);Cla97C11G221890(Cla97C11G221890);Cla97C11G222480(Cla97C11G222480)	Cla97C01G006620(Cla97C01G006620);Cla97C02G035390(Cla97C02G035390);Cla97C06G111690(Cla97C06G111690);Cla97C06G112650(Cla97C06G112650);Cla97C06G116170(Cla97C06G116170)
GO:0005976	BP	polysaccharide metabolic process	41	28	69	379	0.00044312655491773	0.0132721807180237	Cla97C01G005540(Cla97C01G005540);Cla97C01G014710(Cla97C01G014710);Cla97C01G015240(Cla97C01G015240);Cla97C01G018250(Cla97C01G018250);Cla97C01G021790(Cla97C01G021790);Cla97C02G026800(Cla97C02G026800);Cla97C02G028050(Cla97C02G028050);Cla97C02G035450(Cla97C02G035450);Cla97C02G035460(Cla97C02G035460);Cla97C03G057860(Cla97C03G057860);Cla97C03G058650(Cla97C03G058650);Cla97C03G065020(Cla97C03G065020);Cla…	Cla97C01G004220(Cla97C01G004220);Cla97C01G007540(Cla97C01G007540);Cla97C01G019120(Cla97C01G019120);Cla97C02G026770(Cla97C02G026770);Cla97C02G027500(Cla97C02G027500);Cla97C02G027980(Cla97C02G027980);Cla97C02G042390(Cla97C02G042390);Cla97C02G045770(Cla97C02G045770);Cla97C02G047600(Cla97C02G047600);Cla97C02G048700(Cla97C02G048700);Cla97C03G052780(Cla97C03G052780);Cla97C03G053500(Cla97C03G053500);Cla…
GO:0072330	BP	monocarboxylic acid biosynthetic process	54	9	63	341	0.00051956206866673	0.0154360214594212	Cla97C01G001510(Cla97C01G001510);Cla97C01G015110(Cla97C01G015110);Cla97C01G024630(Cla97C01G024630);Cla97C02G041370(Cla97C02G041370);Cla97C02G041400(Cla97C02G041400);Cla97C02G041420(Cla97C02G041420);Cla97C02G050490(Cla97C02G050490);Cla97C03G054650(Cla97C03G054650);Cla97C03G060720(Cla97C03G060720);Cla97C03G065380(Cla97C03G065380);Cla97C03G066110(Cla97C03G066110);Cla97C03G066280(Cla97C03G066280);Cla…	Cla97C01G020660(Cla97C01G020660);Cla97C02G041360(Cla97C02G041360);Cla97C02G045455(Cla97C02G045455);Cla97C03G058030(Cla97C03G058030);Cla97C05G104600(Cla97C05G104600);Cla97C06G111480(Cla97C06G111480);Cla97C08G144790(Cla97C08G144790);Cla97C09G162050(Cla97C09G162050);Cla97C11G218970(Cla97C11G218970)
GO:0044425	CC	membrane part	335	129	464	3426	0.000532677451679789	0.0297227876675366	Cla97C01G000240(Cla97C01G000240);Cla97C01G000880(Cla97C01G000880);Cla97C01G002200(Cla97C01G002200);Cla97C01G003140(Cla97C01G003140);Cla97C01G003190(Cla97C01G003190);Cla97C01G003480(Cla97C01G003480);Cla97C01G003720(Cla97C01G003720);Cla97C01G003830(Cla97C01G003830);Cla97C01G004630(Cla97C01G004630);Cla97C01G005820(Cla97C01G005820);Cla97C01G006780(Cla97C01G006780);Cla97C01G006970(Cla97C01G006970);Cla…	Cla97C01G000640(Cla97C01G000640);Cla97C01G003610(Cla97C01G003610);Cla97C01G003970(Cla97C01G003970);Cla97C01G004050(Cla97C01G004050);Cla97C01G004300(Cla97C01G004300);Cla97C01G007230(Cla97C01G007230);Cla97C01G007540(Cla97C01G007540);Cla97C01G009260(Cla97C01G009260);Cla97C01G010240(Cla97C01G010240);Cla97C01G012970(Cla97C01G012970);Cla97C01G013430(Cla97C01G013430);Cla97C01G014030(Cla97C01G014030);Cla…
GO:0016020	CC	membrane	455	187	642	4878	0.000532878663362209	0.0297227876675366	Cla97C01G000140(Cla97C01G000140);Cla97C01G000200(Cla97C01G000200);Cla97C01G000240(Cla97C01G000240);Cla97C01G000880(Cla97C01G000880);Cla97C01G001510(Cla97C01G001510);Cla97C01G001920(Cla97C01G001920);Cla97C01G002200(Cla97C01G002200);Cla97C01G002380(Cla97C01G002380);Cla97C01G003140(Cla97C01G003140);Cla97C01G003150(Cla97C01G003150);Cla97C01G003190(Cla97C01G003190);Cla97C01G003250(Cla97C01G003250);Cla…	Cla97C01G000640(Cla97C01G000640);Cla97C01G003610(Cla97C01G003610);Cla97C01G003970(Cla97C01G003970);Cla97C01G004050(Cla97C01G004050);Cla97C01G004300(Cla97C01G004300);Cla97C01G007230(Cla97C01G007230);Cla97C01G007540(Cla97C01G007540);Cla97C01G009260(Cla97C01G009260);Cla97C01G010240(Cla97C01G010240);Cla97C01G012970(Cla97C01G012970);Cla97C01G013430(Cla97C01G013430);Cla97C01G014030(Cla97C01G014030);Cla…
GO:0015103	MF	inorganic anion transmembrane transporter activity	12	9	21	80	0.000537680333152962	0.0268899416892744	Cla97C01G000880(Cla97C01G000880);Cla97C01G002200(Cla97C01G002200);Cla97C01G012190(Cla97C01G012190);Cla97C01G017790(Cla97C01G017790);Cla97C01G023940(Cla97C01G023940);Cla97C02G028410(Cla97C02G028410);Cla97C05G107720(Cla97C05G107720);Cla97C08G154850(Cla97C08G154850);Cla97C08G154860(Cla97C08G154860);Cla97C08G156420(Cla97C08G156420);Cla97C09G164340(Cla97C09G164340);Cla97C11G225110(Cla97C11G225110)	Cla97C01G004050(Cla97C01G004050);Cla97C03G060150(Cla97C03G060150);Cla97C06G119540(Cla97C06G119540);Cla97C06G124410(Cla97C06G124410);Cla97C09G164020(Cla97C09G164020);Cla97C09G177260(Cla97C09G177260);Cla97C10G187430(Cla97C10G187430);Cla97C11G213990(Cla97C11G213990);Cla97C11G221380(Cla97C11G221380)
GO:0015291	MF	secondary active transmembrane transporter activity	25	23	48	242	0.000542318151716459	0.0268899416892744	Cla97C01G003190(Cla97C01G003190);Cla97C01G012190(Cla97C01G012190);Cla97C01G015210(Cla97C01G015210);Cla97C01G017790(Cla97C01G017790);Cla97C01G017890(Cla97C01G017890);Cla97C02G041620(Cla97C02G041620);Cla97C02G044850(Cla97C02G044850);Cla97C03G050930(Cla97C03G050930);Cla97C03G051800(Cla97C03G051800);Cla97C03G066040(Cla97C03G066040);Cla97C03G067220(Cla97C03G067220);Cla97C05G089770(Cla97C05G089770);Cla…	Cla97C01G003610(Cla97C01G003610);Cla97C01G004050(Cla97C01G004050);Cla97C01G007230(Cla97C01G007230);Cla97C01G021760(Cla97C01G021760);Cla97C02G028330(Cla97C02G028330);Cla97C02G038960(Cla97C02G038960);Cla97C03G060150(Cla97C03G060150);Cla97C04G069970(Cla97C04G069970);Cla97C05G085120(Cla97C05G085120);Cla97C05G105710(Cla97C05G105710);Cla97C06G115060(Cla97C06G115060);Cla97C06G119540(Cla97C06G119540);Cla…
GO:0010268	BP	brassinosteroid homeostasis	6	6	12	35	0.000617369182606197	0.0181951045497698	Cla97C01G004630(Cla97C01G004630);Cla97C05G100640(Cla97C05G100640);Cla97C06G117610(Cla97C06G117610);Cla97C06G117800(Cla97C06G117800);Cla97C07G137840(Cla97C07G137840);Cla97C11G211710(Cla97C11G211710)	Cla97C05G090160(Cla97C05G090160);Cla97C05G100630(Cla97C05G100630);Cla97C05G100650(Cla97C05G100650);Cla97C06G117620(Cla97C06G117620);Cla97C09G180900(Cla97C09G180900);Cla97C11G209280(Cla97C11G209280)
GO:0071555	BP	cell wall organization	52	32	84	486	0.000630421468348073	0.0184323229317008	Cla97C01G001510(Cla97C01G001510);Cla97C01G005820(Cla97C01G005820);Cla97C01G014710(Cla97C01G014710);Cla97C01G015110(Cla97C01G015110);Cla97C01G015240(Cla97C01G015240);Cla97C01G019550(Cla97C01G019550);Cla97C01G021790(Cla97C01G021790);Cla97C01G024610(Cla97C01G024610);Cla97C01G026090(Cla97C01G026090);Cla97C02G035450(Cla97C02G035450);Cla97C02G035460(Cla97C02G035460);Cla97C03G051250(Cla97C03G051250);Cla…	Cla97C01G004220(Cla97C01G004220);Cla97C01G007540(Cla97C01G007540);Cla97C01G019120(Cla97C01G019120);Cla97C02G026770(Cla97C02G026770);Cla97C02G027500(Cla97C02G027500);Cla97C02G027980(Cla97C02G027980);Cla97C02G031140(Cla97C02G031140);Cla97C02G043310(Cla97C02G043310);Cla97C02G047600(Cla97C02G047600);Cla97C02G048700(Cla97C02G048700);Cla97C03G052380(Cla97C03G052380);Cla97C03G053500(Cla97C03G053500);Cla…
GO:0071396	BP	cellular response to lipid	56	21	77	439	0.000676406981837167	0.0195858989719378	Cla97C01G000140(Cla97C01G000140);Cla97C01G005820(Cla97C01G005820);Cla97C01G008510(Cla97C01G008510);Cla97C01G011320(Cla97C01G011320);Cla97C01G014800(Cla97C01G014800);Cla97C01G016240(Cla97C01G016240);Cla97C01G018530(Cla97C01G018530);Cla97C01G019720(Cla97C01G019720);Cla97C01G020790(Cla97C01G020790);Cla97C01G021640(Cla97C01G021640);Cla97C01G023750(Cla97C01G023750);Cla97C02G026280(Cla97C02G026280);Cla…	Cla97C01G003970(Cla97C01G003970);Cla97C01G006620(Cla97C01G006620);Cla97C02G035390(Cla97C02G035390);Cla97C02G042390(Cla97C02G042390);Cla97C03G066730(Cla97C03G066730);Cla97C04G077180(Cla97C04G077180);Cla97C05G092860(Cla97C05G092860);Cla97C05G096980(Cla97C05G096980);Cla97C05G099080(Cla97C05G099080);Cla97C05G104390(Cla97C05G104390);Cla97C06G110570(Cla97C06G110570);Cla97C07G128590(Cla97C07G128590);Cla…
GO:0016131	BP	brassinosteroid metabolic process	7	7	14	45	0.000685259083622728	0.0195858989719378	Cla97C01G004630(Cla97C01G004630);Cla97C05G100640(Cla97C05G100640);Cla97C06G117610(Cla97C06G117610);Cla97C06G117800(Cla97C06G117800);Cla97C07G137840(Cla97C07G137840);Cla97C10G202920(Cla97C10G202920);Cla97C11G211710(Cla97C11G211710)	Cla97C05G090160(Cla97C05G090160);Cla97C05G100630(Cla97C05G100630);Cla97C05G100650(Cla97C05G100650);Cla97C06G117620(Cla97C06G117620);Cla97C07G143370(Cla97C07G143370);Cla97C09G180900(Cla97C09G180900);Cla97C11G209280(Cla97C11G209280)
GO:0008272	BP	sulfate transport	4	5	9	22	0.000685825452600427	0.0195858989719378	Cla97C01G017790(Cla97C01G017790);Cla97C08G154850(Cla97C08G154850);Cla97C08G154860(Cla97C08G154860);Cla97C09G164340(Cla97C09G164340)	Cla97C02G028610(Cla97C02G028610);Cla97C03G060150(Cla97C03G060150);Cla97C06G119540(Cla97C06G119540);Cla97C09G177260(Cla97C09G177260);Cla97C11G221380(Cla97C11G221380)
GO:0015743	BP	malate transport	5	3	8	18	0.000707913467961914	0.0199080398165778	Cla97C01G002200(Cla97C01G002200);Cla97C01G017790(Cla97C01G017790);Cla97C07G128420(Cla97C07G128420);Cla97C08G154850(Cla97C08G154850);Cla97C08G154860(Cla97C08G154860)	Cla97C01G010240(Cla97C01G010240);Cla97C01G014030(Cla97C01G014030);Cla97C06G124410(Cla97C06G124410)
GO:0071423	BP	malate transmembrane transport	5	3	8	18	0.000707913467961914	0.0199080398165778	Cla97C01G002200(Cla97C01G002200);Cla97C01G017790(Cla97C01G017790);Cla97C07G128420(Cla97C07G128420);Cla97C08G154850(Cla97C08G154850);Cla97C08G154860(Cla97C08G154860)	Cla97C01G010240(Cla97C01G010240);Cla97C01G014030(Cla97C01G014030);Cla97C06G124410(Cla97C06G124410)
GO:0019222	BP	regulation of metabolic process	279	104	383	2722	0.000716287395920114	0.0199909300497705	Cla97C00G000300(Cla97C00G000300);Cla97C01G000990(Cla97C01G000990);Cla97C01G001310(Cla97C01G001310);Cla97C01G001510(Cla97C01G001510);Cla97C01G001990(Cla97C01G001990);Cla97C01G003110(Cla97C01G003110);Cla97C01G003140(Cla97C01G003140);Cla97C01G003210(Cla97C01G003210);Cla97C01G003220(Cla97C01G003220);Cla97C01G003720(Cla97C01G003720);Cla97C01G004570(Cla97C01G004570);Cla97C01G004700(Cla97C01G004700);Cla…	Cla97C01G006620(Cla97C01G006620);Cla97C01G007230(Cla97C01G007230);Cla97C01G008550(Cla97C01G008550);Cla97C01G009910(Cla97C01G009910);Cla97C01G012490(Cla97C01G012490);Cla97C01G013400(Cla97C01G013400);Cla97C01G014240(Cla97C01G014240);Cla97C01G016080(Cla97C01G016080);Cla97C01G016580(Cla97C01G016580);Cla97C01G021760(Cla97C01G021760);Cla97C02G028610(Cla97C02G028610);Cla97C02G035390(Cla97C02G035390);Cla…
GO:0015140	MF	malate transmembrane transporter activity	5	3	8	18	0.000740398046326702	0.0343996763589541	Cla97C01G002200(Cla97C01G002200);Cla97C01G017790(Cla97C01G017790);Cla97C07G128420(Cla97C07G128420);Cla97C08G154850(Cla97C08G154850);Cla97C08G154860(Cla97C08G154860)	Cla97C01G010240(Cla97C01G010240);Cla97C01G014030(Cla97C01G014030);Cla97C06G124410(Cla97C06G124410)
GO:0008509	MF	anion transmembrane transporter activity	24	17	41	201	0.000751589567506561	0.0343996763589541	Cla97C01G000880(Cla97C01G000880);Cla97C01G002200(Cla97C01G002200);Cla97C01G012190(Cla97C01G012190);Cla97C01G017790(Cla97C01G017790);Cla97C01G018180(Cla97C01G018180);Cla97C01G023940(Cla97C01G023940);Cla97C02G028410(Cla97C02G028410);Cla97C02G041620(Cla97C02G041620);Cla97C03G066040(Cla97C03G066040);Cla97C05G107720(Cla97C05G107720);Cla97C06G125930(Cla97C06G125930);Cla97C07G128420(Cla97C07G128420);Cla…	Cla97C01G004050(Cla97C01G004050);Cla97C01G010240(Cla97C01G010240);Cla97C01G014030(Cla97C01G014030);Cla97C01G021760(Cla97C01G021760);Cla97C03G060150(Cla97C03G060150);Cla97C05G085120(Cla97C05G085120);Cla97C05G092810(Cla97C05G092810);Cla97C05G102840(Cla97C05G102840);Cla97C06G119540(Cla97C06G119540);Cla97C06G124410(Cla97C06G124410);Cla97C07G139720(Cla97C07G139720);Cla97C08G150400(Cla97C08G150400);Cla…
GO:0009505	CC	plant-type cell wall	20	22	42	214	0.000809985720709799	0.0406612831796319	Cla97C01G001510(Cla97C01G001510);Cla97C01G005820(Cla97C01G005820);Cla97C01G007340(Cla97C01G007340);Cla97C01G024610(Cla97C01G024610);Cla97C01G025380(Cla97C01G025380);Cla97C02G030360(Cla97C02G030360);Cla97C02G030370(Cla97C02G030370);Cla97C04G068700(Cla97C04G068700);Cla97C04G071620(Cla97C04G071620);Cla97C05G087960(Cla97C05G087960);Cla97C05G087970(Cla97C05G087970);Cla97C06G120340(Cla97C06G120340);Cla…	Cla97C01G003970(Cla97C01G003970);Cla97C02G028720(Cla97C02G028720);Cla97C02G048700(Cla97C02G048700);Cla97C03G052380(Cla97C03G052380);Cla97C03G065250(Cla97C03G065250);Cla97C04G068660(Cla97C04G068660);Cla97C05G093500(Cla97C05G093500);Cla97C05G096160(Cla97C05G096160);Cla97C05G100030(Cla97C05G100030);Cla97C06G114170(Cla97C06G114170);Cla97C07G131710(Cla97C07G131710);Cla97C07G135790(Cla97C07G135790);Cla…
GO:0015698	BP	inorganic anion transport	14	11	25	106	0.000864407035018304	0.0239434249399055	Cla97C01G000880(Cla97C01G000880);Cla97C01G002200(Cla97C01G002200);Cla97C01G012190(Cla97C01G012190);Cla97C01G017790(Cla97C01G017790);Cla97C01G023940(Cla97C01G023940);Cla97C02G028410(Cla97C02G028410);Cla97C05G107720(Cla97C05G107720);Cla97C08G148280(Cla97C08G148280);Cla97C08G154850(Cla97C08G154850);Cla97C08G154860(Cla97C08G154860);Cla97C08G156420(Cla97C08G156420);Cla97C09G164340(Cla97C09G164340);Cla…	Cla97C01G004050(Cla97C01G004050);Cla97C02G028610(Cla97C02G028610);Cla97C03G060150(Cla97C03G060150);Cla97C05G085120(Cla97C05G085120);Cla97C06G119540(Cla97C06G119540);Cla97C06G124410(Cla97C06G124410);Cla97C09G164020(Cla97C09G164020);Cla97C09G177260(Cla97C09G177260);Cla97C10G187430(Cla97C10G187430);Cla97C11G213990(Cla97C11G213990);Cla97C11G221380(Cla97C11G221380)
GO:0009416	BP	response to light stimulus	67	36	103	626	0.000969543433432847	0.0263456851195124	Cla97C01G011320(Cla97C01G011320);Cla97C01G011860(Cla97C01G011860);Cla97C01G011870(Cla97C01G011870);Cla97C01G016340(Cla97C01G016340);Cla97C01G016440(Cla97C01G016440);Cla97C01G019240(Cla97C01G019240);Cla97C02G031000(Cla97C02G031000);Cla97C02G033740(Cla97C02G033740);Cla97C03G051790(Cla97C03G051790);Cla97C03G052910(Cla97C03G052910);Cla97C03G060420(Cla97C03G060420);Cla97C03G060430(Cla97C03G060430);Cla…	Cla97C01G006620(Cla97C01G006620);Cla97C01G009910(Cla97C01G009910);Cla97C01G012970(Cla97C01G012970);Cla97C01G013400(Cla97C01G013400);Cla97C01G021760(Cla97C01G021760);Cla97C01G024330(Cla97C01G024330);Cla97C02G034790(Cla97C02G034790);Cla97C02G035750(Cla97C02G035750);Cla97C02G036700(Cla97C02G036700);Cla97C02G042780(Cla97C02G042780);Cla97C02G046720(Cla97C02G046720);Cla97C03G052770(Cla97C03G052770);Cla…
GO:0032101	BP	regulation of response to external stimulus	20	4	24	101	0.000971237377050367	0.0263456851195124	Cla97C01G015250(Cla97C01G015250);Cla97C01G015730(Cla97C01G015730);Cla97C01G019720(Cla97C01G019720);Cla97C01G023810(Cla97C01G023810);Cla97C02G027720(Cla97C02G027720);Cla97C02G039370(Cla97C02G039370);Cla97C02G043910(Cla97C02G043910);Cla97C03G051250(Cla97C03G051250);Cla97C04G074040(Cla97C04G074040);Cla97C04G077840(Cla97C04G077840);Cla97C05G093390(Cla97C05G093390);Cla97C05G095150(Cla97C05G095150);Cla…	Cla97C05G107260(Cla97C05G107260);Cla97C06G126770(Cla97C06G126770);Cla97C08G147960(Cla97C08G147960);Cla97C09G178620(Cla97C09G178620)
GO:0048583	BP	regulation of response to stimulus	99	25	124	776	0.000972587724281674	0.0263456851195124	Cla97C00G000300(Cla97C00G000300);Cla97C01G001510(Cla97C01G001510);Cla97C01G003140(Cla97C01G003140);Cla97C01G004570(Cla97C01G004570);Cla97C01G011320(Cla97C01G011320);Cla97C01G014360(Cla97C01G014360);Cla97C01G014800(Cla97C01G014800);Cla97C01G015250(Cla97C01G015250);Cla97C01G015730(Cla97C01G015730);Cla97C01G015990(Cla97C01G015990);Cla97C01G016240(Cla97C01G016240);Cla97C01G016930(Cla97C01G016930);Cla…	Cla97C01G006620(Cla97C01G006620);Cla97C01G009910(Cla97C01G009910);Cla97C02G035390(Cla97C02G035390);Cla97C02G036700(Cla97C02G036700);Cla97C02G038280(Cla97C02G038280);Cla97C02G045460(Cla97C02G045460);Cla97C03G051320(Cla97C03G051320);Cla97C04G077180(Cla97C04G077180);Cla97C05G088730(Cla97C05G088730);Cla97C05G092860(Cla97C05G092860);Cla97C05G096980(Cla97C05G096980);Cla97C05G097330(Cla97C05G097330);Cla…
GO:0000302	BP	response to reactive oxygen species	24	9	33	155	0.00100081771838032	0.0269124998139642	Cla97C00G000300(Cla97C00G000300);Cla97C01G008920(Cla97C01G008920);Cla97C01G016680(Cla97C01G016680);Cla97C03G065380(Cla97C03G065380);Cla97C03G065490(Cla97C03G065490);Cla97C04G071120(Cla97C04G071120);Cla97C04G071130(Cla97C04G071130);Cla97C04G071960(Cla97C04G071960);Cla97C04G078780(Cla97C04G078780);Cla97C04G079850(Cla97C04G079850);Cla97C05G086420(Cla97C05G086420);Cla97C05G090930(Cla97C05G090930);Cla…	Cla97C01G007230(Cla97C01G007230);Cla97C05G096980(Cla97C05G096980);Cla97C06G112620(Cla97C06G112620);Cla97C07G136280(Cla97C07G136280);Cla97C07G139740(Cla97C07G139740);Cla97C09G172500(Cla97C09G172500);Cla97C09G174190(Cla97C09G174190);Cla97C09G174200(Cla97C09G174200);Cla97C10G201460(Cla97C10G201460)
GO:0071236	BP	cellular response to antibiotic	16	6	22	90	0.00104322306937756	0.0278495201999054	Cla97C01G016240(Cla97C01G016240);Cla97C01G018250(Cla97C01G018250);Cla97C01G019240(Cla97C01G019240);Cla97C01G023185(Cla97C01G023185);Cla97C02G029430(Cla97C02G029430);Cla97C02G035150(Cla97C02G035150);Cla97C02G036310(Cla97C02G036310);Cla97C05G101190(Cla97C05G101190);Cla97C06G112840(Cla97C06G112840);Cla97C08G148310(Cla97C08G148310);Cla97C08G149140(Cla97C08G149140);Cla97C08G151580(Cla97C08G151580);Cla…	Cla97C01G006620(Cla97C01G006620);Cla97C05G096980(Cla97C05G096980);Cla97C09G174190(Cla97C09G174190);Cla97C09G174200(Cla97C09G174200);Cla97C09G178620(Cla97C09G178620);Cla97C10G199910(Cla97C10G199910)
GO:0015556	MF	C4-dicarboxylate transmembrane transporter activity	5	3	8	19	0.00114136241304764	0.0492724053702352	Cla97C01G002200(Cla97C01G002200);Cla97C01G017790(Cla97C01G017790);Cla97C07G128420(Cla97C07G128420);Cla97C08G154850(Cla97C08G154850);Cla97C08G154860(Cla97C08G154860)	Cla97C01G010240(Cla97C01G010240);Cla97C01G014030(Cla97C01G014030);Cla97C06G124410(Cla97C06G124410)
GO:0016774	MF	phosphotransferase activity, carboxyl group as acceptor	5	0	5	8	0.00115935071459377	0.0492724053702352	Cla97C01G008130(Cla97C01G008130);Cla97C08G145480(Cla97C08G145480);Cla97C09G184300(Cla97C09G184300);Cla97C10G204670(Cla97C10G204670);Cla97C11G213550(Cla97C11G213550)	-
GO:0061630	MF	ubiquitin protein ligase activity	22	16	38	187	0.00123944804132342	0.0508601092818919	Cla97C00G000300(Cla97C00G000300);Cla97C01G008530(Cla97C01G008530);Cla97C01G017940(Cla97C01G017940);Cla97C01G018530(Cla97C01G018530);Cla97C01G023390(Cla97C01G023390);Cla97C02G033660(Cla97C02G033660);Cla97C02G041740(Cla97C02G041740);Cla97C02G045990(Cla97C02G045990);Cla97C03G065500(Cla97C03G065500);Cla97C05G087800(Cla97C05G087800);Cla97C05G107410(Cla97C05G107410);Cla97C06G111900(Cla97C06G111900);Cla…	Cla97C01G013500(Cla97C01G013500);Cla97C01G017380(Cla97C01G017380);Cla97C02G026950(Cla97C02G026950);Cla97C03G051320(Cla97C03G051320);Cla97C05G091090(Cla97C05G091090);Cla97C06G112880(Cla97C06G112880);Cla97C06G117885(Cla97C06G117885);Cla97C06G118740(Cla97C06G118740);Cla97C06G122230(Cla97C06G122230);Cla97C07G141090(Cla97C07G141090);Cla97C08G155510(Cla97C08G155510);Cla97C08G155520(Cla97C08G155520);Cla…
GO:0002831	BP	regulation of response to biotic stimulus	17	3	20	80	0.00128831066363794	0.0341448667974257	Cla97C01G015250(Cla97C01G015250);Cla97C01G015730(Cla97C01G015730);Cla97C01G019720(Cla97C01G019720);Cla97C01G023810(Cla97C01G023810);Cla97C02G039370(Cla97C02G039370);Cla97C02G043910(Cla97C02G043910);Cla97C03G051250(Cla97C03G051250);Cla97C04G074040(Cla97C04G074040);Cla97C04G077840(Cla97C04G077840);Cla97C05G093390(Cla97C05G093390);Cla97C06G111100(Cla97C06G111100);Cla97C06G126370(Cla97C06G126370);Cla…	Cla97C05G107260(Cla97C05G107260);Cla97C06G126770(Cla97C06G126770);Cla97C09G178620(Cla97C09G178620)
GO:0016757	MF	transferase activity, transferring glycosyl groups	54	20	74	426	0.00133650211776415	0.0530145840046444	Cla97C01G009410(Cla97C01G009410);Cla97C01G012130(Cla97C01G012130);Cla97C01G014710(Cla97C01G014710);Cla97C01G015240(Cla97C01G015240);Cla97C01G017710(Cla97C01G017710);Cla97C01G018250(Cla97C01G018250);Cla97C01G026090(Cla97C01G026090);Cla97C02G027720(Cla97C02G027720);Cla97C02G033110(Cla97C02G033110);Cla97C02G035450(Cla97C02G035450);Cla97C02G035460(Cla97C02G035460);Cla97C02G045300(Cla97C02G045300);Cla…	Cla97C01G013430(Cla97C01G013430);Cla97C01G018700(Cla97C01G018700);Cla97C02G026770(Cla97C02G026770);Cla97C02G027980(Cla97C02G027980);Cla97C02G045770(Cla97C02G045770);Cla97C02G047600(Cla97C02G047600);Cla97C03G053500(Cla97C03G053500);Cla97C03G053880(Cla97C03G053880);Cla97C05G097800(Cla97C05G097800);Cla97C06G112630(Cla97C06G112630);Cla97C07G138180(Cla97C07G138180);Cla97C09G164980(Cla97C09G164980);Cla…
GO:0035690	BP	cellular response to drug	17	9	26	115	0.00133878859879596	0.0351707158090828	Cla97C01G015730(Cla97C01G015730);Cla97C01G016240(Cla97C01G016240);Cla97C01G018250(Cla97C01G018250);Cla97C01G019240(Cla97C01G019240);Cla97C01G023185(Cla97C01G023185);Cla97C02G029430(Cla97C02G029430);Cla97C02G036310(Cla97C02G036310);Cla97C05G101190(Cla97C05G101190);Cla97C06G112840(Cla97C06G112840);Cla97C08G148310(Cla97C08G148310);Cla97C08G149140(Cla97C08G149140);Cla97C08G151580(Cla97C08G151580);Cla…	Cla97C01G003610(Cla97C01G003610);Cla97C01G006620(Cla97C01G006620);Cla97C05G096980(Cla97C05G096980);Cla97C08G155540(Cla97C08G155540);Cla97C09G172500(Cla97C09G172500);Cla97C09G174190(Cla97C09G174190);Cla97C09G174200(Cla97C09G174200);Cla97C09G178620(Cla97C09G178620);Cla97C10G199910(Cla97C10G199910)
GO:0080134	BP	regulation of response to stress	54	7	61	340	0.00134611045849095	0.0351707158090828	Cla97C00G000300(Cla97C00G000300);Cla97C01G001510(Cla97C01G001510);Cla97C01G004570(Cla97C01G004570);Cla97C01G015250(Cla97C01G015250);Cla97C01G015730(Cla97C01G015730);Cla97C01G016240(Cla97C01G016240);Cla97C01G018180(Cla97C01G018180);Cla97C01G018530(Cla97C01G018530);Cla97C01G019720(Cla97C01G019720);Cla97C01G022940(Cla97C01G022940);Cla97C01G023810(Cla97C01G023810);Cla97C01G023940(Cla97C01G023940);Cla…	Cla97C02G038280(Cla97C02G038280);Cla97C03G051320(Cla97C03G051320);Cla97C05G097330(Cla97C05G097330);Cla97C05G107260(Cla97C05G107260);Cla97C06G126770(Cla97C06G126770);Cla97C09G174980(Cla97C09G174980);Cla97C09G178620(Cla97C09G178620)
GO:0051865	BP	protein autoubiquitination	11	2	13	43	0.00141997513727871	0.0368393549699631	Cla97C02G045990(Cla97C02G045990);Cla97C02G048520(Cla97C02G048520);Cla97C03G051610(Cla97C03G051610);Cla97C04G071710(Cla97C04G071710);Cla97C05G098460(Cla97C05G098460);Cla97C06G122210(Cla97C06G122210);Cla97C08G155920(Cla97C08G155920);Cla97C09G168930(Cla97C09G168930);Cla97C09G179590(Cla97C09G179590);Cla97C10G195270(Cla97C10G195270);Cla97C10G201270(Cla97C10G201270)	Cla97C02G044310(Cla97C02G044310);Cla97C04G076210(Cla97C04G076210)
GO:0016701	MF	oxidoreductase activity, acting on single donors with incorporation of molecular oxygen	13	2	15	53	0.00142701927740563	0.0547791271004095	Cla97C01G012850(Cla97C01G012850);Cla97C01G024630(Cla97C01G024630);Cla97C02G041370(Cla97C02G041370);Cla97C02G041400(Cla97C02G041400);Cla97C02G041420(Cla97C02G041420);Cla97C02G042670(Cla97C02G042670);Cla97C04G070170(Cla97C04G070170);Cla97C04G072080(Cla97C04G072080);Cla97C06G111770(Cla97C06G111770);Cla97C07G137260(Cla97C07G137260);Cla97C09G163060(Cla97C09G163060);Cla97C09G177590(Cla97C09G177590);Cla…	Cla97C02G041360(Cla97C02G041360);Cla97C03G058030(Cla97C03G058030)
GO:0080167	BP	response to karrikin	14	9	23	98	0.00146575963191769	0.0377612481397538	Cla97C01G011860(Cla97C01G011860);Cla97C01G011870(Cla97C01G011870);Cla97C01G016440(Cla97C01G016440);Cla97C02G033300(Cla97C02G033300);Cla97C05G085940(Cla97C05G085940);Cla97C06G122260(Cla97C06G122260);Cla97C07G132630(Cla97C07G132630);Cla97C07G132700(Cla97C07G132700);Cla97C07G137320(Cla97C07G137320);Cla97C09G181410(Cla97C09G181410);Cla97C09G181670(Cla97C09G181670);Cla97C10G199940(Cla97C10G199940);Cla…	Cla97C01G021760(Cla97C01G021760);Cla97C02G038110(Cla97C02G038110);Cla97C06G117885(Cla97C06G117885);Cla97C06G122230(Cla97C06G122230);Cla97C09G172300(Cla97C09G172300);Cla97C09G174190(Cla97C09G174190);Cla97C09G174200(Cla97C09G174200);Cla97C10G192840(Cla97C10G192840);Cla97C10G193750(Cla97C10G193750)
GO:0032502	BP	developmental process	270	124	394	2834	0.00148809524580042	0.0380704367050608	Cla97C00G000300(Cla97C00G000300);Cla97C01G001310(Cla97C01G001310);Cla97C01G001510(Cla97C01G001510);Cla97C01G002365(Cla97C01G002365);Cla97C01G003220(Cla97C01G003220);Cla97C01G003250(Cla97C01G003250);Cla97C01G003720(Cla97C01G003720);Cla97C01G004570(Cla97C01G004570);Cla97C01G004920(Cla97C01G004920);Cla97C01G005820(Cla97C01G005820);Cla97C01G006860(Cla97C01G006860);Cla97C01G007070(Cla97C01G007070);Cla…	Cla97C01G001370(Cla97C01G001370);Cla97C01G001490(Cla97C01G001490);Cla97C01G003970(Cla97C01G003970);Cla97C01G006620(Cla97C01G006620);Cla97C01G008560(Cla97C01G008560);Cla97C01G009910(Cla97C01G009910);Cla97C01G012490(Cla97C01G012490);Cla97C01G013400(Cla97C01G013400);Cla97C01G013430(Cla97C01G013430);Cla97C01G014240(Cla97C01G014240);Cla97C01G016610(Cla97C01G016610);Cla97C01G017380(Cla97C01G017380);Cla…
GO:0046906	MF	tetrapyrrole binding	44	16	60	333	0.00153563006020476	0.0571062428638644	Cla97C01G003480(Cla97C01G003480);Cla97C01G003830(Cla97C01G003830);Cla97C01G004630(Cla97C01G004630);Cla97C01G011680(Cla97C01G011680);Cla97C01G015110(Cla97C01G015110);Cla97C01G018630(Cla97C01G018630);Cla97C03G051690(Cla97C03G051690);Cla97C03G054210(Cla97C03G054210);Cla97C03G054220(Cla97C03G054220);Cla97C03G054230(Cla97C03G054230);Cla97C03G054290(Cla97C03G054290);Cla97C03G060420(Cla97C03G060420);Cla…	Cla97C01G024330(Cla97C01G024330);Cla97C02G027250(Cla97C02G027250);Cla97C03G054170(Cla97C03G054170);Cla97C03G054270(Cla97C03G054270);Cla97C05G090160(Cla97C05G090160);Cla97C05G093780(Cla97C05G093780);Cla97C05G095020(Cla97C05G095020);Cla97C05G098800(Cla97C05G098800);Cla97C05G100630(Cla97C05G100630);Cla97C05G100650(Cla97C05G100650);Cla97C06G117620(Cla97C06G117620);Cla97C07G134710(Cla97C07G134710);Cla…
GO:0005576	CC	extracellular region	85	61	146	968	0.00154679372866355	0.0705900410717363	Cla97C01G001510(Cla97C01G001510);Cla97C01G007340(Cla97C01G007340);Cla97C01G013980(Cla97C01G013980);Cla97C01G015990(Cla97C01G015990);Cla97C01G016930(Cla97C01G016930);Cla97C01G018460(Cla97C01G018460);Cla97C01G019450(Cla97C01G019450);Cla97C01G021790(Cla97C01G021790);Cla97C01G023510(Cla97C01G023510);Cla97C01G024610(Cla97C01G024610);Cla97C01G025380(Cla97C01G025380);Cla97C02G030360(Cla97C02G030360);Cla…	Cla97C01G004220(Cla97C01G004220);Cla97C01G007540(Cla97C01G007540);Cla97C01G009350(Cla97C01G009350);Cla97C01G014240(Cla97C01G014240);Cla97C01G019120(Cla97C01G019120);Cla97C02G027500(Cla97C02G027500);Cla97C02G027980(Cla97C02G027980);Cla97C02G031140(Cla97C02G031140);Cla97C02G043310(Cla97C02G043310);Cla97C02G044190(Cla97C02G044190);Cla97C02G047600(Cla97C02G047600);Cla97C02G047750(Cla97C02G047750);Cla…
GO:0060255	BP	regulation of macromolecule metabolic process	260	95	355	2533	0.00160715418989242	0.0408328002452667	Cla97C00G000300(Cla97C00G000300);Cla97C01G000990(Cla97C01G000990);Cla97C01G001310(Cla97C01G001310);Cla97C01G001510(Cla97C01G001510);Cla97C01G001990(Cla97C01G001990);Cla97C01G003110(Cla97C01G003110);Cla97C01G003140(Cla97C01G003140);Cla97C01G003210(Cla97C01G003210);Cla97C01G003220(Cla97C01G003220);Cla97C01G004570(Cla97C01G004570);Cla97C01G004700(Cla97C01G004700);Cla97C01G004910(Cla97C01G004910);Cla…	Cla97C01G006620(Cla97C01G006620);Cla97C01G008550(Cla97C01G008550);Cla97C01G009910(Cla97C01G009910);Cla97C01G012490(Cla97C01G012490);Cla97C01G013400(Cla97C01G013400);Cla97C01G014240(Cla97C01G014240);Cla97C01G016080(Cla97C01G016080);Cla97C01G016580(Cla97C01G016580);Cla97C02G028610(Cla97C02G028610);Cla97C02G035390(Cla97C02G035390);Cla97C02G035750(Cla97C02G035750);Cla97C02G036700(Cla97C02G036700);Cla…
GO:0015740	BP	C4-dicarboxylate transport	5	3	8	20	0.00162606440336618	0.0410302826164452	Cla97C01G002200(Cla97C01G002200);Cla97C01G017790(Cla97C01G017790);Cla97C07G128420(Cla97C07G128420);Cla97C08G154850(Cla97C08G154850);Cla97C08G154860(Cla97C08G154860)	Cla97C01G010240(Cla97C01G010240);Cla97C01G014030(Cla97C01G014030);Cla97C06G124410(Cla97C06G124410)
GO:0018130	BP	heterocycle biosynthetic process	263	98	361	2581	0.00166881071304927	0.0417695468176857	Cla97C00G000040(Cla97C00G000040);Cla97C01G000990(Cla97C01G000990);Cla97C01G001310(Cla97C01G001310);Cla97C01G001990(Cla97C01G001990);Cla97C01G003110(Cla97C01G003110);Cla97C01G003210(Cla97C01G003210);Cla97C01G003220(Cla97C01G003220);Cla97C01G004570(Cla97C01G004570);Cla97C01G004700(Cla97C01G004700);Cla97C01G004910(Cla97C01G004910);Cla97C01G004920(Cla97C01G004920);Cla97C01G005630(Cla97C01G005630);Cla…	Cla97C01G006620(Cla97C01G006620);Cla97C01G008550(Cla97C01G008550);Cla97C01G009910(Cla97C01G009910);Cla97C01G012490(Cla97C01G012490);Cla97C01G013400(Cla97C01G013400);Cla97C01G016080(Cla97C01G016080);Cla97C01G016580(Cla97C01G016580);Cla97C01G020660(Cla97C01G020660);Cla97C02G028610(Cla97C02G028610);Cla97C02G030510(Cla97C02G030510);Cla97C02G035750(Cla97C02G035750);Cla97C02G036700(Cla97C02G036700);Cla…
GO:0008395	MF	steroid hydroxylase activity	2	4	6	12	0.00167556397233813	0.0587488808778203	Cla97C01G004630(Cla97C01G004630);Cla97C05G100640(Cla97C05G100640)	Cla97C05G090160(Cla97C05G090160);Cla97C05G100630(Cla97C05G100630);Cla97C05G100650(Cla97C05G100650);Cla97C11G209280(Cla97C11G209280)
GO:0061659	MF	ubiquitin-like protein ligase activity	22	16	38	190	0.00167853945365201	0.0587488808778203	Cla97C00G000300(Cla97C00G000300);Cla97C01G008530(Cla97C01G008530);Cla97C01G017940(Cla97C01G017940);Cla97C01G018530(Cla97C01G018530);Cla97C01G023390(Cla97C01G023390);Cla97C02G033660(Cla97C02G033660);Cla97C02G041740(Cla97C02G041740);Cla97C02G045990(Cla97C02G045990);Cla97C03G065500(Cla97C03G065500);Cla97C05G087800(Cla97C05G087800);Cla97C05G107410(Cla97C05G107410);Cla97C06G111900(Cla97C06G111900);Cla…	Cla97C01G013500(Cla97C01G013500);Cla97C01G017380(Cla97C01G017380);Cla97C02G026950(Cla97C02G026950);Cla97C03G051320(Cla97C03G051320);Cla97C05G091090(Cla97C05G091090);Cla97C06G112880(Cla97C06G112880);Cla97C06G117885(Cla97C06G117885);Cla97C06G118740(Cla97C06G118740);Cla97C06G122230(Cla97C06G122230);Cla97C07G141090(Cla97C07G141090);Cla97C08G155510(Cla97C08G155510);Cla97C08G155520(Cla97C08G155520);Cla…
GO:0010410	BP	hemicellulose metabolic process	12	7	19	76	0.00168459674262754	0.0417695468176857	Cla97C01G018250(Cla97C01G018250);Cla97C05G100740(Cla97C05G100740);Cla97C06G122590(Cla97C06G122590);Cla97C06G122630(Cla97C06G122630);Cla97C06G125580(Cla97C06G125580);Cla97C09G183830(Cla97C09G183830);Cla97C09G183860(Cla97C09G183860);Cla97C09G183870(Cla97C09G183870);Cla97C09G183890(Cla97C09G183890);Cla97C10G197330(Cla97C10G197330);Cla97C10G203180(Cla97C10G203180);Cla97C11G218400(Cla97C11G218400)	Cla97C02G027980(Cla97C02G027980);Cla97C02G047600(Cla97C02G047600);Cla97C03G053500(Cla97C03G053500);Cla97C03G053880(Cla97C03G053880);Cla97C08G148150(Cla97C08G148150);Cla97C09G177130(Cla97C09G177130);Cla97C10G195970(Cla97C10G195970)
GO:0016054	BP	organic acid catabolic process	24	5	29	135	0.00170307323943205	0.0417695468176857	Cla97C02G041620(Cla97C02G041620);Cla97C04G075800(Cla97C04G075800);Cla97C04G075810(Cla97C04G075810);Cla97C04G075820(Cla97C04G075820);Cla97C04G075830(Cla97C04G075830);Cla97C04G075840(Cla97C04G075840);Cla97C04G075850(Cla97C04G075850);Cla97C04G075860(Cla97C04G075860);Cla97C05G105340(Cla97C05G105340);Cla97C06G116760(Cla97C06G116760);Cla97C07G136380(Cla97C07G136380);Cla97C07G137160(Cla97C07G137160);Cla…	Cla97C01G001370(Cla97C01G001370);Cla97C01G013460(Cla97C01G013460);Cla97C08G155510(Cla97C08G155510);Cla97C08G155520(Cla97C08G155520);Cla97C11G212090(Cla97C11G212090)
GO:0046395	BP	carboxylic acid catabolic process	24	5	29	135	0.00170307323943205	0.0417695468176857	Cla97C02G041620(Cla97C02G041620);Cla97C04G075800(Cla97C04G075800);Cla97C04G075810(Cla97C04G075810);Cla97C04G075820(Cla97C04G075820);Cla97C04G075830(Cla97C04G075830);Cla97C04G075840(Cla97C04G075840);Cla97C04G075850(Cla97C04G075850);Cla97C04G075860(Cla97C04G075860);Cla97C05G105340(Cla97C05G105340);Cla97C06G116760(Cla97C06G116760);Cla97C07G136380(Cla97C07G136380);Cla97C07G137160(Cla97C07G137160);Cla…	Cla97C01G001370(Cla97C01G001370);Cla97C01G013460(Cla97C01G013460);Cla97C08G155510(Cla97C08G155510);Cla97C08G155520(Cla97C08G155520);Cla97C11G212090(Cla97C11G212090)
GO:0006073	BP	cellular glucan metabolic process	23	14	37	185	0.00171205254328733	0.0417695468176857	Cla97C01G005540(Cla97C01G005540);Cla97C01G014710(Cla97C01G014710);Cla97C01G018250(Cla97C01G018250);Cla97C02G035450(Cla97C02G035450);Cla97C02G035460(Cla97C02G035460);Cla97C03G058650(Cla97C03G058650);Cla97C05G084480(Cla97C05G084480);Cla97C05G107140(Cla97C05G107140);Cla97C06G110160(Cla97C06G110160);Cla97C06G115410(Cla97C06G115410);Cla97C06G122590(Cla97C06G122590);Cla97C06G122630(Cla97C06G122630);Cla…	Cla97C02G026770(Cla97C02G026770);Cla97C02G027980(Cla97C02G027980);Cla97C02G042390(Cla97C02G042390);Cla97C02G045770(Cla97C02G045770);Cla97C02G047600(Cla97C02G047600);Cla97C03G053880(Cla97C03G053880);Cla97C03G066730(Cla97C03G066730);Cla97C06G117180(Cla97C06G117180);Cla97C07G138180(Cla97C07G138180);Cla97C08G145190(Cla97C08G145190);Cla97C08G148150(Cla97C08G148150);Cla97C09G168030(Cla97C09G168030);Cla…
GO:0010045	BP	response to nickel cation	3	0	3	3	0.0018456239551828	0.0442740433239607	Cla97C04G075160(Cla97C04G075160);Cla97C05G089380(Cla97C05G089380);Cla97C07G131490(Cla97C07G131490)	-
GO:0015709	BP	thiosulfate transport	3	0	3	3	0.0018456239551828	0.0442740433239607	Cla97C01G017790(Cla97C01G017790);Cla97C08G154850(Cla97C08G154850);Cla97C08G154860(Cla97C08G154860)	-
GO:0009644	BP	response to high light intensity	13	3	16	60	0.00186277869576925	0.0442740433239607	Cla97C02G033740(Cla97C02G033740);Cla97C03G051790(Cla97C03G051790);Cla97C04G070990(Cla97C04G070990);Cla97C04G078780(Cla97C04G078780);Cla97C05G081520(Cla97C05G081520);Cla97C05G085940(Cla97C05G085940);Cla97C05G086420(Cla97C05G086420);Cla97C07G136450(Cla97C07G136450);Cla97C08G150650(Cla97C08G150650);Cla97C08G158890(Cla97C08G158890);Cla97C08G160780(Cla97C08G160780);Cla97C09G163060(Cla97C09G163060);Cla…	Cla97C05G086380(Cla97C05G086380);Cla97C07G136280(Cla97C07G136280);Cla97C10G201460(Cla97C10G201460)
GO:0009863	BP	salicylic acid mediated signaling pathway	13	3	16	60	0.00186277869576925	0.0442740433239607	Cla97C01G016240(Cla97C01G016240);Cla97C01G018250(Cla97C01G018250);Cla97C01G019240(Cla97C01G019240);Cla97C01G023185(Cla97C01G023185);Cla97C02G029430(Cla97C02G029430);Cla97C02G036310(Cla97C02G036310);Cla97C05G101190(Cla97C05G101190);Cla97C06G112840(Cla97C06G112840);Cla97C08G148310(Cla97C08G148310);Cla97C08G149140(Cla97C08G149140);Cla97C08G159210(Cla97C08G159210);Cla97C09G178610(Cla97C09G178610);Cla…	Cla97C01G006620(Cla97C01G006620);Cla97C09G178620(Cla97C09G178620);Cla97C10G199910(Cla97C10G199910)
GO:0008686	MF	3,4-dihydroxy-2-butanone-4-phosphate synthase activity	2	1	3	3	0.00188291125634885	0.0605584971636521	Cla97C08G147910(Cla97C08G147910);Cla97C10G192530(Cla97C10G192530)	Cla97C10G192540(Cla97C10G192540)
GO:0015117	MF	thiosulfate transmembrane transporter activity	3	0	3	3	0.00188291125634885	0.0605584971636521	Cla97C01G017790(Cla97C01G017790);Cla97C08G154850(Cla97C08G154850);Cla97C08G154860(Cla97C08G154860)	-
GO:0015292	MF	uniporter activity	2	1	3	3	0.00188291125634885	0.0605584971636521	Cla97C01G015210(Cla97C01G015210);Cla97C02G044850(Cla97C02G044850)	Cla97C02G038960(Cla97C02G038960)
GO:0032787	BP	monocarboxylic acid metabolic process	69	16	85	511	0.00190709143021102	0.0450366976211371	Cla97C01G001510(Cla97C01G001510);Cla97C01G015110(Cla97C01G015110);Cla97C01G024630(Cla97C01G024630);Cla97C02G041370(Cla97C02G041370);Cla97C02G041400(Cla97C02G041400);Cla97C02G041420(Cla97C02G041420);Cla97C02G041620(Cla97C02G041620);Cla97C02G050490(Cla97C02G050490);Cla97C03G051690(Cla97C03G051690);Cla97C03G054650(Cla97C03G054650);Cla97C03G059310(Cla97C03G059310);Cla97C03G060720(Cla97C03G060720);Cla…	Cla97C01G001370(Cla97C01G001370);Cla97C01G020660(Cla97C01G020660);Cla97C02G041360(Cla97C02G041360);Cla97C02G045455(Cla97C02G045455);Cla97C03G058030(Cla97C03G058030);Cla97C05G104600(Cla97C05G104600);Cla97C06G111480(Cla97C06G111480);Cla97C06G118700(Cla97C06G118700);Cla97C08G144790(Cla97C08G144790);Cla97C08G155510(Cla97C08G155510);Cla97C08G155520(Cla97C08G155520);Cla97C09G162050(Cla97C09G162050);Cla…
GO:0006835	BP	dicarboxylic acid transport	6	3	9	25	0.00200045786427819	0.0469406800764386	Cla97C01G002200(Cla97C01G002200);Cla97C01G017790(Cla97C01G017790);Cla97C07G128420(Cla97C07G128420);Cla97C07G131530(Cla97C07G131530);Cla97C08G154850(Cla97C08G154850);Cla97C08G154860(Cla97C08G154860)	Cla97C01G010240(Cla97C01G010240);Cla97C01G014030(Cla97C01G014030);Cla97C06G124410(Cla97C06G124410)
GO:0015035	MF	protein disulfide oxidoreductase activity	15	1	16	61	0.00239970382522872	0.0751486197900571	Cla97C01G023185(Cla97C01G023185);Cla97C01G024750(Cla97C01G024750);Cla97C02G032950(Cla97C02G032950);Cla97C02G036310(Cla97C02G036310);Cla97C04G072870(Cla97C04G072870);Cla97C05G087350(Cla97C05G087350);Cla97C05G099230(Cla97C05G099230);Cla97C05G100020(Cla97C05G100020);Cla97C05G109020(Cla97C05G109020);Cla97C06G126380(Cla97C06G126380);Cla97C08G159500(Cla97C08G159500);Cla97C09G168880(Cla97C09G168880);Cla…	Cla97C07G132910(Cla97C07G132910)
GO:0044042	BP	glucan metabolic process	23	15	38	195	0.002424681571667	0.0561722826423018	Cla97C01G005540(Cla97C01G005540);Cla97C01G014710(Cla97C01G014710);Cla97C01G018250(Cla97C01G018250);Cla97C02G035450(Cla97C02G035450);Cla97C02G035460(Cla97C02G035460);Cla97C03G058650(Cla97C03G058650);Cla97C05G084480(Cla97C05G084480);Cla97C05G107140(Cla97C05G107140);Cla97C06G110160(Cla97C06G110160);Cla97C06G115410(Cla97C06G115410);Cla97C06G122590(Cla97C06G122590);Cla97C06G122630(Cla97C06G122630);Cla…	Cla97C02G026770(Cla97C02G026770);Cla97C02G027980(Cla97C02G027980);Cla97C02G042390(Cla97C02G042390);Cla97C02G045770(Cla97C02G045770);Cla97C02G047600(Cla97C02G047600);Cla97C03G053880(Cla97C03G053880);Cla97C03G066730(Cla97C03G066730);Cla97C06G117180(Cla97C06G117180);Cla97C06G123590(Cla97C06G123590);Cla97C07G138180(Cla97C07G138180);Cla97C08G145190(Cla97C08G145190);Cla97C08G148150(Cla97C08G148150);Cla…
GO:0009808	BP	lignin metabolic process	13	4	17	67	0.00243962139597402	0.0561722826423018	Cla97C01G014910(Cla97C01G014910);Cla97C02G033300(Cla97C02G033300);Cla97C02G046700(Cla97C02G046700);Cla97C05G081160(Cla97C05G081160);Cla97C07G131030(Cla97C07G131030);Cla97C08G146893(Cla97C08G146893);Cla97C09G165070(Cla97C09G165070);Cla97C09G180490(Cla97C09G180490);Cla97C10G195840(Cla97C10G195840);Cla97C10G195850(Cla97C10G195850);Cla97C10G195860(Cla97C10G195860);Cla97C10G204430(Cla97C10G204430);Cla…	Cla97C01G018700(Cla97C01G018700);Cla97C03G051230(Cla97C03G051230);Cla97C07G135790(Cla97C07G135790);Cla97C07G143370(Cla97C07G143370)
GO:0042542	BP	response to hydrogen peroxide	10	7	17	67	0.00243962139597402	0.0561722826423018	Cla97C00G000300(Cla97C00G000300);Cla97C01G016680(Cla97C01G016680);Cla97C04G078780(Cla97C04G078780);Cla97C05G086420(Cla97C05G086420);Cla97C05G090930(Cla97C05G090930);Cla97C07G141890(Cla97C07G141890);Cla97C08G151580(Cla97C08G151580);Cla97C08G153950(Cla97C08G153950);Cla97C08G160780(Cla97C08G160780);Cla97C10G193930(Cla97C10G193930)	Cla97C01G007230(Cla97C01G007230);Cla97C05G096980(Cla97C05G096980);Cla97C06G112620(Cla97C06G112620);Cla97C07G136280(Cla97C07G136280);Cla97C09G174190(Cla97C09G174190);Cla97C09G174200(Cla97C09G174200);Cla97C10G201460(Cla97C10G201460)
GO:0010383	BP	cell wall polysaccharide metabolic process	14	9	23	102	0.00255984910472522	0.0585744354149548	Cla97C01G018250(Cla97C01G018250);Cla97C05G095280(Cla97C05G095280);Cla97C05G100740(Cla97C05G100740);Cla97C06G122590(Cla97C06G122590);Cla97C06G122630(Cla97C06G122630);Cla97C06G125580(Cla97C06G125580);Cla97C09G171410(Cla97C09G171410);Cla97C09G183830(Cla97C09G183830);Cla97C09G183860(Cla97C09G183860);Cla97C09G183870(Cla97C09G183870);Cla97C09G183890(Cla97C09G183890);Cla97C10G197330(Cla97C10G197330);Cla…	Cla97C02G027980(Cla97C02G027980);Cla97C02G047600(Cla97C02G047600);Cla97C03G053500(Cla97C03G053500);Cla97C03G053880(Cla97C03G053880);Cla97C07G135790(Cla97C07G135790);Cla97C07G137950(Cla97C07G137950);Cla97C08G148150(Cla97C08G148150);Cla97C09G177130(Cla97C09G177130);Cla97C10G195970(Cla97C10G195970)
GO:0017144	BP	drug metabolic process	75	29	104	652	0.00259718889854952	0.0590169947214392	Cla97C01G008510(Cla97C01G008510);Cla97C01G009080(Cla97C01G009080);Cla97C01G011860(Cla97C01G011860);Cla97C01G011870(Cla97C01G011870);Cla97C01G015240(Cla97C01G015240);Cla97C01G021790(Cla97C01G021790);Cla97C02G026800(Cla97C02G026800);Cla97C03G054650(Cla97C03G054650);Cla97C03G057860(Cla97C03G057860);Cla97C03G059310(Cla97C03G059310);Cla97C03G060420(Cla97C03G060420);Cla97C03G060430(Cla97C03G060430);Cla…	Cla97C01G001370(Cla97C01G001370);Cla97C01G004220(Cla97C01G004220);Cla97C01G007540(Cla97C01G007540);Cla97C01G020660(Cla97C01G020660);Cla97C01G023440(Cla97C01G023440);Cla97C02G027500(Cla97C02G027500);Cla97C02G030510(Cla97C02G030510);Cla97C02G045455(Cla97C02G045455);Cla97C02G048700(Cla97C02G048700);Cla97C03G052780(Cla97C03G052780);Cla97C03G055660(Cla97C03G055660);Cla97C03G063130(Cla97C03G063130);Cla…
GO:0016128	BP	phytosteroid metabolic process	7	7	14	51	0.00261903845943705	0.0590169947214392	Cla97C01G004630(Cla97C01G004630);Cla97C05G100640(Cla97C05G100640);Cla97C06G117610(Cla97C06G117610);Cla97C06G117800(Cla97C06G117800);Cla97C07G137840(Cla97C07G137840);Cla97C10G202920(Cla97C10G202920);Cla97C11G211710(Cla97C11G211710)	Cla97C05G090160(Cla97C05G090160);Cla97C05G100630(Cla97C05G100630);Cla97C05G100650(Cla97C05G100650);Cla97C06G117620(Cla97C06G117620);Cla97C07G143370(Cla97C07G143370);Cla97C09G180900(Cla97C09G180900);Cla97C11G209280(Cla97C11G209280)
GO:0006949	BP	syncytium formation	1	6	7	17	0.00262724949357113	0.0590169947214392	Cla97C09G179520(Cla97C09G179520)	Cla97C02G043310(Cla97C02G043310);Cla97C03G052380(Cla97C03G052380);Cla97C07G131380(Cla97C07G131380);Cla97C07G131710(Cla97C07G131710);Cla97C11G212620(Cla97C11G212620);Cla97C11G216050(Cla97C11G216050)
GO:0010436	MF	carotenoid dioxygenase activity	3	1	4	6	0.00283152956433785	0.0821834190624887	Cla97C01G024630(Cla97C01G024630);Cla97C06G111770(Cla97C06G111770);Cla97C07G137260(Cla97C07G137260)	Cla97C03G058030(Cla97C03G058030)
GO:0019202	MF	amino acid kinase activity	4	0	4	6	0.00283152956433785	0.0821834190624887	Cla97C01G008130(Cla97C01G008130);Cla97C08G145480(Cla97C08G145480);Cla97C10G204670(Cla97C10G204670);Cla97C11G213550(Cla97C11G213550)	-
GO:0045549	MF	9-cis-epoxycarotenoid dioxygenase activity	3	1	4	6	0.00283152956433785	0.0821834190624887	Cla97C01G024630(Cla97C01G024630);Cla97C06G111770(Cla97C06G111770);Cla97C07G137260(Cla97C07G137260)	Cla97C03G058030(Cla97C03G058030)
GO:0044282	BP	small molecule catabolic process	29	7	36	184	0.00289670131823984	0.0646754403417914	Cla97C02G041620(Cla97C02G041620);Cla97C04G071440(Cla97C04G071440);Cla97C04G071650(Cla97C04G071650);Cla97C04G075800(Cla97C04G075800);Cla97C04G075810(Cla97C04G075810);Cla97C04G075820(Cla97C04G075820);Cla97C04G075830(Cla97C04G075830);Cla97C04G075840(Cla97C04G075840);Cla97C04G075850(Cla97C04G075850);Cla97C04G075860(Cla97C04G075860);Cla97C05G103640(Cla97C05G103640);Cla97C05G105340(Cla97C05G105340);Cla…	Cla97C01G001370(Cla97C01G001370);Cla97C01G013460(Cla97C01G013460);Cla97C06G118700(Cla97C06G118700);Cla97C08G155510(Cla97C08G155510);Cla97C08G155520(Cla97C08G155520);Cla97C10G193750(Cla97C10G193750);Cla97C11G212090(Cla97C11G212090)
GO:0044264	BP	cellular polysaccharide metabolic process	27	17	44	237	0.00308914800225357	0.0685567544596515	Cla97C01G005540(Cla97C01G005540);Cla97C01G014710(Cla97C01G014710);Cla97C01G018250(Cla97C01G018250);Cla97C02G035450(Cla97C02G035450);Cla97C02G035460(Cla97C02G035460);Cla97C03G058650(Cla97C03G058650);Cla97C05G084480(Cla97C05G084480);Cla97C05G095280(Cla97C05G095280);Cla97C05G100740(Cla97C05G100740);Cla97C05G103200(Cla97C05G103200);Cla97C05G107140(Cla97C05G107140);Cla97C06G110160(Cla97C06G110160);Cla…	Cla97C01G019120(Cla97C01G019120);Cla97C02G026770(Cla97C02G026770);Cla97C02G027980(Cla97C02G027980);Cla97C02G042390(Cla97C02G042390);Cla97C02G045770(Cla97C02G045770);Cla97C02G047600(Cla97C02G047600);Cla97C03G053500(Cla97C03G053500);Cla97C03G053880(Cla97C03G053880);Cla97C03G066730(Cla97C03G066730);Cla97C06G117180(Cla97C06G117180);Cla97C07G137950(Cla97C07G137950);Cla97C07G138180(Cla97C07G138180);Cla…
GO:0009072	BP	aromatic amino acid family metabolic process	17	3	20	86	0.00324918262300445	0.0716765795398107	Cla97C01G011860(Cla97C01G011860);Cla97C01G011870(Cla97C01G011870);Cla97C01G018010(Cla97C01G018010);Cla97C04G075800(Cla97C04G075800);Cla97C04G075810(Cla97C04G075810);Cla97C04G075820(Cla97C04G075820);Cla97C04G075830(Cla97C04G075830);Cla97C04G075840(Cla97C04G075840);Cla97C04G075850(Cla97C04G075850);Cla97C04G075860(Cla97C04G075860);Cla97C05G088810(Cla97C05G088810);Cla97C07G138590(Cla97C07G138590);Cla…	Cla97C09G174190(Cla97C09G174190);Cla97C09G174200(Cla97C09G174200);Cla97C10G197800(Cla97C10G197800)
GO:0044248	BP	cellular catabolic process	122	52	174	1173	0.00333968799420516	0.0732345867300703	Cla97C00G000300(Cla97C00G000300);Cla97C01G002365(Cla97C01G002365);Cla97C01G003140(Cla97C01G003140);Cla97C01G006780(Cla97C01G006780);Cla97C01G008530(Cla97C01G008530);Cla97C01G011260(Cla97C01G011260);Cla97C01G012850(Cla97C01G012850);Cla97C01G016680(Cla97C01G016680);Cla97C01G017940(Cla97C01G017940);Cla97C01G018180(Cla97C01G018180);Cla97C01G018530(Cla97C01G018530);Cla97C01G021790(Cla97C01G021790);Cla…	Cla97C01G001370(Cla97C01G001370);Cla97C01G004220(Cla97C01G004220);Cla97C01G007540(Cla97C01G007540);Cla97C01G013460(Cla97C01G013460);Cla97C01G013500(Cla97C01G013500);Cla97C01G019120(Cla97C01G019120);Cla97C01G020660(Cla97C01G020660);Cla97C02G026950(Cla97C02G026950);Cla97C02G027500(Cla97C02G027500);Cla97C02G038280(Cla97C02G038280);Cla97C02G043360(Cla97C02G043360);Cla97C02G044310(Cla97C02G044310);Cla…
GO:0071554	BP	cell wall organization or biogenesis	60	35	95	593	0.00343796884149976	0.0747849226865606	Cla97C01G001510(Cla97C01G001510);Cla97C01G005820(Cla97C01G005820);Cla97C01G014710(Cla97C01G014710);Cla97C01G015110(Cla97C01G015110);Cla97C01G015240(Cla97C01G015240);Cla97C01G018250(Cla97C01G018250);Cla97C01G019550(Cla97C01G019550);Cla97C01G021790(Cla97C01G021790);Cla97C01G024610(Cla97C01G024610);Cla97C01G026090(Cla97C01G026090);Cla97C02G026820(Cla97C02G026820);Cla97C02G035450(Cla97C02G035450);Cla…	Cla97C01G004220(Cla97C01G004220);Cla97C01G007540(Cla97C01G007540);Cla97C01G019120(Cla97C01G019120);Cla97C02G026770(Cla97C02G026770);Cla97C02G027500(Cla97C02G027500);Cla97C02G027980(Cla97C02G027980);Cla97C02G031140(Cla97C02G031140);Cla97C02G043310(Cla97C02G043310);Cla97C02G047600(Cla97C02G047600);Cla97C02G048700(Cla97C02G048700);Cla97C03G052380(Cla97C03G052380);Cla97C03G053500(Cla97C03G053500);Cla…
GO:0006082	BP	organic acid metabolic process	125	32	157	1047	0.00345098720323434	0.0747849226865606	Cla97C01G000200(Cla97C01G000200);Cla97C01G001510(Cla97C01G001510);Cla97C01G003210(Cla97C01G003210);Cla97C01G003220(Cla97C01G003220);Cla97C01G007270(Cla97C01G007270);Cla97C01G007290(Cla97C01G007290);Cla97C01G008130(Cla97C01G008130);Cla97C01G011860(Cla97C01G011860);Cla97C01G011870(Cla97C01G011870);Cla97C01G014430(Cla97C01G014430);Cla97C01G015110(Cla97C01G015110);Cla97C01G016240(Cla97C01G016240);Cla…	Cla97C01G001370(Cla97C01G001370);Cla97C01G004050(Cla97C01G004050);Cla97C01G013460(Cla97C01G013460);Cla97C01G020370(Cla97C01G020370);Cla97C01G020660(Cla97C01G020660);Cla97C02G041360(Cla97C02G041360);Cla97C02G045455(Cla97C02G045455);Cla97C03G058030(Cla97C03G058030);Cla97C03G063130(Cla97C03G063130);Cla97C05G092860(Cla97C05G092860);Cla97C05G104600(Cla97C05G104600);Cla97C06G111480(Cla97C06G111480);Cla…
GO:0006820	BP	anion transport	31	22	53	299	0.00349559298401238	0.075308564638021	Cla97C01G000880(Cla97C01G000880);Cla97C01G002200(Cla97C01G002200);Cla97C01G012190(Cla97C01G012190);Cla97C01G017790(Cla97C01G017790);Cla97C01G018180(Cla97C01G018180);Cla97C01G023940(Cla97C01G023940);Cla97C02G028410(Cla97C02G028410);Cla97C02G041620(Cla97C02G041620);Cla97C03G051800(Cla97C03G051800);Cla97C03G065490(Cla97C03G065490);Cla97C03G066040(Cla97C03G066040);Cla97C03G068350(Cla97C03G068350);Cla…	Cla97C01G004050(Cla97C01G004050);Cla97C01G010240(Cla97C01G010240);Cla97C01G014030(Cla97C01G014030);Cla97C01G021760(Cla97C01G021760);Cla97C02G028610(Cla97C02G028610);Cla97C02G046720(Cla97C02G046720);Cla97C03G060150(Cla97C03G060150);Cla97C05G085120(Cla97C05G085120);Cla97C05G092810(Cla97C05G092810);Cla97C05G102840(Cla97C05G102840);Cla97C06G119540(Cla97C06G119540);Cla97C06G124410(Cla97C06G124410);Cla…
GO:0006970	BP	response to osmotic stress	68	17	85	523	0.00370353661385231	0.0793157612538591	Cla97C00G000300(Cla97C00G000300);Cla97C01G000880(Cla97C01G000880);Cla97C01G000990(Cla97C01G000990);Cla97C01G001510(Cla97C01G001510);Cla97C01G011320(Cla97C01G011320);Cla97C01G012130(Cla97C01G012130);Cla97C01G014800(Cla97C01G014800);Cla97C01G016240(Cla97C01G016240);Cla97C01G016680(Cla97C01G016680);Cla97C01G018530(Cla97C01G018530);Cla97C01G019240(Cla97C01G019240);Cla97C01G022320(Cla97C01G022320);Cla…	Cla97C01G006620(Cla97C01G006620);Cla97C01G007230(Cla97C01G007230);Cla97C01G013400(Cla97C01G013400);Cla97C01G013460(Cla97C01G013460);Cla97C02G028610(Cla97C02G028610);Cla97C02G035390(Cla97C02G035390);Cla97C02G043360(Cla97C02G043360);Cla97C03G051320(Cla97C03G051320);Cla97C07G131290(Cla97C07G131290);Cla97C07G144200(Cla97C07G144200);Cla97C08G144790(Cla97C08G144790);Cla97C09G172410(Cla97C09G172410);Cla…
GO:1900424	BP	regulation of defense response to bacterium	9	2	11	37	0.00375436337411384	0.0793157612538591	Cla97C01G019720(Cla97C01G019720);Cla97C01G023810(Cla97C01G023810);Cla97C02G039370(Cla97C02G039370);Cla97C03G051250(Cla97C03G051250);Cla97C04G077840(Cla97C04G077840);Cla97C05G093390(Cla97C05G093390);Cla97C06G126370(Cla97C06G126370);Cla97C09G178610(Cla97C09G178610);Cla97C10G193930(Cla97C10G193930)	Cla97C05G107260(Cla97C05G107260);Cla97C09G178620(Cla97C09G178620)
GO:1903825	BP	organic acid transmembrane transport	14	9	23	105	0.00377685582089044	0.0793157612538591	Cla97C01G002200(Cla97C01G002200);Cla97C01G017790(Cla97C01G017790);Cla97C01G018180(Cla97C01G018180);Cla97C01G023940(Cla97C01G023940);Cla97C06G125930(Cla97C06G125930);Cla97C07G128420(Cla97C07G128420);Cla97C07G130530(Cla97C07G130530);Cla97C07G131530(Cla97C07G131530);Cla97C08G148720(Cla97C08G148720);Cla97C08G154850(Cla97C08G154850);Cla97C08G154860(Cla97C08G154860);Cla97C08G159130(Cla97C08G159130);Cla…	Cla97C01G010240(Cla97C01G010240);Cla97C01G014030(Cla97C01G014030);Cla97C01G021760(Cla97C01G021760);Cla97C05G092810(Cla97C05G092810);Cla97C05G102840(Cla97C05G102840);Cla97C06G124410(Cla97C06G124410);Cla97C08G150400(Cla97C08G150400);Cla97C08G157340(Cla97C08G157340);Cla97C09G183130(Cla97C09G183130)
GO:1905039	BP	carboxylic acid transmembrane transport	14	9	23	105	0.00377685582089044	0.0793157612538591	Cla97C01G002200(Cla97C01G002200);Cla97C01G017790(Cla97C01G017790);Cla97C01G018180(Cla97C01G018180);Cla97C01G023940(Cla97C01G023940);Cla97C06G125930(Cla97C06G125930);Cla97C07G128420(Cla97C07G128420);Cla97C07G130530(Cla97C07G130530);Cla97C07G131530(Cla97C07G131530);Cla97C08G148720(Cla97C08G148720);Cla97C08G154850(Cla97C08G154850);Cla97C08G154860(Cla97C08G154860);Cla97C08G159130(Cla97C08G159130);Cla…	Cla97C01G010240(Cla97C01G010240);Cla97C01G014030(Cla97C01G014030);Cla97C01G021760(Cla97C01G021760);Cla97C05G092810(Cla97C05G092810);Cla97C05G102840(Cla97C05G102840);Cla97C06G124410(Cla97C06G124410);Cla97C08G150400(Cla97C08G150400);Cla97C08G157340(Cla97C08G157340);Cla97C09G183130(Cla97C09G183130)
GO:0071446	BP	cellular response to salicylic acid stimulus	13	3	16	64	0.00378924375154158	0.0793157612538591	Cla97C01G016240(Cla97C01G016240);Cla97C01G018250(Cla97C01G018250);Cla97C01G019240(Cla97C01G019240);Cla97C01G023185(Cla97C01G023185);Cla97C02G029430(Cla97C02G029430);Cla97C02G036310(Cla97C02G036310);Cla97C05G101190(Cla97C05G101190);Cla97C06G112840(Cla97C06G112840);Cla97C08G148310(Cla97C08G148310);Cla97C08G149140(Cla97C08G149140);Cla97C08G159210(Cla97C08G159210);Cla97C09G178610(Cla97C09G178610);Cla…	Cla97C01G006620(Cla97C01G006620);Cla97C09G178620(Cla97C09G178620);Cla97C10G199910(Cla97C10G199910)
GO:0016702	MF	oxidoreductase activity, acting on single donors with incorporation of molecular oxygen, incorporation of two atoms of oxygen	10	2	12	42	0.00382232415347593	0.108299184348485	Cla97C01G024630(Cla97C01G024630);Cla97C02G041370(Cla97C02G041370);Cla97C02G041400(Cla97C02G041400);Cla97C02G041420(Cla97C02G041420);Cla97C02G042670(Cla97C02G042670);Cla97C04G072080(Cla97C04G072080);Cla97C06G111770(Cla97C06G111770);Cla97C07G137260(Cla97C07G137260);Cla97C09G163060(Cla97C09G163060);Cla97C10G197780(Cla97C10G197780)	Cla97C02G041360(Cla97C02G041360);Cla97C03G058030(Cla97C03G058030)
GO:0009635	BP	response to herbicide	4	3	7	18	0.00384864514623153	0.0801040040605477	Cla97C00G000300(Cla97C00G000300);Cla97C03G060420(Cla97C03G060420);Cla97C03G060430(Cla97C03G060430);Cla97C07G137320(Cla97C07G137320)	Cla97C01G004050(Cla97C01G004050);Cla97C10G187430(Cla97C10G187430);Cla97C10G198770(Cla97C10G198770)
GO:0009741	BP	response to brassinosteroid	19	7	26	124	0.0040624489943543	0.0840790005348385	Cla97C01G004630(Cla97C01G004630);Cla97C01G005820(Cla97C01G005820);Cla97C02G033690(Cla97C02G033690);Cla97C02G037770(Cla97C02G037770);Cla97C02G039290(Cla97C02G039290);Cla97C02G046580(Cla97C02G046580);Cla97C03G060820(Cla97C03G060820);Cla97C04G072880(Cla97C04G072880);Cla97C05G100640(Cla97C05G100640);Cla97C05G104890(Cla97C05G104890);Cla97C07G129830(Cla97C07G129830);Cla97C07G136340(Cla97C07G136340);Cla…	Cla97C04G077180(Cla97C04G077180);Cla97C05G090160(Cla97C05G090160);Cla97C05G100630(Cla97C05G100630);Cla97C05G100650(Cla97C05G100650);Cla97C06G110570(Cla97C06G110570);Cla97C10G199910(Cla97C10G199910);Cla97C11G209280(Cla97C11G209280)
GO:0010498	BP	proteasomal protein catabolic process	29	18	47	261	0.00421910440958469	0.0860797245250498	Cla97C01G003140(Cla97C01G003140);Cla97C01G006780(Cla97C01G006780);Cla97C01G008530(Cla97C01G008530);Cla97C01G016680(Cla97C01G016680);Cla97C01G017940(Cla97C01G017940);Cla97C01G018180(Cla97C01G018180);Cla97C01G018530(Cla97C01G018530);Cla97C01G023390(Cla97C01G023390);Cla97C02G033660(Cla97C02G033660);Cla97C02G041740(Cla97C02G041740);Cla97C02G045990(Cla97C02G045990);Cla97C03G060730(Cla97C03G060730);Cla…	Cla97C01G013500(Cla97C01G013500);Cla97C02G026950(Cla97C02G026950);Cla97C02G043360(Cla97C02G043360);Cla97C02G044310(Cla97C02G044310);Cla97C03G051320(Cla97C03G051320);Cla97C04G070120(Cla97C04G070120);Cla97C04G076210(Cla97C04G076210);Cla97C05G091090(Cla97C05G091090);Cla97C06G112880(Cla97C06G112880);Cla97C06G117885(Cla97C06G117885);Cla97C06G118740(Cla97C06G118740);Cla97C06G122230(Cla97C06G122230);Cla…
GO:0017062	BP	respiratory chain complex III assembly	5	1	6	14	0.00422921556434148	0.0860797245250498	Cla97C01G019240(Cla97C01G019240);Cla97C01G019280(Cla97C01G019280);Cla97C01G019290(Cla97C01G019290);Cla97C10G197650(Cla97C10G197650);Cla97C11G219790(Cla97C11G219790)	Cla97C10G195600(Cla97C10G195600)
GO:0034551	BP	mitochondrial respiratory chain complex III assembly	5	1	6	14	0.00422921556434148	0.0860797245250498	Cla97C01G019240(Cla97C01G019240);Cla97C01G019280(Cla97C01G019280);Cla97C01G019290(Cla97C01G019290);Cla97C10G197650(Cla97C10G197650);Cla97C11G219790(Cla97C11G219790)	Cla97C10G195600(Cla97C10G195600)
GO:0034605	BP	cellular response to heat	9	3	12	43	0.00447073655876128	0.090495568585036	Cla97C03G050940(Cla97C03G050940);Cla97C04G078780(Cla97C04G078780);Cla97C05G085940(Cla97C05G085940);Cla97C05G089380(Cla97C05G089380);Cla97C05G096750(Cla97C05G096750);Cla97C08G148310(Cla97C08G148310);Cla97C08G153950(Cla97C08G153950);Cla97C08G160780(Cla97C08G160780);Cla97C11G221670(Cla97C11G221670)	Cla97C01G014240(Cla97C01G014240);Cla97C07G128390(Cla97C07G128390);Cla97C09G177707(Cla97C09G177707)
GO:0009814	BP	defense response, incompatible interaction	24	5	29	144	0.0046171786315321	0.0929491042544494	Cla97C01G008100(Cla97C01G008100);Cla97C01G012850(Cla97C01G012850);Cla97C01G015010(Cla97C01G015010);Cla97C01G020070(Cla97C01G020070);Cla97C01G023190(Cla97C01G023190);Cla97C02G036720(Cla97C02G036720);Cla97C02G041740(Cla97C02G041740);Cla97C02G047070(Cla97C02G047070);Cla97C03G058710(Cla97C03G058710);Cla97C04G068790(Cla97C04G068790);Cla97C04G077840(Cla97C04G077840);Cla97C05G090930(Cla97C05G090930);Cla…	Cla97C02G038280(Cla97C02G038280);Cla97C02G044870(Cla97C02G044870);Cla97C09G177130(Cla97C09G177130);Cla97C09G178620(Cla97C09G178620);Cla97C10G197000(Cla97C10G197000)
GO:0005310	MF	dicarboxylic acid transmembrane transporter activity	5	3	8	23	0.00470799812474283	0.129277822906534	Cla97C01G002200(Cla97C01G002200);Cla97C01G017790(Cla97C01G017790);Cla97C07G128420(Cla97C07G128420);Cla97C08G154850(Cla97C08G154850);Cla97C08G154860(Cla97C08G154860)	Cla97C01G010240(Cla97C01G010240);Cla97C01G014030(Cla97C01G014030);Cla97C06G124410(Cla97C06G124410)
GO:0008134	MF	transcription factor binding	23	14	37	195	0.00485738420025712	0.129277822906534	Cla97C01G005630(Cla97C01G005630);Cla97C01G008510(Cla97C01G008510);Cla97C01G016240(Cla97C01G016240);Cla97C01G022320(Cla97C01G022320);Cla97C02G027870(Cla97C02G027870);Cla97C02G031000(Cla97C02G031000);Cla97C03G051650(Cla97C03G051650);Cla97C03G056770(Cla97C03G056770);Cla97C03G067370(Cla97C03G067370);Cla97C05G085080(Cla97C05G085080);Cla97C05G088320(Cla97C05G088320);Cla97C05G101190(Cla97C05G101190);Cla…	Cla97C01G012490(Cla97C01G012490);Cla97C02G045460(Cla97C02G045460);Cla97C02G046390(Cla97C02G046390);Cla97C03G052880(Cla97C03G052880);Cla97C03G068370(Cla97C03G068370);Cla97C07G140060(Cla97C07G140060);Cla97C08G144790(Cla97C08G144790);Cla97C08G148320(Cla97C08G148320);Cla97C08G155280(Cla97C08G155280);Cla97C08G155540(Cla97C08G155540);Cla97C09G161940(Cla97C09G161940);Cla97C09G175700(Cla97C09G175700);Cla…
GO:0048037	MF	cofactor binding	97	34	131	858	0.00488865716873449	0.129277822906534	Cla97C01G003480(Cla97C01G003480);Cla97C01G003830(Cla97C01G003830);Cla97C01G004630(Cla97C01G004630);Cla97C01G007270(Cla97C01G007270);Cla97C01G007290(Cla97C01G007290);Cla97C01G008100(Cla97C01G008100);Cla97C01G009190(Cla97C01G009190);Cla97C01G011680(Cla97C01G011680);Cla97C01G012850(Cla97C01G012850);Cla97C01G014350(Cla97C01G014350);Cla97C01G014430(Cla97C01G014430);Cla97C01G015110(Cla97C01G015110);Cla…	Cla97C01G001370(Cla97C01G001370);Cla97C01G024330(Cla97C01G024330);Cla97C02G027250(Cla97C02G027250);Cla97C02G036530(Cla97C02G036530);Cla97C02G044870(Cla97C02G044870);Cla97C02G045770(Cla97C02G045770);Cla97C02G046720(Cla97C02G046720);Cla97C03G054170(Cla97C03G054170);Cla97C03G054270(Cla97C03G054270);Cla97C04G070780(Cla97C04G070780);Cla97C04G073140(Cla97C04G073140);Cla97C05G082460(Cla97C05G082460);Cla…
GO:0055088	BP	lipid homeostasis	9	6	15	60	0.00497724672920667	0.0996531355999858	Cla97C01G004630(Cla97C01G004630);Cla97C05G100640(Cla97C05G100640);Cla97C06G117610(Cla97C06G117610);Cla97C06G117800(Cla97C06G117800);Cla97C06G121900(Cla97C06G121900);Cla97C07G137840(Cla97C07G137840);Cla97C10G193960(Cla97C10G193960);Cla97C11G211710(Cla97C11G211710);Cla97C11G225070(Cla97C11G225070)	Cla97C05G090160(Cla97C05G090160);Cla97C05G100630(Cla97C05G100630);Cla97C05G100650(Cla97C05G100650);Cla97C06G117620(Cla97C06G117620);Cla97C09G180900(Cla97C09G180900);Cla97C11G209280(Cla97C11G209280)
GO:0033108	BP	mitochondrial respiratory chain complex assembly	6	1	7	19	0.00545662118904197	0.108660499786111	Cla97C01G019240(Cla97C01G019240);Cla97C01G019280(Cla97C01G019280);Cla97C01G019290(Cla97C01G019290);Cla97C10G197650(Cla97C10G197650);Cla97C11G206860(Cla97C11G206860);Cla97C11G219790(Cla97C11G219790)	Cla97C10G195600(Cla97C10G195600)
GO:0009056	BP	catabolic process	140	65	205	1423	0.00570769236363461	0.113049132621666	Cla97C00G000300(Cla97C00G000300);Cla97C01G002365(Cla97C01G002365);Cla97C01G003140(Cla97C01G003140);Cla97C01G006780(Cla97C01G006780);Cla97C01G008100(Cla97C01G008100);Cla97C01G008530(Cla97C01G008530);Cla97C01G011260(Cla97C01G011260);Cla97C01G012850(Cla97C01G012850);Cla97C01G016680(Cla97C01G016680);Cla97C01G017940(Cla97C01G017940);Cla97C01G018180(Cla97C01G018180);Cla97C01G018530(Cla97C01G018530);Cla…	Cla97C01G001370(Cla97C01G001370);Cla97C01G004220(Cla97C01G004220);Cla97C01G006620(Cla97C01G006620);Cla97C01G007540(Cla97C01G007540);Cla97C01G013460(Cla97C01G013460);Cla97C01G013500(Cla97C01G013500);Cla97C01G014100(Cla97C01G014100);Cla97C01G019120(Cla97C01G019120);Cla97C01G020660(Cla97C01G020660);Cla97C02G026950(Cla97C02G026950);Cla97C02G027500(Cla97C02G027500);Cla97C02G038280(Cla97C02G038280);Cla…
GO:0007623	BP	circadian rhythm	13	12	25	121	0.0058257990259351	0.114289159014466	Cla97C01G000990(Cla97C01G000990);Cla97C05G107060(Cla97C05G107060);Cla97C05G109060(Cla97C05G109060);Cla97C06G115370(Cla97C06G115370);Cla97C06G122260(Cla97C06G122260);Cla97C07G132630(Cla97C07G132630);Cla97C07G133850(Cla97C07G133850);Cla97C08G150290(Cla97C08G150290);Cla97C10G195840(Cla97C10G195840);Cla97C10G195850(Cla97C10G195850);Cla97C10G195860(Cla97C10G195860);Cla97C11G210650(Cla97C11G210650);Cla…	Cla97C01G008550(Cla97C01G008550);Cla97C02G036700(Cla97C02G036700);Cla97C02G045880(Cla97C02G045880);Cla97C02G046720(Cla97C02G046720);Cla97C05G106420(Cla97C05G106420);Cla97C06G112450(Cla97C06G112450);Cla97C06G115660(Cla97C06G115660);Cla97C07G140060(Cla97C07G140060);Cla97C08G155280(Cla97C08G155280);Cla97C09G161940(Cla97C09G161940);Cla97C09G175760(Cla97C09G175760);Cla97C10G198970(Cla97C10G198970)
GO:0002237	BP	response to molecule of bacterial origin	9	2	11	39	0.00584630768043148	0.114289159014466	Cla97C01G015250(Cla97C01G015250);Cla97C01G019240(Cla97C01G019240);Cla97C03G051250(Cla97C03G051250);Cla97C04G077840(Cla97C04G077840);Cla97C07G136450(Cla97C07G136450);Cla97C08G157120(Cla97C08G157120);Cla97C09G184300(Cla97C09G184300);Cla97C10G195800(Cla97C10G195800);Cla97C11G212940(Cla97C11G212940)	Cla97C05G096980(Cla97C05G096980);Cla97C05G097330(Cla97C05G097330)
GO:0048878	BP	chemical homeostasis	36	23	59	348	0.00586336890709396	0.114289159014466	Cla97C01G000880(Cla97C01G000880);Cla97C01G004630(Cla97C01G004630);Cla97C01G005820(Cla97C01G005820);Cla97C01G010780(Cla97C01G010780);Cla97C01G012190(Cla97C01G012190);Cla97C01G016340(Cla97C01G016340);Cla97C01G018480(Cla97C01G018480);Cla97C02G028410(Cla97C02G028410);Cla97C02G030910(Cla97C02G030910);Cla97C02G039740(Cla97C02G039740);Cla97C03G050930(Cla97C03G050930);Cla97C03G052060(Cla97C03G052060);Cla…	Cla97C01G007230(Cla97C01G007230);Cla97C01G010240(Cla97C01G010240);Cla97C01G012970(Cla97C01G012970);Cla97C02G034790(Cla97C02G034790);Cla97C02G042390(Cla97C02G042390);Cla97C03G066730(Cla97C03G066730);Cla97C04G069970(Cla97C04G069970);Cla97C05G090160(Cla97C05G090160);Cla97C05G095410(Cla97C05G095410);Cla97C05G100630(Cla97C05G100630);Cla97C05G100650(Cla97C05G100650);Cla97C05G106420(Cla97C05G106420);Cla…
GO:0044262	BP	cellular carbohydrate metabolic process	39	24	63	376	0.00590039378244094	0.114405529971118	Cla97C01G005540(Cla97C01G005540);Cla97C01G014710(Cla97C01G014710);Cla97C01G018250(Cla97C01G018250);Cla97C02G035450(Cla97C02G035450);Cla97C02G035460(Cla97C02G035460);Cla97C03G051130(Cla97C03G051130);Cla97C03G058650(Cla97C03G058650);Cla97C03G064990(Cla97C03G064990);Cla97C03G066280(Cla97C03G066280);Cla97C03G066410(Cla97C03G066410);Cla97C04G071440(Cla97C04G071440);Cla97C05G084480(Cla97C05G084480);Cla…	Cla97C01G003970(Cla97C01G003970);Cla97C01G019120(Cla97C01G019120);Cla97C01G020660(Cla97C01G020660);Cla97C02G026770(Cla97C02G026770);Cla97C02G027980(Cla97C02G027980);Cla97C02G042390(Cla97C02G042390);Cla97C02G045770(Cla97C02G045770);Cla97C02G047600(Cla97C02G047600);Cla97C03G053500(Cla97C03G053500);Cla97C03G053880(Cla97C03G053880);Cla97C03G066730(Cla97C03G066730);Cla97C04G078620(Cla97C04G078620);Cla…
GO:0033612	MF	receptor serine/threonine kinase binding	8	3	11	39	0.00614563665337295	0.158984948206822	Cla97C01G013090(Cla97C01G013090);Cla97C02G033690(Cla97C02G033690);Cla97C05G096750(Cla97C05G096750);Cla97C05G102880(Cla97C05G102880);Cla97C07G130470(Cla97C07G130470);Cla97C08G160910(Cla97C08G160910);Cla97C09G170630(Cla97C09G170630);Cla97C11G212940(Cla97C11G212940)	Cla97C07G128390(Cla97C07G128390);Cla97C09G176030(Cla97C09G176030);Cla97C11G216260(Cla97C11G216260)
GO:0005506	MF	iron ion binding	31	13	44	245	0.00648356148742191	0.164158258936853	Cla97C01G003480(Cla97C01G003480);Cla97C01G003830(Cla97C01G003830);Cla97C01G004630(Cla97C01G004630);Cla97C01G008510(Cla97C01G008510);Cla97C01G011680(Cla97C01G011680);Cla97C01G015110(Cla97C01G015110);Cla97C01G016510(Cla97C01G016510);Cla97C01G018630(Cla97C01G018630);Cla97C02G042670(Cla97C02G042670);Cla97C03G051690(Cla97C03G051690);Cla97C03G054210(Cla97C03G054210);Cla97C03G054220(Cla97C03G054220);Cla…	Cla97C02G027250(Cla97C02G027250);Cla97C03G054170(Cla97C03G054170);Cla97C03G054270(Cla97C03G054270);Cla97C05G090160(Cla97C05G090160);Cla97C05G093780(Cla97C05G093780);Cla97C05G095020(Cla97C05G095020);Cla97C05G100630(Cla97C05G100630);Cla97C05G100650(Cla97C05G100650);Cla97C06G117620(Cla97C06G117620);Cla97C07G134710(Cla97C07G134710);Cla97C07G137710(Cla97C07G137710);Cla97C09G180900(Cla97C09G180900);Cla…
GO:0043436	BP	oxoacid metabolic process	123	31	154	1042	0.00652755221849292	0.125903153784963	Cla97C01G000200(Cla97C01G000200);Cla97C01G001510(Cla97C01G001510);Cla97C01G003210(Cla97C01G003210);Cla97C01G003220(Cla97C01G003220);Cla97C01G007270(Cla97C01G007270);Cla97C01G007290(Cla97C01G007290);Cla97C01G008130(Cla97C01G008130);Cla97C01G011860(Cla97C01G011860);Cla97C01G011870(Cla97C01G011870);Cla97C01G014430(Cla97C01G014430);Cla97C01G015110(Cla97C01G015110);Cla97C01G016240(Cla97C01G016240);Cla…	Cla97C01G001370(Cla97C01G001370);Cla97C01G004050(Cla97C01G004050);Cla97C01G013460(Cla97C01G013460);Cla97C01G020370(Cla97C01G020370);Cla97C01G020660(Cla97C01G020660);Cla97C02G041360(Cla97C02G041360);Cla97C02G045455(Cla97C02G045455);Cla97C03G058030(Cla97C03G058030);Cla97C03G063130(Cla97C03G063130);Cla97C05G092860(Cla97C05G092860);Cla97C05G104600(Cla97C05G104600);Cla97C06G111480(Cla97C06G111480);Cla…
GO:0009737	BP	response to abscisic acid	64	19	83	520	0.00661958358069741	0.126010741927931	Cla97C01G000140(Cla97C01G000140);Cla97C01G000990(Cla97C01G000990);Cla97C01G001510(Cla97C01G001510);Cla97C01G014800(Cla97C01G014800);Cla97C01G016240(Cla97C01G016240);Cla97C01G018530(Cla97C01G018530);Cla97C01G019720(Cla97C01G019720);Cla97C01G020790(Cla97C01G020790);Cla97C01G021640(Cla97C01G021640);Cla97C01G021910(Cla97C01G021910);Cla97C01G022320(Cla97C01G022320);Cla97C01G022420(Cla97C01G022420);Cla…	Cla97C01G003970(Cla97C01G003970);Cla97C01G006620(Cla97C01G006620);Cla97C02G035390(Cla97C02G035390);Cla97C02G042390(Cla97C02G042390);Cla97C03G065245(Cla97C03G065245);Cla97C03G066730(Cla97C03G066730);Cla97C05G092860(Cla97C05G092860);Cla97C05G093500(Cla97C05G093500);Cla97C05G096980(Cla97C05G096980);Cla97C05G099080(Cla97C05G099080);Cla97C05G104390(Cla97C05G104390);Cla97C08G144790(Cla97C08G144790);Cla…
GO:0009314	BP	response to radiation	67	36	103	665	0.00666875916543624	0.126010741927931	Cla97C01G011320(Cla97C01G011320);Cla97C01G011860(Cla97C01G011860);Cla97C01G011870(Cla97C01G011870);Cla97C01G016340(Cla97C01G016340);Cla97C01G016440(Cla97C01G016440);Cla97C01G019240(Cla97C01G019240);Cla97C02G031000(Cla97C02G031000);Cla97C02G033740(Cla97C02G033740);Cla97C03G051790(Cla97C03G051790);Cla97C03G052910(Cla97C03G052910);Cla97C03G060420(Cla97C03G060420);Cla97C03G060430(Cla97C03G060430);Cla…	Cla97C01G006620(Cla97C01G006620);Cla97C01G009910(Cla97C01G009910);Cla97C01G012970(Cla97C01G012970);Cla97C01G013400(Cla97C01G013400);Cla97C01G021760(Cla97C01G021760);Cla97C01G024330(Cla97C01G024330);Cla97C02G034790(Cla97C02G034790);Cla97C02G035750(Cla97C02G035750);Cla97C02G036700(Cla97C02G036700);Cla97C02G042780(Cla97C02G042780);Cla97C02G046720(Cla97C02G046720);Cla97C03G052770(Cla97C03G052770);Cla…
GO:0015744	BP	succinate transport	3	0	3	4	0.00670415456511249	0.126010741927931	Cla97C01G017790(Cla97C01G017790);Cla97C08G154850(Cla97C08G154850);Cla97C08G154860(Cla97C08G154860)	-
GO:0070370	BP	cellular heat acclimation	2	1	3	4	0.00670415456511249	0.126010741927931	Cla97C03G050940(Cla97C03G050940);Cla97C05G096750(Cla97C05G096750)	Cla97C07G128390(Cla97C07G128390)
GO:0071422	BP	succinate transmembrane transport	3	0	3	4	0.00670415456511249	0.126010741927931	Cla97C01G017790(Cla97C01G017790);Cla97C08G154850(Cla97C08G154850);Cla97C08G154860(Cla97C08G154860)	-
GO:1902288	BP	regulation of defense response to oomycetes	3	2	5	11	0.00674606885456941	0.126154911980882	Cla97C01G015250(Cla97C01G015250);Cla97C01G023810(Cla97C01G023810);Cla97C03G051250(Cla97C03G051250)	Cla97C05G107260(Cla97C05G107260);Cla97C06G126770(Cla97C06G126770)
GO:0015141	MF	succinate transmembrane transporter activity	3	0	3	4	0.00683502110349892	0.165993369656402	Cla97C01G017790(Cla97C01G017790);Cla97C08G154850(Cla97C08G154850);Cla97C08G154860(Cla97C08G154860)	-
GO:0016629	MF	12-oxophytodienoate reductase activity	3	0	3	4	0.00683502110349892	0.165993369656402	Cla97C03G065380(Cla97C03G065380);Cla97C09G177570(Cla97C09G177570);Cla97C11G214950(Cla97C11G214950)	-
GO:0098661	BP	inorganic anion transmembrane transport	6	5	11	40	0.00718885503497117	0.133756272468858	Cla97C01G017790(Cla97C01G017790);Cla97C08G154850(Cla97C08G154850);Cla97C08G154860(Cla97C08G154860);Cla97C08G156420(Cla97C08G156420);Cla97C09G164340(Cla97C09G164340);Cla97C11G225110(Cla97C11G225110)	Cla97C03G060150(Cla97C03G060150);Cla97C06G119540(Cla97C06G119540);Cla97C09G177260(Cla97C09G177260);Cla97C11G213990(Cla97C11G213990);Cla97C11G221380(Cla97C11G221380)
GO:0005509	MF	calcium ion binding	30	7	37	200	0.00739539798366116	0.171477645898156	Cla97C01G006860(Cla97C01G006860);Cla97C01G011550(Cla97C01G011550);Cla97C01G019720(Cla97C01G019720);Cla97C01G021640(Cla97C01G021640);Cla97C02G049770(Cla97C02G049770);Cla97C03G067430(Cla97C03G067430);Cla97C04G070480(Cla97C04G070480);Cla97C04G078820(Cla97C04G078820);Cla97C05G083940(Cla97C05G083940);Cla97C05G085840(Cla97C05G085840);Cla97C05G088220(Cla97C05G088220);Cla97C05G093380(Cla97C05G093380);Cla…	Cla97C01G013430(Cla97C01G013430);Cla97C02G042365(Cla97C02G042365);Cla97C03G053420(Cla97C03G053420);Cla97C04G078620(Cla97C04G078620);Cla97C05G105160(Cla97C05G105160);Cla97C08G144710(Cla97C08G144710);Cla97C08G159440(Cla97C08G159440)
GO:0016758	MF	transferase activity, transferring hexosyl groups	40	15	55	322	0.00743447898025497	0.171477645898156	Cla97C01G014710(Cla97C01G014710);Cla97C01G015240(Cla97C01G015240);Cla97C02G027720(Cla97C02G027720);Cla97C02G033110(Cla97C02G033110);Cla97C02G035450(Cla97C02G035450);Cla97C02G035460(Cla97C02G035460);Cla97C02G045300(Cla97C02G045300);Cla97C03G051170(Cla97C03G051170);Cla97C03G064990(Cla97C03G064990);Cla97C04G076570(Cla97C04G076570);Cla97C05G081160(Cla97C05G081160);Cla97C05G088810(Cla97C05G088810);Cla…	Cla97C01G018700(Cla97C01G018700);Cla97C02G026770(Cla97C02G026770);Cla97C02G027980(Cla97C02G027980);Cla97C02G045770(Cla97C02G045770);Cla97C02G047600(Cla97C02G047600);Cla97C03G053500(Cla97C03G053500);Cla97C03G053880(Cla97C03G053880);Cla97C05G097800(Cla97C05G097800);Cla97C07G138180(Cla97C07G138180);Cla97C09G174190(Cla97C09G174190);Cla97C09G174200(Cla97C09G174200);Cla97C09G177170(Cla97C09G177170);Cla…
GO:0004674	MF	protein serine/threonine kinase activity	85	23	108	700	0.00749314082916314	0.171477645898156	Cla97C01G000140(Cla97C01G000140);Cla97C01G001220(Cla97C01G001220);Cla97C01G005820(Cla97C01G005820);Cla97C01G006970(Cla97C01G006970);Cla97C01G014360(Cla97C01G014360);Cla97C01G015010(Cla97C01G015010);Cla97C01G015250(Cla97C01G015250);Cla97C01G015410(Cla97C01G015410);Cla97C01G015730(Cla97C01G015730);Cla97C01G015990(Cla97C01G015990);Cla97C01G016280(Cla97C01G016280);Cla97C01G019720(Cla97C01G019720);Cla…	Cla97C00G000110(Cla97C00G000110);Cla97C02G035390(Cla97C02G035390);Cla97C02G037550(Cla97C02G037550);Cla97C02G040960(Cla97C02G040960);Cla97C02G045010(Cla97C02G045010);Cla97C02G046720(Cla97C02G046720);Cla97C03G059260(Cla97C03G059260);Cla97C04G074640(Cla97C04G074640);Cla97C05G099380(Cla97C05G099380);Cla97C06G115660(Cla97C06G115660);Cla97C06G116120(Cla97C06G116120);Cla97C06G117320(Cla97C06G117320);Cla…
GO:0006536	BP	glutamate metabolic process	5	2	7	20	0.00751922868902125	0.139200193418866	Cla97C01G007270(Cla97C01G007270);Cla97C01G007290(Cla97C01G007290);Cla97C04G073110(Cla97C04G073110);Cla97C05G091110(Cla97C05G091110);Cla97C11G220050(Cla97C11G220050)	Cla97C01G013460(Cla97C01G013460);Cla97C11G212090(Cla97C11G212090)
GO:0015036	MF	disulfide oxidoreductase activity	16	1	17	74	0.00773033322745391	0.173567859257928	Cla97C01G023185(Cla97C01G023185);Cla97C01G024750(Cla97C01G024750);Cla97C02G032950(Cla97C02G032950);Cla97C02G036310(Cla97C02G036310);Cla97C04G072870(Cla97C04G072870);Cla97C05G087350(Cla97C05G087350);Cla97C05G099230(Cla97C05G099230);Cla97C05G100020(Cla97C05G100020);Cla97C05G109020(Cla97C05G109020);Cla97C06G126380(Cla97C06G126380);Cla97C08G145660(Cla97C08G145660);Cla97C08G159500(Cla97C08G159500);Cla…	Cla97C07G132910(Cla97C07G132910)
GO:0043455	BP	regulation of secondary metabolic process	10	2	12	46	0.00801610604510702	0.147160319397924	Cla97C01G001510(Cla97C01G001510);Cla97C01G003220(Cla97C01G003220);Cla97C01G014910(Cla97C01G014910);Cla97C02G031000(Cla97C02G031000);Cla97C02G050490(Cla97C02G050490);Cla97C04G071120(Cla97C04G071120);Cla97C04G071130(Cla97C04G071130);Cla97C07G131030(Cla97C07G131030);Cla97C08G146893(Cla97C08G146893);Cla97C09G165070(Cla97C09G165070)	Cla97C02G050160(Cla97C02G050160);Cla97C08G148320(Cla97C08G148320)
GO:0044036	BP	cell wall macromolecule metabolic process	15	10	25	124	0.00802910537431669	0.147160319397924	Cla97C01G018250(Cla97C01G018250);Cla97C03G057860(Cla97C03G057860);Cla97C05G095280(Cla97C05G095280);Cla97C05G100740(Cla97C05G100740);Cla97C06G122590(Cla97C06G122590);Cla97C06G122630(Cla97C06G122630);Cla97C06G125580(Cla97C06G125580);Cla97C09G171410(Cla97C09G171410);Cla97C09G183830(Cla97C09G183830);Cla97C09G183860(Cla97C09G183860);Cla97C09G183870(Cla97C09G183870);Cla97C09G183890(Cla97C09G183890);Cla…	Cla97C01G019120(Cla97C01G019120);Cla97C02G027980(Cla97C02G027980);Cla97C02G047600(Cla97C02G047600);Cla97C03G053500(Cla97C03G053500);Cla97C03G053880(Cla97C03G053880);Cla97C07G135790(Cla97C07G135790);Cla97C07G137950(Cla97C07G137950);Cla97C08G148150(Cla97C08G148150);Cla97C09G177130(Cla97C09G177130);Cla97C10G195970(Cla97C10G195970)
GO:0005102	MF	signaling receptor binding	17	5	22	105	0.00848985425173708	0.187091232584576	Cla97C01G008510(Cla97C01G008510);Cla97C01G013090(Cla97C01G013090);Cla97C01G016930(Cla97C01G016930);Cla97C02G033660(Cla97C02G033660);Cla97C02G033690(Cla97C02G033690);Cla97C05G096750(Cla97C05G096750);Cla97C05G098460(Cla97C05G098460);Cla97C05G102880(Cla97C05G102880);Cla97C05G105040(Cla97C05G105040);Cla97C06G114640(Cla97C06G114640);Cla97C07G130470(Cla97C07G130470);Cla97C08G160910(Cla97C08G160910);Cla…	Cla97C04G076210(Cla97C04G076210);Cla97C05G088730(Cla97C05G088730);Cla97C07G128390(Cla97C07G128390);Cla97C09G176030(Cla97C09G176030);Cla97C11G216260(Cla97C11G216260)
GO:0045088	BP	regulation of innate immune response	20	3	23	112	0.00857380510929457	0.156365831795253	Cla97C01G004570(Cla97C01G004570);Cla97C01G015730(Cla97C01G015730);Cla97C02G026890(Cla97C02G026890);Cla97C02G036720(Cla97C02G036720);Cla97C04G068790(Cla97C04G068790);Cla97C04G075930(Cla97C04G075930);Cla97C04G077840(Cla97C04G077840);Cla97C05G093390(Cla97C05G093390);Cla97C06G111100(Cla97C06G111100);Cla97C06G111120(Cla97C06G111120);Cla97C06G111220(Cla97C06G111220);Cla97C06G126370(Cla97C06G126370);Cla…	Cla97C02G038280(Cla97C02G038280);Cla97C09G174980(Cla97C09G174980);Cla97C09G178620(Cla97C09G178620)
GO:0009664	BP	plant-type cell wall organization	13	12	25	125	0.00889989115959178	0.161513295723823	Cla97C04G071180(Cla97C04G071180);Cla97C05G087930(Cla97C05G087930);Cla97C05G095280(Cla97C05G095280);Cla97C05G096750(Cla97C05G096750);Cla97C07G142970(Cla97C07G142970);Cla97C07G142980(Cla97C07G142980);Cla97C09G171410(Cla97C09G171410);Cla97C09G177060(Cla97C09G177060);Cla97C09G177290(Cla97C09G177290);Cla97C09G179520(Cla97C09G179520);Cla97C09G183830(Cla97C09G183830);Cla97C10G196850(Cla97C10G196850);Cla…	Cla97C01G019120(Cla97C01G019120);Cla97C02G031140(Cla97C02G031140);Cla97C03G052380(Cla97C03G052380);Cla97C07G128390(Cla97C07G128390);Cla97C07G131710(Cla97C07G131710);Cla97C07G137950(Cla97C07G137950);Cla97C08G157680(Cla97C08G157680);Cla97C09G167210(Cla97C09G167210);Cla97C11G209110(Cla97C11G209110);Cla97C11G210630(Cla97C11G210630);Cla97C11G212620(Cla97C11G212620);Cla97C11G216050(Cla97C11G216050)
GO:0051213	MF	dioxygenase activity	19	5	24	118	0.00898192933807256	0.194336289314661	Cla97C01G008510(Cla97C01G008510);Cla97C01G016510(Cla97C01G016510);Cla97C01G024630(Cla97C01G024630);Cla97C02G041370(Cla97C02G041370);Cla97C02G041400(Cla97C02G041400);Cla97C02G041420(Cla97C02G041420);Cla97C02G042670(Cla97C02G042670);Cla97C04G070170(Cla97C04G070170);Cla97C04G072080(Cla97C04G072080);Cla97C06G109470(Cla97C06G109470);Cla97C06G111770(Cla97C06G111770);Cla97C07G132700(Cla97C07G132700);Cla…	Cla97C01G001370(Cla97C01G001370);Cla97C02G041360(Cla97C02G041360);Cla97C03G058030(Cla97C03G058030);Cla97C09G164590(Cla97C09G164590);Cla97C10G193680(Cla97C10G193680)
GO:0006560	BP	proline metabolic process	4	2	6	16	0.00908387885379192	0.164044165183184	Cla97C09G184120(Cla97C09G184120);Cla97C10G204670(Cla97C10G204670);Cla97C11G213550(Cla97C11G213550);Cla97C11G222480(Cla97C11G222480)	Cla97C01G013460(Cla97C01G013460);Cla97C11G212090(Cla97C11G212090)
GO:0007267	BP	cell-cell signaling	8	7	15	64	0.00933697693644724	0.166977781717823	Cla97C02G033660(Cla97C02G033660);Cla97C02G046670(Cla97C02G046670);Cla97C03G052960(Cla97C03G052960);Cla97C05G103200(Cla97C05G103200);Cla97C06G114640(Cla97C06G114640);Cla97C06G121900(Cla97C06G121900);Cla97C10G190350(Cla97C10G190350);Cla97C11G220090(Cla97C11G220090)	Cla97C01G006620(Cla97C01G006620);Cla97C01G014260(Cla97C01G014260);Cla97C02G045460(Cla97C02G045460);Cla97C05G088730(Cla97C05G088730);Cla97C05G090070(Cla97C05G090070);Cla97C09G164120(Cla97C09G164120);Cla97C11G216260(Cla97C11G216260)
GO:0045490	BP	pectin catabolic process	8	7	15	64	0.00933697693644724	0.166977781717823	Cla97C01G021790(Cla97C01G021790);Cla97C03G065020(Cla97C03G065020);Cla97C03G066380(Cla97C03G066380);Cla97C05G105040(Cla97C05G105040);Cla97C07G141120(Cla97C07G141120);Cla97C09G168010(Cla97C09G168010);Cla97C10G184580(Cla97C10G184580);Cla97C10G202830(Cla97C10G202830)	Cla97C01G004220(Cla97C01G004220);Cla97C01G007540(Cla97C01G007540);Cla97C02G027500(Cla97C02G027500);Cla97C02G048700(Cla97C02G048700);Cla97C03G055660(Cla97C03G055660);Cla97C07G129970(Cla97C07G129970);Cla97C08G161240(Cla97C08G161240)
GO:0072593	BP	reactive oxygen species metabolic process	24	8	32	171	0.00939421269736288	0.167189756411038	Cla97C01G003720(Cla97C01G003720);Cla97C01G012130(Cla97C01G012130);Cla97C03G060420(Cla97C03G060420);Cla97C03G060430(Cla97C03G060430);Cla97C04G077300(Cla97C04G077300);Cla97C05G093380(Cla97C05G093380);Cla97C05G105280(Cla97C05G105280);Cla97C06G120340(Cla97C06G120340);Cla97C06G126320(Cla97C06G126320);Cla97C07G131030(Cla97C07G131030);Cla97C08G150650(Cla97C08G150650);Cla97C09G167090(Cla97C09G167090);Cla…	Cla97C01G006620(Cla97C01G006620);Cla97C01G007230(Cla97C01G007230);Cla97C01G013460(Cla97C01G013460);Cla97C03G051320(Cla97C03G051320);Cla97C05G098800(Cla97C05G098800);Cla97C07G135790(Cla97C07G135790);Cla97C09G164120(Cla97C09G164120);Cla97C09G178620(Cla97C09G178620)
GO:0016052	BP	carbohydrate catabolic process	25	18	43	245	0.00946680053777353	0.167671601832489	Cla97C01G021790(Cla97C01G021790);Cla97C02G026800(Cla97C02G026800);Cla97C02G028050(Cla97C02G028050);Cla97C03G054650(Cla97C03G054650);Cla97C03G057860(Cla97C03G057860);Cla97C03G058650(Cla97C03G058650);Cla97C03G065020(Cla97C03G065020);Cla97C03G066280(Cla97C03G066280);Cla97C03G066380(Cla97C03G066380);Cla97C03G066410(Cla97C03G066410);Cla97C04G071440(Cla97C04G071440);Cla97C04G071650(Cla97C04G071650);Cla…	Cla97C01G004220(Cla97C01G004220);Cla97C01G007540(Cla97C01G007540);Cla97C01G019120(Cla97C01G019120);Cla97C01G020660(Cla97C01G020660);Cla97C02G027500(Cla97C02G027500);Cla97C02G045770(Cla97C02G045770);Cla97C02G048700(Cla97C02G048700);Cla97C03G052780(Cla97C03G052780);Cla97C03G055660(Cla97C03G055660);Cla97C06G117180(Cla97C06G117180);Cla97C06G123590(Cla97C06G123590);Cla97C07G129970(Cla97C07G129970);Cla…
GO:0005342	MF	organic acid transmembrane transporter activity	14	7	21	100	0.0097217143611191	0.202962106837399	Cla97C01G002200(Cla97C01G002200);Cla97C01G017790(Cla97C01G017790);Cla97C01G018180(Cla97C01G018180);Cla97C01G023940(Cla97C01G023940);Cla97C06G125930(Cla97C06G125930);Cla97C07G128420(Cla97C07G128420);Cla97C07G130530(Cla97C07G130530);Cla97C07G131530(Cla97C07G131530);Cla97C08G148720(Cla97C08G148720);Cla97C08G154850(Cla97C08G154850);Cla97C08G154860(Cla97C08G154860);Cla97C08G159130(Cla97C08G159130);Cla…	Cla97C01G010240(Cla97C01G010240);Cla97C01G014030(Cla97C01G014030);Cla97C01G021760(Cla97C01G021760);Cla97C05G092810(Cla97C05G092810);Cla97C05G102840(Cla97C05G102840);Cla97C06G124410(Cla97C06G124410);Cla97C08G150400(Cla97C08G150400)
GO:0046943	MF	carboxylic acid transmembrane transporter activity	14	7	21	100	0.0097217143611191	0.202962106837399	Cla97C01G002200(Cla97C01G002200);Cla97C01G017790(Cla97C01G017790);Cla97C01G018180(Cla97C01G018180);Cla97C01G023940(Cla97C01G023940);Cla97C06G125930(Cla97C06G125930);Cla97C07G128420(Cla97C07G128420);Cla97C07G130530(Cla97C07G130530);Cla97C07G131530(Cla97C07G131530);Cla97C08G148720(Cla97C08G148720);Cla97C08G154850(Cla97C08G154850);Cla97C08G154860(Cla97C08G154860);Cla97C08G159130(Cla97C08G159130);Cla…	Cla97C01G010240(Cla97C01G010240);Cla97C01G014030(Cla97C01G014030);Cla97C01G021760(Cla97C01G021760);Cla97C05G092810(Cla97C05G092810);Cla97C05G102840(Cla97C05G102840);Cla97C06G124410(Cla97C06G124410);Cla97C08G150400(Cla97C08G150400)
GO:0034220	BP	ion transmembrane transport	52	38	90	579	0.00983189075105121	0.173304715439582	Cla97C01G000880(Cla97C01G000880);Cla97C01G002200(Cla97C01G002200);Cla97C01G010780(Cla97C01G010780);Cla97C01G012190(Cla97C01G012190);Cla97C01G015210(Cla97C01G015210);Cla97C01G016770(Cla97C01G016770);Cla97C01G017790(Cla97C01G017790);Cla97C01G018180(Cla97C01G018180);Cla97C01G023940(Cla97C01G023940);Cla97C02G028410(Cla97C02G028410);Cla97C02G029250(Cla97C02G029250);Cla97C02G029260(Cla97C02G029260);Cla…	Cla97C01G004050(Cla97C01G004050);Cla97C01G004300(Cla97C01G004300);Cla97C01G007230(Cla97C01G007230);Cla97C01G010240(Cla97C01G010240);Cla97C01G012970(Cla97C01G012970);Cla97C01G014030(Cla97C01G014030);Cla97C01G021760(Cla97C01G021760);Cla97C02G034790(Cla97C02G034790);Cla97C02G038960(Cla97C02G038960);Cla97C02G046720(Cla97C02G046720);Cla97C03G060150(Cla97C03G060150);Cla97C04G069970(Cla97C04G069970);Cla…
GO:0002833	BP	positive regulation of response to biotic stimulus	7	2	9	31	0.0100096553625477	0.175597954074408	Cla97C01G015250(Cla97C01G015250);Cla97C01G023810(Cla97C01G023810);Cla97C03G051250(Cla97C03G051250);Cla97C04G074040(Cla97C04G074040);Cla97C04G077840(Cla97C04G077840);Cla97C05G093390(Cla97C05G093390);Cla97C09G178610(Cla97C09G178610)	Cla97C06G126770(Cla97C06G126770);Cla97C09G178620(Cla97C09G178620)
GO:0008194	MF	UDP-glycosyltransferase activity	30	10	40	224	0.0100394452274545	0.204375556966586	Cla97C01G014710(Cla97C01G014710);Cla97C01G015240(Cla97C01G015240);Cla97C02G027720(Cla97C02G027720);Cla97C02G033110(Cla97C02G033110);Cla97C02G035450(Cla97C02G035450);Cla97C02G035460(Cla97C02G035460);Cla97C02G045300(Cla97C02G045300);Cla97C03G051170(Cla97C03G051170);Cla97C03G064990(Cla97C03G064990);Cla97C05G081160(Cla97C05G081160);Cla97C05G088810(Cla97C05G088810);Cla97C05G091550(Cla97C05G091550);Cla…	Cla97C01G018700(Cla97C01G018700);Cla97C02G026770(Cla97C02G026770);Cla97C03G053500(Cla97C03G053500);Cla97C05G097800(Cla97C05G097800);Cla97C07G138180(Cla97C07G138180);Cla97C09G174190(Cla97C09G174190);Cla97C09G174200(Cla97C09G174200);Cla97C09G177170(Cla97C09G177170);Cla97C09G177500(Cla97C09G177500);Cla97C09G180810(Cla97C09G180810)
GO:0015318	MF	inorganic molecular entity transmembrane transporter activity	45	35	80	504	0.0101329057655702	0.204375556966586	Cla97C01G000880(Cla97C01G000880);Cla97C01G002200(Cla97C01G002200);Cla97C01G010780(Cla97C01G010780);Cla97C01G012190(Cla97C01G012190);Cla97C01G015210(Cla97C01G015210);Cla97C01G016770(Cla97C01G016770);Cla97C01G017790(Cla97C01G017790);Cla97C01G018180(Cla97C01G018180);Cla97C01G023940(Cla97C01G023940);Cla97C02G028410(Cla97C02G028410);Cla97C02G029250(Cla97C02G029250);Cla97C02G029260(Cla97C02G029260);Cla…	Cla97C01G004050(Cla97C01G004050);Cla97C01G004300(Cla97C01G004300);Cla97C01G007230(Cla97C01G007230);Cla97C01G010240(Cla97C01G010240);Cla97C01G012970(Cla97C01G012970);Cla97C01G014030(Cla97C01G014030);Cla97C01G021760(Cla97C01G021760);Cla97C02G034790(Cla97C02G034790);Cla97C02G038960(Cla97C02G038960);Cla97C03G060150(Cla97C03G060150);Cla97C04G069970(Cla97C04G069970);Cla97C04G075690(Cla97C04G075690);Cla…
GO:0009809	BP	lignin biosynthetic process	12	1	13	53	0.0101824382180749	0.177782475807525	Cla97C01G014910(Cla97C01G014910);Cla97C02G033300(Cla97C02G033300);Cla97C02G046700(Cla97C02G046700);Cla97C05G081160(Cla97C05G081160);Cla97C07G131030(Cla97C07G131030);Cla97C08G146893(Cla97C08G146893);Cla97C09G165070(Cla97C09G165070);Cla97C09G180490(Cla97C09G180490);Cla97C10G195840(Cla97C10G195840);Cla97C10G195850(Cla97C10G195850);Cla97C10G195860(Cla97C10G195860);Cla97C10G204430(Cla97C10G204430)	Cla97C07G135790(Cla97C07G135790)
GO:0010193	BP	response to ozone	7	1	8	26	0.0102996891897935	0.17898139139245	Cla97C03G065380(Cla97C03G065380);Cla97C04G079850(Cla97C04G079850);Cla97C05G090930(Cla97C05G090930);Cla97C06G127530(Cla97C06G127530);Cla97C07G141890(Cla97C07G141890);Cla97C08G161550(Cla97C08G161550);Cla97C09G163060(Cla97C09G163060)	Cla97C07G139740(Cla97C07G139740)
GO:0040007	BP	growth	69	26	95	617	0.0105043480840707	0.180096933306161	Cla97C00G000300(Cla97C00G000300);Cla97C01G003220(Cla97C01G003220);Cla97C01G004630(Cla97C01G004630);Cla97C01G006860(Cla97C01G006860);Cla97C01G014710(Cla97C01G014710);Cla97C01G018250(Cla97C01G018250);Cla97C01G018380(Cla97C01G018380);Cla97C01G019720(Cla97C01G019720);Cla97C01G019770(Cla97C01G019770);Cla97C02G032660(Cla97C02G032660);Cla97C02G033740(Cla97C02G033740);Cla97C02G035450(Cla97C02G035450);Cla…	Cla97C01G006620(Cla97C01G006620);Cla97C02G026770(Cla97C02G026770);Cla97C02G027250(Cla97C02G027250);Cla97C02G048700(Cla97C02G048700);Cla97C02G049470(Cla97C02G049470);Cla97C03G064730(Cla97C03G064730);Cla97C05G090160(Cla97C05G090160);Cla97C05G100630(Cla97C05G100630);Cla97C05G100650(Cla97C05G100650);Cla97C05G104600(Cla97C05G104600);Cla97C06G112450(Cla97C06G112450);Cla97C06G112650(Cla97C06G112650);Cla…
GO:1902290	BP	positive regulation of defense response to oomycetes	3	1	4	8	0.010510543067542	0.180096933306161	Cla97C01G015250(Cla97C01G015250);Cla97C01G023810(Cla97C01G023810);Cla97C03G051250(Cla97C03G051250)	Cla97C06G126770(Cla97C06G126770)
GO:1902477	BP	regulation of defense response to bacterium, incompatible interaction	3	1	4	8	0.010510543067542	0.180096933306161	Cla97C05G093390(Cla97C05G093390);Cla97C06G126370(Cla97C06G126370);Cla97C09G178610(Cla97C09G178610)	Cla97C09G178620(Cla97C09G178620)
GO:0015893	BP	drug transport	14	9	23	114	0.0106151704451058	0.180739195996038	Cla97C01G003190(Cla97C01G003190);Cla97C01G017790(Cla97C01G017790);Cla97C01G017890(Cla97C01G017890);Cla97C01G023940(Cla97C01G023940);Cla97C02G041620(Cla97C02G041620);Cla97C05G089770(Cla97C05G089770);Cla97C07G130530(Cla97C07G130530);Cla97C07G131530(Cla97C07G131530);Cla97C08G154850(Cla97C08G154850);Cla97C08G154860(Cla97C08G154860);Cla97C08G155580(Cla97C08G155580);Cla97C08G156420(Cla97C08G156420);Cla…	Cla97C01G003610(Cla97C01G003610);Cla97C02G028330(Cla97C02G028330);Cla97C04G076230(Cla97C04G076230);Cla97C05G092810(Cla97C05G092810);Cla97C05G105710(Cla97C05G105710);Cla97C07G139720(Cla97C07G139720);Cla97C07G139740(Cla97C07G139740);Cla97C10G199790(Cla97C10G199790);Cla97C11G224010(Cla97C11G224010)
GO:0006511	BP	ubiquitin-dependent protein catabolic process	41	17	58	351	0.0106461469954235	0.180739195996038	Cla97C00G000300(Cla97C00G000300);Cla97C01G008530(Cla97C01G008530);Cla97C01G016680(Cla97C01G016680);Cla97C01G017940(Cla97C01G017940);Cla97C01G018180(Cla97C01G018180);Cla97C01G018530(Cla97C01G018530);Cla97C01G023390(Cla97C01G023390);Cla97C02G033660(Cla97C02G033660);Cla97C02G041740(Cla97C02G041740);Cla97C02G045990(Cla97C02G045990);Cla97C03G060730(Cla97C03G060730);Cla97C03G065500(Cla97C03G065500);Cla…	Cla97C01G013500(Cla97C01G013500);Cla97C02G026950(Cla97C02G026950);Cla97C02G043360(Cla97C02G043360);Cla97C02G044310(Cla97C02G044310);Cla97C03G051320(Cla97C03G051320);Cla97C04G070120(Cla97C04G070120);Cla97C04G076210(Cla97C04G076210);Cla97C05G091090(Cla97C05G091090);Cla97C06G112880(Cla97C06G112880);Cla97C06G117885(Cla97C06G117885);Cla97C06G118740(Cla97C06G118740);Cla97C06G122230(Cla97C06G122230);Cla…
GO:1901682	MF	sulfur compound transmembrane transporter activity	4	4	8	26	0.0107080116344785	0.212375564083824	Cla97C01G017790(Cla97C01G017790);Cla97C08G154850(Cla97C08G154850);Cla97C08G154860(Cla97C08G154860);Cla97C09G164340(Cla97C09G164340)	Cla97C03G060150(Cla97C03G060150);Cla97C06G119540(Cla97C06G119540);Cla97C09G177260(Cla97C09G177260);Cla97C11G221380(Cla97C11G221380)
GO:0009812	BP	flavonoid metabolic process	21	6	27	140	0.0109595338107433	0.185206066783387	Cla97C01G003830(Cla97C01G003830);Cla97C01G018630(Cla97C01G018630);Cla97C02G031000(Cla97C02G031000);Cla97C05G091550(Cla97C05G091550);Cla97C06G119230(Cla97C06G119230);Cla97C07G132700(Cla97C07G132700);Cla97C07G136450(Cla97C07G136450);Cla97C08G150650(Cla97C08G150650);Cla97C08G158890(Cla97C08G158890);Cla97C09G180490(Cla97C09G180490);Cla97C09G181670(Cla97C09G181670);Cla97C09G184120(Cla97C09G184120);Cla…	Cla97C02G028680(Cla97C02G028680);Cla97C05G106420(Cla97C05G106420);Cla97C08G147960(Cla97C08G147960);Cla97C09G175760(Cla97C09G175760);Cla97C10G193750(Cla97C10G193750);Cla97C11G219650(Cla97C11G219650)
GO:0019725	BP	cellular homeostasis	34	13	47	275	0.0112066072942021	0.187285833401824	Cla97C01G000880(Cla97C01G000880);Cla97C01G010780(Cla97C01G010780);Cla97C01G012190(Cla97C01G012190);Cla97C01G018480(Cla97C01G018480);Cla97C01G023185(Cla97C01G023185);Cla97C02G028410(Cla97C02G028410);Cla97C02G030910(Cla97C02G030910);Cla97C02G032950(Cla97C02G032950);Cla97C02G033040(Cla97C02G033040);Cla97C02G036310(Cla97C02G036310);Cla97C03G052060(Cla97C03G052060);Cla97C03G066410(Cla97C03G066410);Cla…	Cla97C01G007230(Cla97C01G007230);Cla97C01G010240(Cla97C01G010240);Cla97C02G034790(Cla97C02G034790);Cla97C02G042390(Cla97C02G042390);Cla97C03G066730(Cla97C03G066730);Cla97C04G079050(Cla97C04G079050);Cla97C05G095410(Cla97C05G095410);Cla97C07G132910(Cla97C07G132910);Cla97C09G164120(Cla97C09G164120);Cla97C09G172500(Cla97C09G172500);Cla97C09G175627(Cla97C09G175627);Cla97C09G180900(Cla97C09G180900);Cla…
GO:0009734	BP	auxin-activated signaling pathway	26	14	40	227	0.0112609081449751	0.187285833401824	Cla97C01G004700(Cla97C01G004700);Cla97C01G005820(Cla97C01G005820);Cla97C01G016240(Cla97C01G016240);Cla97C02G028590(Cla97C02G028590);Cla97C02G029120(Cla97C02G029120);Cla97C04G075770(Cla97C04G075770);Cla97C05G085710(Cla97C05G085710);Cla97C05G101190(Cla97C05G101190);Cla97C06G112840(Cla97C06G112840);Cla97C06G116140(Cla97C06G116140);Cla97C06G119700(Cla97C06G119700);Cla97C06G120580(Cla97C06G120580);Cla…	Cla97C01G004050(Cla97C01G004050);Cla97C02G042420(Cla97C02G042420);Cla97C02G049470(Cla97C02G049470);Cla97C05G107260(Cla97C05G107260);Cla97C06G112650(Cla97C06G112650);Cla97C06G116170(Cla97C06G116170);Cla97C06G124040(Cla97C06G124040);Cla97C08G148330(Cla97C08G148330);Cla97C09G162900(Cla97C09G162900);Cla97C10G187430(Cla97C10G187430);Cla97C10G199910(Cla97C10G199910);Cla97C11G209370(Cla97C11G209370);Cla…
GO:0009787	BP	regulation of abscisic acid-activated signaling pathway	16	5	21	102	0.0113367917612939	0.187285833401824	Cla97C01G014800(Cla97C01G014800);Cla97C01G018530(Cla97C01G018530);Cla97C01G020790(Cla97C01G020790);Cla97C02G026280(Cla97C02G026280);Cla97C03G051250(Cla97C03G051250);Cla97C03G052080(Cla97C03G052080);Cla97C04G072880(Cla97C04G072880);Cla97C05G090960(Cla97C05G090960);Cla97C05G091070(Cla97C05G091070);Cla97C05G093390(Cla97C05G093390);Cla97C05G107410(Cla97C05G107410);Cla97C06G120760(Cla97C06G120760);Cla…	Cla97C02G035390(Cla97C02G035390);Cla97C05G092860(Cla97C05G092860);Cla97C05G096980(Cla97C05G096980);Cla97C05G104390(Cla97C05G104390);Cla97C08G147960(Cla97C08G147960)
GO:1901419	BP	regulation of response to alcohol	16	5	21	102	0.0113367917612939	0.187285833401824	Cla97C01G014800(Cla97C01G014800);Cla97C01G018530(Cla97C01G018530);Cla97C01G020790(Cla97C01G020790);Cla97C02G026280(Cla97C02G026280);Cla97C03G051250(Cla97C03G051250);Cla97C03G052080(Cla97C03G052080);Cla97C04G072880(Cla97C04G072880);Cla97C05G090960(Cla97C05G090960);Cla97C05G091070(Cla97C05G091070);Cla97C05G093390(Cla97C05G093390);Cla97C05G107410(Cla97C05G107410);Cla97C06G120760(Cla97C06G120760);Cla…	Cla97C02G035390(Cla97C02G035390);Cla97C05G092860(Cla97C05G092860);Cla97C05G096980(Cla97C05G096980);Cla97C05G104390(Cla97C05G104390);Cla97C08G147960(Cla97C08G147960)
GO:1905957	BP	regulation of cellular response to alcohol	16	5	21	102	0.0113367917612939	0.187285833401824	Cla97C01G014800(Cla97C01G014800);Cla97C01G018530(Cla97C01G018530);Cla97C01G020790(Cla97C01G020790);Cla97C02G026280(Cla97C02G026280);Cla97C03G051250(Cla97C03G051250);Cla97C03G052080(Cla97C03G052080);Cla97C04G072880(Cla97C04G072880);Cla97C05G090960(Cla97C05G090960);Cla97C05G091070(Cla97C05G091070);Cla97C05G093390(Cla97C05G093390);Cla97C05G107410(Cla97C05G107410);Cla97C06G120760(Cla97C06G120760);Cla…	Cla97C02G035390(Cla97C02G035390);Cla97C05G092860(Cla97C05G092860);Cla97C05G096980(Cla97C05G096980);Cla97C05G104390(Cla97C05G104390);Cla97C08G147960(Cla97C08G147960)
GO:0048511	BP	rhythmic process	14	12	26	134	0.0114672570045246	0.188595423235128	Cla97C01G000990(Cla97C01G000990);Cla97C05G105280(Cla97C05G105280);Cla97C05G107060(Cla97C05G107060);Cla97C05G109060(Cla97C05G109060);Cla97C06G115370(Cla97C06G115370);Cla97C06G122260(Cla97C06G122260);Cla97C07G132630(Cla97C07G132630);Cla97C07G133850(Cla97C07G133850);Cla97C08G150290(Cla97C08G150290);Cla97C10G195840(Cla97C10G195840);Cla97C10G195850(Cla97C10G195850);Cla97C10G195860(Cla97C10G195860);Cla…	Cla97C01G008550(Cla97C01G008550);Cla97C02G036700(Cla97C02G036700);Cla97C02G045880(Cla97C02G045880);Cla97C02G046720(Cla97C02G046720);Cla97C05G106420(Cla97C05G106420);Cla97C06G112450(Cla97C06G112450);Cla97C06G115660(Cla97C06G115660);Cla97C07G140060(Cla97C07G140060);Cla97C08G155280(Cla97C08G155280);Cla97C09G161940(Cla97C09G161940);Cla97C09G175760(Cla97C09G175760);Cla97C10G198970(Cla97C10G198970)
GO:0099402	BP	plant organ development	91	38	129	871	0.0115423560252253	0.188986842653022	Cla97C01G001310(Cla97C01G001310);Cla97C01G001510(Cla97C01G001510);Cla97C01G003720(Cla97C01G003720);Cla97C01G005820(Cla97C01G005820);Cla97C01G006860(Cla97C01G006860);Cla97C01G011320(Cla97C01G011320);Cla97C01G012190(Cla97C01G012190);Cla97C01G016240(Cla97C01G016240);Cla97C01G016510(Cla97C01G016510);Cla97C01G017870(Cla97C01G017870);Cla97C01G018380(Cla97C01G018380);Cla97C02G032660(Cla97C02G032660);Cla…	Cla97C01G001370(Cla97C01G001370);Cla97C01G003970(Cla97C01G003970);Cla97C01G006620(Cla97C01G006620);Cla97C01G013400(Cla97C01G013400);Cla97C01G013430(Cla97C01G013430);Cla97C01G016610(Cla97C01G016610);Cla97C01G017380(Cla97C01G017380);Cla97C02G035390(Cla97C02G035390);Cla97C02G049470(Cla97C02G049470);Cla97C03G055000(Cla97C03G055000);Cla97C03G064730(Cla97C03G064730);Cla97C03G068370(Cla97C03G068370);Cla…
GO:0010817	BP	regulation of hormone levels	38	25	63	388	0.0116370364346752	0.189693992147538	Cla97C01G003220(Cla97C01G003220);Cla97C01G004630(Cla97C01G004630);Cla97C01G021180(Cla97C01G021180);Cla97C02G041620(Cla97C02G041620);Cla97C03G059310(Cla97C03G059310);Cla97C03G060720(Cla97C03G060720);Cla97C03G063120(Cla97C03G063120);Cla97C03G065380(Cla97C03G065380);Cla97C03G066110(Cla97C03G066110);Cla97C04G075930(Cla97C04G075930);Cla97C04G077300(Cla97C04G077300);Cla97C04G077840(Cla97C04G077840);Cla…	Cla97C01G001370(Cla97C01G001370);Cla97C02G030510(Cla97C02G030510);Cla97C04G070780(Cla97C04G070780);Cla97C05G090160(Cla97C05G090160);Cla97C05G093780(Cla97C05G093780);Cla97C05G099710(Cla97C05G099710);Cla97C05G100630(Cla97C05G100630);Cla97C05G100650(Cla97C05G100650);Cla97C06G110570(Cla97C06G110570);Cla97C06G117620(Cla97C06G117620);Cla97C06G118280(Cla97C06G118280);Cla97C07G128590(Cla97C07G128590);Cla…
GO:0019941	BP	modification-dependent protein catabolic process	41	17	58	353	0.0119239660778845	0.193514938462231	Cla97C00G000300(Cla97C00G000300);Cla97C01G008530(Cla97C01G008530);Cla97C01G016680(Cla97C01G016680);Cla97C01G017940(Cla97C01G017940);Cla97C01G018180(Cla97C01G018180);Cla97C01G018530(Cla97C01G018530);Cla97C01G023390(Cla97C01G023390);Cla97C02G033660(Cla97C02G033660);Cla97C02G041740(Cla97C02G041740);Cla97C02G045990(Cla97C02G045990);Cla97C03G060730(Cla97C03G060730);Cla97C03G065500(Cla97C03G065500);Cla…	Cla97C01G013500(Cla97C01G013500);Cla97C02G026950(Cla97C02G026950);Cla97C02G043360(Cla97C02G043360);Cla97C02G044310(Cla97C02G044310);Cla97C03G051320(Cla97C03G051320);Cla97C04G070120(Cla97C04G070120);Cla97C04G076210(Cla97C04G076210);Cla97C05G091090(Cla97C05G091090);Cla97C06G112880(Cla97C06G112880);Cla97C06G117885(Cla97C06G117885);Cla97C06G118740(Cla97C06G118740);Cla97C06G122230(Cla97C06G122230);Cla…
GO:0015075	MF	ion transmembrane transporter activity	48	33	81	515	0.0121271249617619	0.236578339417979	Cla97C01G000880(Cla97C01G000880);Cla97C01G002200(Cla97C01G002200);Cla97C01G010780(Cla97C01G010780);Cla97C01G012190(Cla97C01G012190);Cla97C01G015210(Cla97C01G015210);Cla97C01G016770(Cla97C01G016770);Cla97C01G017790(Cla97C01G017790);Cla97C01G018180(Cla97C01G018180);Cla97C01G023940(Cla97C01G023940);Cla97C02G028410(Cla97C02G028410);Cla97C02G029250(Cla97C02G029250);Cla97C02G029260(Cla97C02G029260);Cla…	Cla97C01G004050(Cla97C01G004050);Cla97C01G004300(Cla97C01G004300);Cla97C01G007230(Cla97C01G007230);Cla97C01G010240(Cla97C01G010240);Cla97C01G012970(Cla97C01G012970);Cla97C01G014030(Cla97C01G014030);Cla97C01G021760(Cla97C01G021760);Cla97C02G034790(Cla97C02G034790);Cla97C02G038960(Cla97C02G038960);Cla97C03G060150(Cla97C03G060150);Cla97C04G069970(Cla97C04G069970);Cla97C05G085120(Cla97C05G085120);Cla…
GO:0005992	BP	trehalose biosynthetic process	6	0	6	17	0.0126056766866396	0.201910056146002	Cla97C03G051130(Cla97C03G051130);Cla97C05G089120(Cla97C05G089120);Cla97C06G126510(Cla97C06G126510);Cla97C08G153950(Cla97C08G153950);Cla97C09G184120(Cla97C09G184120);Cla97C11G222480(Cla97C11G222480)	-
GO:0006144	BP	purine nucleobase metabolic process	3	3	6	17	0.0126056766866396	0.201910056146002	Cla97C05G103640(Cla97C05G103640);Cla97C10G191000(Cla97C10G191000);Cla97C10G199940(Cla97C10G199940)	Cla97C10G187450(Cla97C10G187450);Cla97C10G193750(Cla97C10G193750);Cla97C11G210550(Cla97C11G210550)
GO:0009610	BP	response to symbiotic fungus	4	2	6	17	0.0126056766866396	0.201910056146002	Cla97C01G015010(Cla97C01G015010);Cla97C03G060420(Cla97C03G060420);Cla97C03G060430(Cla97C03G060430);Cla97C11G212940(Cla97C11G212940)	Cla97C05G093500(Cla97C05G093500);Cla97C08G155540(Cla97C08G155540)
GO:0015849	BP	organic acid transport	15	10	25	129	0.0131850455704071	0.209369430523188	Cla97C01G002200(Cla97C01G002200);Cla97C01G017790(Cla97C01G017790);Cla97C01G018180(Cla97C01G018180);Cla97C01G023940(Cla97C01G023940);Cla97C03G068350(Cla97C03G068350);Cla97C06G125930(Cla97C06G125930);Cla97C07G128420(Cla97C07G128420);Cla97C07G130530(Cla97C07G130530);Cla97C07G131530(Cla97C07G131530);Cla97C08G148720(Cla97C08G148720);Cla97C08G154850(Cla97C08G154850);Cla97C08G154860(Cla97C08G154860);Cla…	Cla97C01G010240(Cla97C01G010240);Cla97C01G014030(Cla97C01G014030);Cla97C01G021760(Cla97C01G021760);Cla97C05G092810(Cla97C05G092810);Cla97C05G102840(Cla97C05G102840);Cla97C06G124410(Cla97C06G124410);Cla97C07G139740(Cla97C07G139740);Cla97C08G150400(Cla97C08G150400);Cla97C08G157340(Cla97C08G157340);Cla97C09G183130(Cla97C09G183130)
GO:0046942	BP	carboxylic acid transport	15	10	25	129	0.0131850455704071	0.209369430523188	Cla97C01G002200(Cla97C01G002200);Cla97C01G017790(Cla97C01G017790);Cla97C01G018180(Cla97C01G018180);Cla97C01G023940(Cla97C01G023940);Cla97C03G068350(Cla97C03G068350);Cla97C06G125930(Cla97C06G125930);Cla97C07G128420(Cla97C07G128420);Cla97C07G130530(Cla97C07G130530);Cla97C07G131530(Cla97C07G131530);Cla97C08G148720(Cla97C08G148720);Cla97C08G154850(Cla97C08G154850);Cla97C08G154860(Cla97C08G154860);Cla…	Cla97C01G010240(Cla97C01G010240);Cla97C01G014030(Cla97C01G014030);Cla97C01G021760(Cla97C01G021760);Cla97C05G092810(Cla97C05G092810);Cla97C05G102840(Cla97C05G102840);Cla97C06G124410(Cla97C06G124410);Cla97C07G139740(Cla97C07G139740);Cla97C08G150400(Cla97C08G150400);Cla97C08G157340(Cla97C08G157340);Cla97C09G183130(Cla97C09G183130)
GO:0016829	MF	lyase activity	34	16	50	297	0.0134999222111575	0.241917808873725	Cla97C01G007270(Cla97C01G007270);Cla97C01G007290(Cla97C01G007290);Cla97C01G011860(Cla97C01G011860);Cla97C01G011870(Cla97C01G011870);Cla97C01G023480(Cla97C01G023480);Cla97C03G066110(Cla97C03G066110);Cla97C04G075800(Cla97C04G075800);Cla97C04G075810(Cla97C04G075810);Cla97C04G075820(Cla97C04G075820);Cla97C04G075830(Cla97C04G075830);Cla97C04G075840(Cla97C04G075840);Cla97C04G075850(Cla97C04G075850);Cla…	Cla97C01G008560(Cla97C01G008560);Cla97C03G055660(Cla97C03G055660);Cla97C05G107570(Cla97C05G107570);Cla97C06G115150(Cla97C06G115150);Cla97C06G118700(Cla97C06G118700);Cla97C07G128590(Cla97C07G128590);Cla97C07G129970(Cla97C07G129970);Cla97C08G154780(Cla97C08G154780);Cla97C08G161240(Cla97C08G161240);Cla97C09G162050(Cla97C09G162050);Cla97C10G188250(Cla97C10G188250);Cla97C10G192540(Cla97C10G192540);Cla…
GO:0005887	CC	integral component of plasma membrane	18	17	35	200	0.0135017430020903	0.555282702016275	Cla97C01G012190(Cla97C01G012190);Cla97C01G014710(Cla97C01G014710);Cla97C01G016770(Cla97C01G016770);Cla97C01G023940(Cla97C01G023940);Cla97C02G029250(Cla97C02G029250);Cla97C02G029260(Cla97C02G029260);Cla97C02G033660(Cla97C02G033660);Cla97C05G102310(Cla97C05G102310);Cla97C06G119980(Cla97C06G119980);Cla97C06G122100(Cla97C06G122100);Cla97C07G131530(Cla97C07G131530);Cla97C08G148280(Cla97C08G148280);Cla…	Cla97C01G000640(Cla97C01G000640);Cla97C01G004300(Cla97C01G004300);Cla97C03G055130(Cla97C03G055130);Cla97C03G060150(Cla97C03G060150);Cla97C04G076230(Cla97C04G076230);Cla97C05G085120(Cla97C05G085120);Cla97C05G107260(Cla97C05G107260);Cla97C06G119540(Cla97C06G119540);Cla97C06G124040(Cla97C06G124040);Cla97C07G138130(Cla97C07G138130);Cla97C08G148330(Cla97C08G148330);Cla97C08G149190(Cla97C08G149190);Cla…
GO:0022804	MF	active transmembrane transporter activity	39	29	68	424	0.0135408243265106	0.241917808873725	Cla97C01G003190(Cla97C01G003190);Cla97C01G012190(Cla97C01G012190);Cla97C01G015210(Cla97C01G015210);Cla97C01G016770(Cla97C01G016770);Cla97C01G017460(Cla97C01G017460);Cla97C01G017790(Cla97C01G017790);Cla97C01G017890(Cla97C01G017890);Cla97C02G029250(Cla97C02G029250);Cla97C02G029260(Cla97C02G029260);Cla97C02G041620(Cla97C02G041620);Cla97C02G044850(Cla97C02G044850);Cla97C03G050930(Cla97C03G050930);Cla…	Cla97C01G003610(Cla97C01G003610);Cla97C01G004050(Cla97C01G004050);Cla97C01G007230(Cla97C01G007230);Cla97C01G016560(Cla97C01G016560);Cla97C01G021760(Cla97C01G021760);Cla97C02G028330(Cla97C02G028330);Cla97C02G034790(Cla97C02G034790);Cla97C02G038960(Cla97C02G038960);Cla97C03G060150(Cla97C03G060150);Cla97C04G069970(Cla97C04G069970);Cla97C05G085120(Cla97C05G085120);Cla97C05G105710(Cla97C05G105710);Cla…
GO:0048856	BP	anatomical structure development	250	114	364	2691	0.013689927399064	0.215813685399808	Cla97C00G000300(Cla97C00G000300);Cla97C01G001310(Cla97C01G001310);Cla97C01G001510(Cla97C01G001510);Cla97C01G002365(Cla97C01G002365);Cla97C01G003220(Cla97C01G003220);Cla97C01G003250(Cla97C01G003250);Cla97C01G003720(Cla97C01G003720);Cla97C01G004570(Cla97C01G004570);Cla97C01G004920(Cla97C01G004920);Cla97C01G005820(Cla97C01G005820);Cla97C01G006860(Cla97C01G006860);Cla97C01G007070(Cla97C01G007070);Cla…	Cla97C01G001370(Cla97C01G001370);Cla97C01G001490(Cla97C01G001490);Cla97C01G003970(Cla97C01G003970);Cla97C01G006620(Cla97C01G006620);Cla97C01G008560(Cla97C01G008560);Cla97C01G009910(Cla97C01G009910);Cla97C01G013400(Cla97C01G013400);Cla97C01G013430(Cla97C01G013430);Cla97C01G014240(Cla97C01G014240);Cla97C01G016610(Cla97C01G016610);Cla97C01G017380(Cla97C01G017380);Cla97C01G019120(Cla97C01G019120);Cla…
GO:0009408	BP	response to heat	28	7	35	196	0.013953382102231	0.215813685399808	Cla97C01G003220(Cla97C01G003220);Cla97C01G008920(Cla97C01G008920);Cla97C01G015900(Cla97C01G015900);Cla97C01G020910(Cla97C01G020910);Cla97C03G050940(Cla97C03G050940);Cla97C03G052910(Cla97C03G052910);Cla97C03G062120(Cla97C03G062120);Cla97C03G067430(Cla97C03G067430);Cla97C04G074130(Cla97C04G074130);Cla97C04G078780(Cla97C04G078780);Cla97C05G085940(Cla97C05G085940);Cla97C05G086420(Cla97C05G086420);Cla…	Cla97C01G014240(Cla97C01G014240);Cla97C03G055985(Cla97C03G055985);Cla97C07G128390(Cla97C07G128390);Cla97C07G136280(Cla97C07G136280);Cla97C08G154910(Cla97C08G154910);Cla97C09G177707(Cla97C09G177707);Cla97C10G201460(Cla97C10G201460)
GO:0098572	CC	stromal side of plastid thylakoid membrane	1	1	2	2	0.0143798309287083	0.555282702016275	Cla97C10G197030(Cla97C10G197030)	Cla97C02G045880(Cla97C02G045880)
GO:0000272	BP	polysaccharide catabolic process	13	17	30	163	0.0145783089370246	0.215813685399808	Cla97C01G021790(Cla97C01G021790);Cla97C02G026800(Cla97C02G026800);Cla97C02G028050(Cla97C02G028050);Cla97C03G057860(Cla97C03G057860);Cla97C03G058650(Cla97C03G058650);Cla97C03G065020(Cla97C03G065020);Cla97C03G066380(Cla97C03G066380);Cla97C05G084480(Cla97C05G084480);Cla97C05G105040(Cla97C05G105040);Cla97C07G141120(Cla97C07G141120);Cla97C09G168010(Cla97C09G168010);Cla97C10G184580(Cla97C10G184580);Cla…	Cla97C01G004220(Cla97C01G004220);Cla97C01G007540(Cla97C01G007540);Cla97C01G019120(Cla97C01G019120);Cla97C02G027500(Cla97C02G027500);Cla97C02G045770(Cla97C02G045770);Cla97C02G048700(Cla97C02G048700);Cla97C03G052780(Cla97C03G052780);Cla97C03G055660(Cla97C03G055660);Cla97C06G117180(Cla97C06G117180);Cla97C06G123590(Cla97C06G123590);Cla97C07G129970(Cla97C07G129970);Cla97C08G145190(Cla97C08G145190);Cla…
GO:0004722	MF	protein serine/threonine phosphatase activity	16	1	17	79	0.0148808728014063	0.241917808873725	Cla97C01G019720(Cla97C01G019720);Cla97C01G020060(Cla97C01G020060);Cla97C02G033650(Cla97C02G033650);Cla97C02G039370(Cla97C02G039370);Cla97C02G046155(Cla97C02G046155);Cla97C03G050890(Cla97C03G050890);Cla97C03G051420(Cla97C03G051420);Cla97C03G052080(Cla97C03G052080);Cla97C03G066470(Cla97C03G066470);Cla97C05G091070(Cla97C05G091070);Cla97C05G104360(Cla97C05G104360);Cla97C06G113950(Cla97C06G113950);Cla…	Cla97C08G161360(Cla97C08G161360)
GO:0006855	BP	drug transmembrane transport	13	9	22	111	0.0150047682148034	0.215813685399808	Cla97C01G003190(Cla97C01G003190);Cla97C01G017790(Cla97C01G017790);Cla97C01G017890(Cla97C01G017890);Cla97C01G023940(Cla97C01G023940);Cla97C02G041620(Cla97C02G041620);Cla97C05G089770(Cla97C05G089770);Cla97C07G130530(Cla97C07G130530);Cla97C07G131530(Cla97C07G131530);Cla97C08G154850(Cla97C08G154850);Cla97C08G154860(Cla97C08G154860);Cla97C08G156420(Cla97C08G156420);Cla97C09G171580(Cla97C09G171580);Cla…	Cla97C01G003610(Cla97C01G003610);Cla97C02G028330(Cla97C02G028330);Cla97C04G076230(Cla97C04G076230);Cla97C05G092810(Cla97C05G092810);Cla97C05G105710(Cla97C05G105710);Cla97C07G139720(Cla97C07G139720);Cla97C07G139740(Cla97C07G139740);Cla97C10G199790(Cla97C10G199790);Cla97C11G224010(Cla97C11G224010)
GO:0006562	BP	proline catabolic process	0	2	2	2	0.0150554589213171	0.215813685399808	-	Cla97C01G013460(Cla97C01G013460);Cla97C11G212090(Cla97C11G212090)
GO:0007635	BP	chemosensory behavior	2	0	2	2	0.0150554589213171	0.215813685399808	Cla97C09G174990(Cla97C09G174990);Cla97C10G190350(Cla97C10G190350)	-
GO:0009233	BP	menaquinone metabolic process	1	1	2	2	0.0150554589213171	0.215813685399808	Cla97C05G105340(Cla97C05G105340)	Cla97C05G107570(Cla97C05G107570)
GO:0009234	BP	menaquinone biosynthetic process	1	1	2	2	0.0150554589213171	0.215813685399808	Cla97C05G105340(Cla97C05G105340)	Cla97C05G107570(Cla97C05G107570)
GO:0010133	BP	proline catabolic process to glutamate	0	2	2	2	0.0150554589213171	0.215813685399808	-	Cla97C01G013460(Cla97C01G013460);Cla97C11G212090(Cla97C11G212090)
GO:0019481	BP	L-alanine catabolic process, by transamination	2	0	2	2	0.0150554589213171	0.215813685399808	Cla97C07G141140(Cla97C07G141140);Cla97C09G163470(Cla97C09G163470)	-
GO:0036180	BP	filamentous growth of a population of unicellular organisms in response to biotic stimulus	2	0	2	2	0.0150554589213171	0.215813685399808	Cla97C01G019770(Cla97C01G019770);Cla97C08G153950(Cla97C08G153950)	-
GO:0042048	BP	olfactory behavior	2	0	2	2	0.0150554589213171	0.215813685399808	Cla97C09G174990(Cla97C09G174990);Cla97C10G190350(Cla97C10G190350)	-
GO:0043335	BP	protein unfolding	1	1	2	2	0.0150554589213171	0.215813685399808	Cla97C04G078780(Cla97C04G078780)	Cla97C10G201460(Cla97C10G201460)
GO:0071289	BP	cellular response to nickel ion	2	0	2	2	0.0150554589213171	0.215813685399808	Cla97C04G075160(Cla97C04G075160);Cla97C07G131490(Cla97C07G131490)	-
GO:0071585	BP	detoxification of cadmium ion	0	2	2	2	0.0150554589213171	0.215813685399808	-	Cla97C01G019120(Cla97C01G019120);Cla97C11G217860(Cla97C11G217860)
GO:0072489	BP	methylammonium transmembrane transport	0	2	2	2	0.0150554589213171	0.215813685399808	-	Cla97C01G004300(Cla97C01G004300);Cla97C09G163930(Cla97C09G163930)
GO:1990170	BP	stress response to cadmium ion	0	2	2	2	0.0150554589213171	0.215813685399808	-	Cla97C01G019120(Cla97C01G019120);Cla97C11G217860(Cla97C11G217860)
GO:0043161	BP	proteasome-mediated ubiquitin-dependent protein catabolic process	25	17	42	245	0.0150931900256724	0.215813685399808	Cla97C01G008530(Cla97C01G008530);Cla97C01G016680(Cla97C01G016680);Cla97C01G017940(Cla97C01G017940);Cla97C01G018180(Cla97C01G018180);Cla97C01G018530(Cla97C01G018530);Cla97C01G023390(Cla97C01G023390);Cla97C02G033660(Cla97C02G033660);Cla97C02G041740(Cla97C02G041740);Cla97C02G045990(Cla97C02G045990);Cla97C03G060730(Cla97C03G060730);Cla97C03G065500(Cla97C03G065500);Cla97C05G087800(Cla97C05G087800);Cla…	Cla97C01G013500(Cla97C01G013500);Cla97C02G026950(Cla97C02G026950);Cla97C02G043360(Cla97C02G043360);Cla97C02G044310(Cla97C02G044310);Cla97C03G051320(Cla97C03G051320);Cla97C04G070120(Cla97C04G070120);Cla97C04G076210(Cla97C04G076210);Cla97C05G091090(Cla97C05G091090);Cla97C06G112880(Cla97C06G112880);Cla97C06G117885(Cla97C06G117885);Cla97C06G118740(Cla97C06G118740);Cla97C06G122230(Cla97C06G122230);Cla…
GO:0006557	BP	S-adenosylmethioninamine biosynthetic process	0	3	3	5	0.0152306434787477	0.215813685399808	-	Cla97C06G115150(Cla97C06G115150);Cla97C11G218580(Cla97C11G218580);Cla97C11G218590(Cla97C11G218590)
GO:0009061	BP	anaerobic respiration	3	0	3	5	0.0152306434787477	0.215813685399808	Cla97C03G060730(Cla97C03G060730);Cla97C07G141450(Cla97C07G141450);Cla97C10G197780(Cla97C10G197780)	-
GO:0010106	BP	cellular response to iron ion starvation	3	0	3	5	0.0152306434787477	0.215813685399808	Cla97C04G071120(Cla97C04G071120);Cla97C04G071130(Cla97C04G071130);Cla97C04G073200(Cla97C04G073200)	-
GO:0015729	BP	oxaloacetate transport	3	0	3	5	0.0152306434787477	0.215813685399808	Cla97C01G017790(Cla97C01G017790);Cla97C08G154850(Cla97C08G154850);Cla97C08G154860(Cla97C08G154860)	-
GO:0019628	BP	urate catabolic process	2	1	3	5	0.0152306434787477	0.215813685399808	Cla97C05G103640(Cla97C05G103640);Cla97C10G199940(Cla97C10G199940)	Cla97C10G193750(Cla97C10G193750)
GO:0046415	BP	urate metabolic process	2	1	3	5	0.0152306434787477	0.215813685399808	Cla97C05G103640(Cla97C05G103640);Cla97C10G199940(Cla97C10G199940)	Cla97C10G193750(Cla97C10G193750)
GO:0046499	BP	S-adenosylmethioninamine metabolic process	0	3	3	5	0.0152306434787477	0.215813685399808	-	Cla97C06G115150(Cla97C06G115150);Cla97C11G218580(Cla97C11G218580);Cla97C11G218590(Cla97C11G218590)
GO:1902356	BP	oxaloacetate(2-) transmembrane transport	3	0	3	5	0.0152306434787477	0.215813685399808	Cla97C01G017790(Cla97C01G017790);Cla97C08G154850(Cla97C08G154850);Cla97C08G154860(Cla97C08G154860)	-
GO:1905183	BP	negative regulation of protein serine/threonine phosphatase activity	0	3	3	5	0.0152306434787477	0.215813685399808	-	Cla97C05G099080(Cla97C05G099080);Cla97C09G172410(Cla97C09G172410);Cla97C09G174770(Cla97C09G174770)
GO:0050829	BP	defense response to Gram-negative bacterium	4	1	5	13	0.0152311504353827	0.215813685399808	Cla97C06G117670(Cla97C06G117670);Cla97C06G122090(Cla97C06G122090);Cla97C10G184580(Cla97C10G184580);Cla97C11G218530(Cla97C11G218530)	Cla97C02G048700(Cla97C02G048700)
GO:0004349	MF	glutamate 5-kinase activity	2	0	2	2	0.0152581219620168	0.241917808873725	Cla97C10G204670(Cla97C10G204670);Cla97C11G213550(Cla97C11G213550)	-
GO:0004350	MF	glutamate-5-semialdehyde dehydrogenase activity	2	0	2	2	0.0152581219620168	0.241917808873725	Cla97C10G204670(Cla97C10G204670);Cla97C11G213550(Cla97C11G213550)	-
GO:0005275	MF	amine transmembrane transporter activity	0	2	2	2	0.0152581219620168	0.241917808873725	-	Cla97C01G004300(Cla97C01G004300);Cla97C09G163930(Cla97C09G163930)
GO:0008898	MF	S-adenosylmethionine-homocysteine S-methyltransferase activity	2	0	2	2	0.0152581219620168	0.241917808873725	Cla97C05G104590(Cla97C05G104590);Cla97C09G169900(Cla97C09G169900)	-
GO:0015200	MF	methylammonium transmembrane transporter activity	0	2	2	2	0.0152581219620168	0.241917808873725	-	Cla97C01G004300(Cla97C01G004300);Cla97C09G163930(Cla97C09G163930)
GO:0047150	MF	betaine-homocysteine S-methyltransferase activity	2	0	2	2	0.0152581219620168	0.241917808873725	Cla97C05G104590(Cla97C05G104590);Cla97C09G169900(Cla97C09G169900)	-
GO:0090353	MF	polygalacturonase inhibitor activity	1	1	2	2	0.0152581219620168	0.241917808873725	Cla97C04G068700(Cla97C04G068700)	Cla97C04G068660(Cla97C04G068660)
GO:0035967	BP	cellular response to topologically incorrect protein	7	2	9	33	0.0152955386903093	0.215895649559769	Cla97C07G136450(Cla97C07G136450);Cla97C08G158970(Cla97C08G158970);Cla97C08G160780(Cla97C08G160780);Cla97C09G179590(Cla97C09G179590);Cla97C10G199360(Cla97C10G199360);Cla97C11G224210(Cla97C11G224210);Cla97C11G225230(Cla97C11G225230)	Cla97C02G043360(Cla97C02G043360);Cla97C07G131290(Cla97C07G131290)
GO:0003935	MF	GTP cyclohydrolase II activity	2	1	3	5	0.0155177022987393	0.241917808873725	Cla97C08G147910(Cla97C08G147910);Cla97C10G192530(Cla97C10G192530)	Cla97C10G192540(Cla97C10G192540)
GO:0004014	MF	adenosylmethionine decarboxylase activity	0	3	3	5	0.0155177022987393	0.241917808873725	-	Cla97C06G115150(Cla97C06G115150);Cla97C11G218580(Cla97C11G218580);Cla97C11G218590(Cla97C11G218590)
GO:0015131	MF	oxaloacetate transmembrane transporter activity	3	0	3	5	0.0155177022987393	0.241917808873725	Cla97C01G017790(Cla97C01G017790);Cla97C08G154850(Cla97C08G154850);Cla97C08G154860(Cla97C08G154860)	-
GO:0016621	MF	cinnamoyl-CoA reductase activity	3	0	3	5	0.0155177022987393	0.241917808873725	Cla97C10G195840(Cla97C10G195840);Cla97C10G195850(Cla97C10G195850);Cla97C10G195860(Cla97C10G195860)	-
GO:0050378	MF	UDP-glucuronate 4-epimerase activity	3	0	3	5	0.0155177022987393	0.241917808873725	Cla97C06G117670(Cla97C06G117670);Cla97C10G187630(Cla97C10G187630);Cla97C11G218530(Cla97C11G218530)	-
GO:0008271	MF	secondary active sulfate transmembrane transporter activity	1	4	5	13	0.0156535052800646	0.241917808873725	Cla97C09G164340(Cla97C09G164340)	Cla97C03G060150(Cla97C03G060150);Cla97C06G119540(Cla97C06G119540);Cla97C09G177260(Cla97C09G177260);Cla97C11G221380(Cla97C11G221380)
GO:0036513	CC	Derlin-1 retrotranslocation complex	2	2	4	9	0.0157877875727498	0.566104954394313	Cla97C08G158970(Cla97C08G158970);Cla97C11G224210(Cla97C11G224210)	Cla97C02G043360(Cla97C02G043360);Cla97C07G131290(Cla97C07G131290)
GO:0050776	BP	regulation of immune response	23	3	26	138	0.0165210222193265	0.232303228458011	Cla97C01G004570(Cla97C01G004570);Cla97C01G015730(Cla97C01G015730);Cla97C02G026890(Cla97C02G026890);Cla97C02G036720(Cla97C02G036720);Cla97C03G065270(Cla97C03G065270);Cla97C04G068790(Cla97C04G068790);Cla97C04G075930(Cla97C04G075930);Cla97C04G077840(Cla97C04G077840);Cla97C05G093390(Cla97C05G093390);Cla97C06G111100(Cla97C06G111100);Cla97C06G111120(Cla97C06G111120);Cla97C06G111220(Cla97C06G111220);Cla…	Cla97C02G038280(Cla97C02G038280);Cla97C09G174980(Cla97C09G174980);Cla97C09G178620(Cla97C09G178620)
GO:0016998	BP	cell wall macromolecule catabolic process	2	4	6	18	0.0169841924568437	0.236178905348413	Cla97C03G057860(Cla97C03G057860);Cla97C10G203180(Cla97C10G203180)	Cla97C01G019120(Cla97C01G019120);Cla97C02G047600(Cla97C02G047600);Cla97C03G053880(Cla97C03G053880);Cla97C07G135790(Cla97C07G135790)
GO:0003714	MF	transcription corepressor activity	7	1	8	28	0.0170365536353954	0.25991665161693	Cla97C01G024650(Cla97C01G024650);Cla97C03G058010(Cla97C03G058010);Cla97C03G065120(Cla97C03G065120);Cla97C04G077350(Cla97C04G077350);Cla97C06G111100(Cla97C06G111100);Cla97C07G141340(Cla97C07G141340);Cla97C09G163190(Cla97C09G163190)	Cla97C02G045460(Cla97C02G045460)
GO:0008215	BP	spermine metabolic process	1	3	4	9	0.0171000208970184	0.236178905348413	Cla97C09G166180(Cla97C09G166180)	Cla97C06G115150(Cla97C06G115150);Cla97C11G218580(Cla97C11G218580);Cla97C11G218590(Cla97C11G218590)
GO:0009268	BP	response to pH	3	1	4	9	0.0171000208970184	0.236178905348413	Cla97C01G018110(Cla97C01G018110);Cla97C02G045030(Cla97C02G045030);Cla97C03G065120(Cla97C03G065120)	Cla97C07G144200(Cla97C07G144200)
GO:0009647	BP	skotomorphogenesis	1	3	4	9	0.0171000208970184	0.236178905348413	Cla97C11G211710(Cla97C11G211710)	Cla97C06G109580(Cla97C06G109580);Cla97C09G175760(Cla97C09G175760);Cla97C09G180900(Cla97C09G180900)
GO:0009696	BP	salicylic acid metabolic process	4	3	7	23	0.0171172007947954	0.236178905348413	Cla97C03G059310(Cla97C03G059310);Cla97C04G075930(Cla97C04G075930);Cla97C04G077300(Cla97C04G077300);Cla97C04G077840(Cla97C04G077840)	Cla97C01G001370(Cla97C01G001370);Cla97C09G174190(Cla97C09G174190);Cla97C09G174200(Cla97C09G174200)
GO:0042592	BP	homeostatic process	52	28	80	519	0.0174058959190746	0.239266121514443	Cla97C01G000880(Cla97C01G000880);Cla97C01G004630(Cla97C01G004630);Cla97C01G005820(Cla97C01G005820);Cla97C01G010780(Cla97C01G010780);Cla97C01G012190(Cla97C01G012190);Cla97C01G016340(Cla97C01G016340);Cla97C01G018480(Cla97C01G018480);Cla97C01G023185(Cla97C01G023185);Cla97C02G028410(Cla97C02G028410);Cla97C02G030910(Cla97C02G030910);Cla97C02G032950(Cla97C02G032950);Cla97C02G033040(Cla97C02G033040);Cla…	Cla97C01G007230(Cla97C01G007230);Cla97C01G010240(Cla97C01G010240);Cla97C01G012970(Cla97C01G012970);Cla97C02G034790(Cla97C02G034790);Cla97C02G042390(Cla97C02G042390);Cla97C02G049470(Cla97C02G049470);Cla97C03G066730(Cla97C03G066730);Cla97C04G069970(Cla97C04G069970);Cla97C04G079050(Cla97C04G079050);Cla97C05G090160(Cla97C05G090160);Cla97C05G095410(Cla97C05G095410);Cla97C05G100630(Cla97C05G100630);Cla…
GO:0016667	MF	oxidoreductase activity, acting on a sulfur group of donors	18	1	19	93	0.0178781051823991	0.269303103380442	Cla97C01G023185(Cla97C01G023185);Cla97C01G024750(Cla97C01G024750);Cla97C02G032950(Cla97C02G032950);Cla97C02G036310(Cla97C02G036310);Cla97C04G072870(Cla97C04G072870);Cla97C05G087350(Cla97C05G087350);Cla97C05G099230(Cla97C05G099230);Cla97C05G100020(Cla97C05G100020);Cla97C05G109020(Cla97C05G109020);Cla97C06G126380(Cla97C06G126380);Cla97C06G127300(Cla97C06G127300);Cla97C08G145660(Cla97C08G145660);Cla…	Cla97C07G132910(Cla97C07G132910)
GO:0005975	BP	carbohydrate metabolic process	79	51	130	892	0.018371382199756	0.249070568849733	Cla97C01G000200(Cla97C01G000200);Cla97C01G005540(Cla97C01G005540);Cla97C01G008100(Cla97C01G008100);Cla97C01G009410(Cla97C01G009410);Cla97C01G014710(Cla97C01G014710);Cla97C01G015240(Cla97C01G015240);Cla97C01G017710(Cla97C01G017710);Cla97C01G018250(Cla97C01G018250);Cla97C01G021790(Cla97C01G021790);Cla97C01G024610(Cla97C01G024610);Cla97C02G026800(Cla97C02G026800);Cla97C02G028050(Cla97C02G028050);Cla…	Cla97C01G003970(Cla97C01G003970);Cla97C01G004220(Cla97C01G004220);Cla97C01G007540(Cla97C01G007540);Cla97C01G019120(Cla97C01G019120);Cla97C01G020660(Cla97C01G020660);Cla97C02G026770(Cla97C02G026770);Cla97C02G027500(Cla97C02G027500);Cla97C02G027980(Cla97C02G027980);Cla97C02G042390(Cla97C02G042390);Cla97C02G045770(Cla97C02G045770);Cla97C02G047600(Cla97C02G047600);Cla97C02G048700(Cla97C02G048700);Cla…
GO:0009788	BP	negative regulation of abscisic acid-activated signaling pathway	8	4	12	51	0.0183994788278565	0.249070568849733	Cla97C01G014800(Cla97C01G014800);Cla97C02G026280(Cla97C02G026280);Cla97C03G052080(Cla97C03G052080);Cla97C04G072880(Cla97C04G072880);Cla97C05G091070(Cla97C05G091070);Cla97C06G120760(Cla97C06G120760);Cla97C07G142940(Cla97C07G142940);Cla97C11G221890(Cla97C11G221890)	Cla97C05G092860(Cla97C05G092860);Cla97C05G096980(Cla97C05G096980);Cla97C05G104390(Cla97C05G104390);Cla97C08G147960(Cla97C08G147960)
GO:1901420	BP	negative regulation of response to alcohol	8	4	12	51	0.0183994788278565	0.249070568849733	Cla97C01G014800(Cla97C01G014800);Cla97C02G026280(Cla97C02G026280);Cla97C03G052080(Cla97C03G052080);Cla97C04G072880(Cla97C04G072880);Cla97C05G091070(Cla97C05G091070);Cla97C06G120760(Cla97C06G120760);Cla97C07G142940(Cla97C07G142940);Cla97C11G221890(Cla97C11G221890)	Cla97C05G092860(Cla97C05G092860);Cla97C05G096980(Cla97C05G096980);Cla97C05G104390(Cla97C05G104390);Cla97C08G147960(Cla97C08G147960)
GO:1905958	BP	negative regulation of cellular response to alcohol	8	4	12	51	0.0183994788278565	0.249070568849733	Cla97C01G014800(Cla97C01G014800);Cla97C02G026280(Cla97C02G026280);Cla97C03G052080(Cla97C03G052080);Cla97C04G072880(Cla97C04G072880);Cla97C05G091070(Cla97C05G091070);Cla97C06G120760(Cla97C06G120760);Cla97C07G142940(Cla97C07G142940);Cla97C11G221890(Cla97C11G221890)	Cla97C05G092860(Cla97C05G092860);Cla97C05G096980(Cla97C05G096980);Cla97C05G104390(Cla97C05G104390);Cla97C08G147960(Cla97C08G147960)
GO:0052689	MF	carboxylic ester hydrolase activity	16	11	27	145	0.018487378562237	0.274999756113276	Cla97C01G000200(Cla97C01G000200);Cla97C01G021790(Cla97C01G021790);Cla97C03G065020(Cla97C03G065020);Cla97C03G066380(Cla97C03G066380);Cla97C05G089010(Cla97C05G089010);Cla97C05G104780(Cla97C05G104780);Cla97C07G139660(Cla97C07G139660);Cla97C07G141120(Cla97C07G141120);Cla97C08G153480(Cla97C08G153480);Cla97C09G167690(Cla97C09G167690);Cla97C09G168010(Cla97C09G168010);Cla97C09G175620(Cla97C09G175620);Cla…	Cla97C01G004220(Cla97C01G004220);Cla97C01G007540(Cla97C01G007540);Cla97C01G014100(Cla97C01G014100);Cla97C02G027500(Cla97C02G027500);Cla97C02G038870(Cla97C02G038870);Cla97C02G038880(Cla97C02G038880);Cla97C02G038890(Cla97C02G038890);Cla97C02G048700(Cla97C02G048700);Cla97C05G094760(Cla97C05G094760);Cla97C05G101360(Cla97C05G101360);Cla97C06G109535(Cla97C06G109535)
GO:0032103	BP	positive regulation of response to external stimulus	7	2	9	34	0.018597722640407	0.249070568849733	Cla97C01G015250(Cla97C01G015250);Cla97C01G023810(Cla97C01G023810);Cla97C03G051250(Cla97C03G051250);Cla97C04G074040(Cla97C04G074040);Cla97C04G077840(Cla97C04G077840);Cla97C05G093390(Cla97C05G093390);Cla97C09G178610(Cla97C09G178610)	Cla97C06G126770(Cla97C06G126770);Cla97C09G178620(Cla97C09G178620)
GO:0006096	BP	glycolytic process	12	1	13	57	0.0186600100441168	0.249070568849733	Cla97C03G054650(Cla97C03G054650);Cla97C03G066280(Cla97C03G066280);Cla97C03G066410(Cla97C03G066410);Cla97C04G071440(Cla97C04G071440);Cla97C04G071650(Cla97C04G071650);Cla97C04G076520(Cla97C04G076520);Cla97C04G076530(Cla97C04G076530);Cla97C04G076580(Cla97C04G076580);Cla97C09G184300(Cla97C09G184300);Cla97C10G202380(Cla97C10G202380);Cla97C11G218660(Cla97C11G218660);Cla97C11G225220(Cla97C11G225220)	Cla97C01G020660(Cla97C01G020660)
GO:0006757	BP	ATP generation from ADP	12	1	13	57	0.0186600100441168	0.249070568849733	Cla97C03G054650(Cla97C03G054650);Cla97C03G066280(Cla97C03G066280);Cla97C03G066410(Cla97C03G066410);Cla97C04G071440(Cla97C04G071440);Cla97C04G071650(Cla97C04G071650);Cla97C04G076520(Cla97C04G076520);Cla97C04G076530(Cla97C04G076530);Cla97C04G076580(Cla97C04G076580);Cla97C09G184300(Cla97C09G184300);Cla97C10G202380(Cla97C10G202380);Cla97C11G218660(Cla97C11G218660);Cla97C11G225220(Cla97C11G225220)	Cla97C01G020660(Cla97C01G020660)
GO:0042538	BP	hyperosmotic salinity response	10	3	13	57	0.0186600100441168	0.249070568849733	Cla97C03G052910(Cla97C03G052910);Cla97C05G088220(Cla97C05G088220);Cla97C06G127800(Cla97C06G127800);Cla97C07G137260(Cla97C07G137260);Cla97C09G184120(Cla97C09G184120);Cla97C10G186220(Cla97C10G186220);Cla97C10G199360(Cla97C10G199360);Cla97C10G205390(Cla97C10G205390);Cla97C11G213550(Cla97C11G213550);Cla97C11G222480(Cla97C11G222480)	Cla97C01G006620(Cla97C01G006620);Cla97C09G174190(Cla97C09G174190);Cla97C09G174200(Cla97C09G174200)
GO:0015662	MF	ATPase activity, coupled to transmembrane movement of ions, phosphorylative mechanism	6	3	9	34	0.01935484918433	0.284349018880897	Cla97C01G016770(Cla97C01G016770);Cla97C02G029250(Cla97C02G029250);Cla97C02G029260(Cla97C02G029260);Cla97C05G098290(Cla97C05G098290);Cla97C05G102310(Cla97C05G102310);Cla97C09G170080(Cla97C09G170080)	Cla97C02G034790(Cla97C02G034790);Cla97C07G139190(Cla97C07G139190);Cla97C11G217860(Cla97C11G217860)
GO:0016773	MF	phosphotransferase activity, alcohol group as acceptor	103	29	132	904	0.0199496780637816	0.288504509173882	Cla97C01G000140(Cla97C01G000140);Cla97C01G001220(Cla97C01G001220);Cla97C01G005540(Cla97C01G005540);Cla97C01G005820(Cla97C01G005820);Cla97C01G006970(Cla97C01G006970);Cla97C01G007880(Cla97C01G007880);Cla97C01G009080(Cla97C01G009080);Cla97C01G014360(Cla97C01G014360);Cla97C01G015010(Cla97C01G015010);Cla97C01G015250(Cla97C01G015250);Cla97C01G015410(Cla97C01G015410);Cla97C01G015730(Cla97C01G015730);Cla…	Cla97C00G000110(Cla97C00G000110);Cla97C01G020660(Cla97C01G020660);Cla97C02G035390(Cla97C02G035390);Cla97C02G037550(Cla97C02G037550);Cla97C02G040960(Cla97C02G040960);Cla97C02G045010(Cla97C02G045010);Cla97C02G046720(Cla97C02G046720);Cla97C03G059260(Cla97C03G059260);Cla97C04G072440(Cla97C04G072440);Cla97C04G074640(Cla97C04G074640);Cla97C05G093500(Cla97C05G093500);Cla97C05G096980(Cla97C05G096980);Cla…
GO:0004553	MF	hydrolase activity, hydrolyzing O-glycosyl compounds	23	30	53	325	0.0201225834129683	0.288504509173882	Cla97C01G024610(Cla97C01G024610);Cla97C02G026800(Cla97C02G026800);Cla97C02G028050(Cla97C02G028050);Cla97C03G057860(Cla97C03G057860);Cla97C03G058650(Cla97C03G058650);Cla97C03G060980(Cla97C03G060980);Cla97C03G063780(Cla97C03G063780);Cla97C05G084480(Cla97C05G084480);Cla97C05G087960(Cla97C05G087960);Cla97C05G087970(Cla97C05G087970);Cla97C06G122590(Cla97C06G122590);Cla97C06G122630(Cla97C06G122630);Cla…	Cla97C01G003970(Cla97C01G003970);Cla97C01G019120(Cla97C01G019120);Cla97C02G027980(Cla97C02G027980);Cla97C02G047600(Cla97C02G047600);Cla97C03G052420(Cla97C03G052420);Cla97C03G052780(Cla97C03G052780);Cla97C03G053880(Cla97C03G053880);Cla97C03G063700(Cla97C03G063700);Cla97C03G063870(Cla97C03G063870);Cla97C05G096160(Cla97C05G096160);Cla97C05G100030(Cla97C05G100030);Cla97C06G114170(Cla97C06G114170);Cla…
GO:0009877	BP	nodulation	8	0	8	29	0.0202890690008847	0.269384488752859	Cla97C01G015250(Cla97C01G015250);Cla97C01G023940(Cla97C01G023940);Cla97C03G064990(Cla97C03G064990);Cla97C04G071960(Cla97C04G071960);Cla97C05G103640(Cla97C05G103640);Cla97C08G156900(Cla97C08G156900);Cla97C11G209360(Cla97C11G209360);Cla97C11G212940(Cla97C11G212940)	-
GO:0043632	BP	modification-dependent macromolecule catabolic process	41	17	58	363	0.0203660564856615	0.269384488752859	Cla97C00G000300(Cla97C00G000300);Cla97C01G008530(Cla97C01G008530);Cla97C01G016680(Cla97C01G016680);Cla97C01G017940(Cla97C01G017940);Cla97C01G018180(Cla97C01G018180);Cla97C01G018530(Cla97C01G018530);Cla97C01G023390(Cla97C01G023390);Cla97C02G033660(Cla97C02G033660);Cla97C02G041740(Cla97C02G041740);Cla97C02G045990(Cla97C02G045990);Cla97C03G060730(Cla97C03G060730);Cla97C03G065500(Cla97C03G065500);Cla…	Cla97C01G013500(Cla97C01G013500);Cla97C02G026950(Cla97C02G026950);Cla97C02G043360(Cla97C02G043360);Cla97C02G044310(Cla97C02G044310);Cla97C03G051320(Cla97C03G051320);Cla97C04G070120(Cla97C04G070120);Cla97C04G076210(Cla97C04G076210);Cla97C05G091090(Cla97C05G091090);Cla97C06G112880(Cla97C06G112880);Cla97C06G117885(Cla97C06G117885);Cla97C06G118740(Cla97C06G118740);Cla97C06G122230(Cla97C06G122230);Cla…
GO:0097237	BP	cellular response to toxic substance	26	5	31	174	0.0204012682850292	0.269384488752859	Cla97C00G000300(Cla97C00G000300);Cla97C01G008510(Cla97C01G008510);Cla97C02G032950(Cla97C02G032950);Cla97C03G067430(Cla97C03G067430);Cla97C04G072870(Cla97C04G072870);Cla97C04G075430(Cla97C04G075430);Cla97C05G105280(Cla97C05G105280);Cla97C06G120340(Cla97C06G120340);Cla97C06G126320(Cla97C06G126320);Cla97C07G131030(Cla97C07G131030);Cla97C07G132700(Cla97C07G132700);Cla97C07G137320(Cla97C07G137320);Cla…	Cla97C05G096980(Cla97C05G096980);Cla97C05G098800(Cla97C05G098800);Cla97C07G135790(Cla97C07G135790);Cla97C09G174190(Cla97C09G174190);Cla97C09G174200(Cla97C09G174200)
GO:0043900	BP	regulation of multi-organism process	20	5	25	134	0.020709247190421	0.272474523748254	Cla97C01G015250(Cla97C01G015250);Cla97C01G015730(Cla97C01G015730);Cla97C01G019720(Cla97C01G019720);Cla97C01G023810(Cla97C01G023810);Cla97C02G039370(Cla97C02G039370);Cla97C02G043910(Cla97C02G043910);Cla97C03G051250(Cla97C03G051250);Cla97C03G051410(Cla97C03G051410);Cla97C04G074040(Cla97C04G074040);Cla97C04G077840(Cla97C04G077840);Cla97C05G093390(Cla97C05G093390);Cla97C06G111100(Cla97C06G111100);Cla…	Cla97C02G026770(Cla97C02G026770);Cla97C05G107260(Cla97C05G107260);Cla97C06G126770(Cla97C06G126770);Cla97C09G178620(Cla97C09G178620);Cla97C11G208820(Cla97C11G208820)
GO:2001057	BP	reactive nitrogen species metabolic process	8	3	11	46	0.0209008101043689	0.274016314677919	Cla97C01G000200(Cla97C01G000200);Cla97C03G060420(Cla97C03G060420);Cla97C03G060430(Cla97C03G060430);Cla97C05G093380(Cla97C05G093380);Cla97C05G107720(Cla97C05G107720);Cla97C06G120270(Cla97C06G120270);Cla97C08G159130(Cla97C08G159130);Cla97C11G214010(Cla97C11G214010)	Cla97C01G004050(Cla97C01G004050);Cla97C09G164120(Cla97C09G164120);Cla97C10G187430(Cla97C10G187430)
GO:1901575	BP	organic substance catabolic process	119	55	174	1231	0.0211707516651372	0.276571096221153	Cla97C00G000300(Cla97C00G000300);Cla97C01G002365(Cla97C01G002365);Cla97C01G003140(Cla97C01G003140);Cla97C01G006780(Cla97C01G006780);Cla97C01G008100(Cla97C01G008100);Cla97C01G008530(Cla97C01G008530);Cla97C01G011260(Cla97C01G011260);Cla97C01G012850(Cla97C01G012850);Cla97C01G016680(Cla97C01G016680);Cla97C01G017940(Cla97C01G017940);Cla97C01G018180(Cla97C01G018180);Cla97C01G018530(Cla97C01G018530);Cla…	Cla97C01G001370(Cla97C01G001370);Cla97C01G004220(Cla97C01G004220);Cla97C01G006620(Cla97C01G006620);Cla97C01G007540(Cla97C01G007540);Cla97C01G013460(Cla97C01G013460);Cla97C01G013500(Cla97C01G013500);Cla97C01G019120(Cla97C01G019120);Cla97C01G020660(Cla97C01G020660);Cla97C02G026950(Cla97C02G026950);Cla97C02G027500(Cla97C02G027500);Cla97C02G038280(Cla97C02G038280);Cla97C02G038870(Cla97C02G038870);Cla…
GO:0051194	BP	positive regulation of cofactor metabolic process	4	1	5	14	0.0213433364748501	0.276862153427281	Cla97C04G071120(Cla97C04G071120);Cla97C04G071130(Cla97C04G071130);Cla97C09G178610(Cla97C09G178610);Cla97C10G191750(Cla97C10G191750)	Cla97C09G178620(Cla97C09G178620)
GO:1905622	BP	negative regulation of leaf development	4	1	5	14	0.0213433364748501	0.276862153427281	Cla97C09G183600(Cla97C09G183600);Cla97C09G184120(Cla97C09G184120);Cla97C10G206240(Cla97C10G206240);Cla97C11G222480(Cla97C11G222480)	Cla97C01G006620(Cla97C01G006620)
GO:0042866	BP	pyruvate biosynthetic process	12	1	13	58	0.0214333382136843	0.277054098172677	Cla97C03G054650(Cla97C03G054650);Cla97C03G066280(Cla97C03G066280);Cla97C03G066410(Cla97C03G066410);Cla97C04G071440(Cla97C04G071440);Cla97C04G071650(Cla97C04G071650);Cla97C04G076520(Cla97C04G076520);Cla97C04G076530(Cla97C04G076530);Cla97C04G076580(Cla97C04G076580);Cla97C09G184300(Cla97C09G184300);Cla97C10G202380(Cla97C10G202380);Cla97C11G218660(Cla97C11G218660);Cla97C11G225220(Cla97C11G225220)	Cla97C01G020660(Cla97C01G020660)
GO:0006817	BP	phosphate ion transport	6	1	7	24	0.0216700525801282	0.279134523444728	Cla97C01G017790(Cla97C01G017790);Cla97C08G148280(Cla97C08G148280);Cla97C08G154850(Cla97C08G154850);Cla97C08G154860(Cla97C08G154860);Cla97C09G179420(Cla97C09G179420);Cla97C11G225110(Cla97C11G225110)	Cla97C05G085120(Cla97C05G085120)
GO:0045488	BP	pectin metabolic process	14	8	22	115	0.0220786758327181	0.283345459004416	Cla97C01G015240(Cla97C01G015240);Cla97C01G021790(Cla97C01G021790);Cla97C03G065020(Cla97C03G065020);Cla97C03G066380(Cla97C03G066380);Cla97C05G095280(Cla97C05G095280);Cla97C05G100740(Cla97C05G100740);Cla97C05G105040(Cla97C05G105040);Cla97C05G107030(Cla97C05G107030);Cla97C07G141120(Cla97C07G141120);Cla97C08G148310(Cla97C08G148310);Cla97C09G168010(Cla97C09G168010);Cla97C09G171410(Cla97C09G171410);Cla…	Cla97C01G004220(Cla97C01G004220);Cla97C01G007540(Cla97C01G007540);Cla97C02G027500(Cla97C02G027500);Cla97C02G048700(Cla97C02G048700);Cla97C03G055660(Cla97C03G055660);Cla97C07G129970(Cla97C07G129970);Cla97C07G137950(Cla97C07G137950);Cla97C08G161240(Cla97C08G161240)
GO:0051603	BP	proteolysis involved in cellular protein catabolic process	44	20	64	408	0.0222199988675164	0.283345459004416	Cla97C00G000300(Cla97C00G000300);Cla97C01G003140(Cla97C01G003140);Cla97C01G006780(Cla97C01G006780);Cla97C01G008530(Cla97C01G008530);Cla97C01G016680(Cla97C01G016680);Cla97C01G017940(Cla97C01G017940);Cla97C01G018180(Cla97C01G018180);Cla97C01G018530(Cla97C01G018530);Cla97C01G023390(Cla97C01G023390);Cla97C02G033660(Cla97C02G033660);Cla97C02G041740(Cla97C02G041740);Cla97C02G045990(Cla97C02G045990);Cla…	Cla97C01G013500(Cla97C01G013500);Cla97C02G026950(Cla97C02G026950);Cla97C02G043360(Cla97C02G043360);Cla97C02G044310(Cla97C02G044310);Cla97C02G047750(Cla97C02G047750);Cla97C03G051320(Cla97C03G051320);Cla97C03G057000(Cla97C03G057000);Cla97C04G070120(Cla97C04G070120);Cla97C04G076210(Cla97C04G076210);Cla97C05G091090(Cla97C05G091090);Cla97C06G112880(Cla97C06G112880);Cla97C06G117885(Cla97C06G117885);Cla…
GO:0005991	BP	trehalose metabolic process	6	0	6	19	0.0223046099650599	0.283345459004416	Cla97C03G051130(Cla97C03G051130);Cla97C05G089120(Cla97C05G089120);Cla97C06G126510(Cla97C06G126510);Cla97C08G153950(Cla97C08G153950);Cla97C09G184120(Cla97C09G184120);Cla97C11G222480(Cla97C11G222480)	-
GO:2000762	BP	regulation of phenylpropanoid metabolic process	5	1	6	19	0.0223046099650599	0.283345459004416	Cla97C01G014910(Cla97C01G014910);Cla97C02G031000(Cla97C02G031000);Cla97C07G131030(Cla97C07G131030);Cla97C08G146893(Cla97C08G146893);Cla97C09G165070(Cla97C09G165070)	Cla97C02G050160(Cla97C02G050160)
GO:0000977	MF	RNA polymerase II regulatory region sequence-specific DNA binding	15	6	21	108	0.0224917466620017	0.314884453268024	Cla97C01G008510(Cla97C01G008510);Cla97C01G014910(Cla97C01G014910);Cla97C03G067370(Cla97C03G067370);Cla97C04G071120(Cla97C04G071120);Cla97C04G071130(Cla97C04G071130);Cla97C04G077300(Cla97C04G077300);Cla97C04G078430(Cla97C04G078430);Cla97C05G095150(Cla97C05G095150);Cla97C05G105900(Cla97C05G105900);Cla97C06G111450(Cla97C06G111450);Cla97C07G142410(Cla97C07G142410);Cla97C08G150290(Cla97C08G150290);Cla…	Cla97C02G028610(Cla97C02G028610);Cla97C02G045460(Cla97C02G045460);Cla97C07G140060(Cla97C07G140060);Cla97C08G155280(Cla97C08G155280);Cla97C09G161940(Cla97C09G161940);Cla97C10G199910(Cla97C10G199910)
GO:0001012	MF	RNA polymerase II regulatory region DNA binding	15	6	21	108	0.0224917466620017	0.314884453268024	Cla97C01G008510(Cla97C01G008510);Cla97C01G014910(Cla97C01G014910);Cla97C03G067370(Cla97C03G067370);Cla97C04G071120(Cla97C04G071120);Cla97C04G071130(Cla97C04G071130);Cla97C04G077300(Cla97C04G077300);Cla97C04G078430(Cla97C04G078430);Cla97C05G095150(Cla97C05G095150);Cla97C05G105900(Cla97C05G105900);Cla97C06G111450(Cla97C06G111450);Cla97C07G142410(Cla97C07G142410);Cla97C08G150290(Cla97C08G150290);Cla…	Cla97C02G028610(Cla97C02G028610);Cla97C02G045460(Cla97C02G045460);Cla97C07G140060(Cla97C07G140060);Cla97C08G155280(Cla97C08G155280);Cla97C09G161940(Cla97C09G161940);Cla97C10G199910(Cla97C10G199910)
GO:1901618	MF	organic hydroxy compound transmembrane transporter activity	4	2	6	19	0.0229858257275944	0.318059681579504	Cla97C01G023940(Cla97C01G023940);Cla97C06G118310(Cla97C06G118310);Cla97C07G130530(Cla97C07G130530);Cla97C08G159130(Cla97C08G159130)	Cla97C11G208870(Cla97C11G208870);Cla97C11G211300(Cla97C11G211300)
GO:0008514	MF	organic anion transmembrane transporter activity	16	8	24	128	0.023422618480303	0.320378344730582	Cla97C01G002200(Cla97C01G002200);Cla97C01G017790(Cla97C01G017790);Cla97C01G018180(Cla97C01G018180);Cla97C01G023940(Cla97C01G023940);Cla97C02G041620(Cla97C02G041620);Cla97C03G066040(Cla97C03G066040);Cla97C06G125930(Cla97C06G125930);Cla97C07G128420(Cla97C07G128420);Cla97C07G130530(Cla97C07G130530);Cla97C07G131530(Cla97C07G131530);Cla97C08G148720(Cla97C08G148720);Cla97C08G154850(Cla97C08G154850);Cla…	Cla97C01G010240(Cla97C01G010240);Cla97C01G014030(Cla97C01G014030);Cla97C01G021760(Cla97C01G021760);Cla97C05G092810(Cla97C05G092810);Cla97C05G102840(Cla97C05G102840);Cla97C06G124410(Cla97C06G124410);Cla97C07G139720(Cla97C07G139720);Cla97C08G150400(Cla97C08G150400)
GO:0042743	BP	hydrogen peroxide metabolic process	15	3	18	90	0.0239654888004698	0.303398146876051	Cla97C04G077300(Cla97C04G077300);Cla97C05G105280(Cla97C05G105280);Cla97C06G120340(Cla97C06G120340);Cla97C06G126320(Cla97C06G126320);Cla97C07G131030(Cla97C07G131030);Cla97C09G167090(Cla97C09G167090);Cla97C09G177060(Cla97C09G177060);Cla97C09G177290(Cla97C09G177290);Cla97C09G178610(Cla97C09G178610);Cla97C10G191750(Cla97C10G191750);Cla97C10G197390(Cla97C10G197390);Cla97C11G207220(Cla97C11G207220);Cla…	Cla97C05G098800(Cla97C05G098800);Cla97C07G135790(Cla97C07G135790);Cla97C09G178620(Cla97C09G178620)
GO:0031349	BP	positive regulation of defense response	18	2	20	103	0.0242922142208943	0.305435212251791	Cla97C01G004570(Cla97C01G004570);Cla97C01G015250(Cla97C01G015250);Cla97C01G023810(Cla97C01G023810);Cla97C02G026890(Cla97C02G026890);Cla97C02G036720(Cla97C02G036720);Cla97C03G051250(Cla97C03G051250);Cla97C04G068790(Cla97C04G068790);Cla97C04G074040(Cla97C04G074040);Cla97C04G075930(Cla97C04G075930);Cla97C04G077840(Cla97C04G077840);Cla97C05G093390(Cla97C05G093390);Cla97C06G111220(Cla97C06G111220);Cla…	Cla97C06G126770(Cla97C06G126770);Cla97C09G178620(Cla97C09G178620)
GO:0048527	BP	lateral root development	15	5	20	103	0.0242922142208943	0.305435212251791	Cla97C01G001510(Cla97C01G001510);Cla97C01G016240(Cla97C01G016240);Cla97C03G060820(Cla97C03G060820);Cla97C03G066420(Cla97C03G066420);Cla97C05G081140(Cla97C05G081140);Cla97C05G095150(Cla97C05G095150);Cla97C05G104890(Cla97C05G104890);Cla97C05G105040(Cla97C05G105040);Cla97C06G118310(Cla97C06G118310);Cla97C06G122210(Cla97C06G122210);Cla97C07G129410(Cla97C07G129410);Cla97C07G142410(Cla97C07G142410);Cla…	Cla97C06G116170(Cla97C06G116170);Cla97C07G129210(Cla97C07G129210);Cla97C07G142690(Cla97C07G142690);Cla97C11G208870(Cla97C11G208870);Cla97C11G211300(Cla97C11G211300)
GO:0046031	BP	ADP metabolic process	12	1	13	59	0.0245027160158889	0.307034033341955	Cla97C03G054650(Cla97C03G054650);Cla97C03G066280(Cla97C03G066280);Cla97C03G066410(Cla97C03G066410);Cla97C04G071440(Cla97C04G071440);Cla97C04G071650(Cla97C04G071650);Cla97C04G076520(Cla97C04G076520);Cla97C04G076530(Cla97C04G076530);Cla97C04G076580(Cla97C04G076580);Cla97C09G184300(Cla97C09G184300);Cla97C10G202380(Cla97C10G202380);Cla97C11G218660(Cla97C11G218660);Cla97C11G225220(Cla97C11G225220)	Cla97C01G020660(Cla97C01G020660)
GO:0071365	BP	cellular response to auxin stimulus	26	15	41	246	0.0249145809896627	0.311136665647177	Cla97C01G004700(Cla97C01G004700);Cla97C01G005820(Cla97C01G005820);Cla97C01G016240(Cla97C01G016240);Cla97C02G028590(Cla97C02G028590);Cla97C02G029120(Cla97C02G029120);Cla97C04G075770(Cla97C04G075770);Cla97C05G085710(Cla97C05G085710);Cla97C05G101190(Cla97C05G101190);Cla97C06G112840(Cla97C06G112840);Cla97C06G116140(Cla97C06G116140);Cla97C06G119700(Cla97C06G119700);Cla97C06G120580(Cla97C06G120580);Cla…	Cla97C01G004050(Cla97C01G004050);Cla97C02G042420(Cla97C02G042420);Cla97C02G049470(Cla97C02G049470);Cla97C05G107260(Cla97C05G107260);Cla97C06G112650(Cla97C06G112650);Cla97C06G116170(Cla97C06G116170);Cla97C06G124040(Cla97C06G124040);Cla97C08G148330(Cla97C08G148330);Cla97C09G162900(Cla97C09G162900);Cla97C10G187430(Cla97C10G187430);Cla97C10G199790(Cla97C10G199790);Cla97C10G199910(Cla97C10G199910);Cla…
GO:0015238	MF	drug transmembrane transporter activity	12	6	18	90	0.0254257057155795	0.339016275650883	Cla97C01G003190(Cla97C01G003190);Cla97C01G017790(Cla97C01G017790);Cla97C01G017890(Cla97C01G017890);Cla97C02G041620(Cla97C02G041620);Cla97C05G089770(Cla97C05G089770);Cla97C07G130530(Cla97C07G130530);Cla97C07G131530(Cla97C07G131530);Cla97C08G154850(Cla97C08G154850);Cla97C08G154860(Cla97C08G154860);Cla97C08G156420(Cla97C08G156420);Cla97C09G171580(Cla97C09G171580);Cla97C10G191930(Cla97C10G191930)	Cla97C01G003610(Cla97C01G003610);Cla97C02G028330(Cla97C02G028330);Cla97C05G092810(Cla97C05G092810);Cla97C05G105710(Cla97C05G105710);Cla97C07G139720(Cla97C07G139720);Cla97C11G224010(Cla97C11G224010)
GO:0007173	BP	epidermal growth factor receptor signaling pathway	3	1	4	10	0.0257735118522858	0.31649872554607	Cla97C01G003140(Cla97C01G003140);Cla97C05G089890(Cla97C05G089890);Cla97C09G174990(Cla97C09G174990)	Cla97C10G188050(Cla97C10G188050)
GO:0035435	BP	phosphate ion transmembrane transport	4	0	4	10	0.0257735118522858	0.31649872554607	Cla97C01G017790(Cla97C01G017790);Cla97C08G154850(Cla97C08G154850);Cla97C08G154860(Cla97C08G154860);Cla97C11G225110(Cla97C11G225110)	-
GO:0038127	BP	ERBB signaling pathway	3	1	4	10	0.0257735118522858	0.31649872554607	Cla97C01G003140(Cla97C01G003140);Cla97C05G089890(Cla97C05G089890);Cla97C09G174990(Cla97C09G174990)	Cla97C10G188050(Cla97C10G188050)
GO:0042058	BP	regulation of epidermal growth factor receptor signaling pathway	3	1	4	10	0.0257735118522858	0.31649872554607	Cla97C01G003140(Cla97C01G003140);Cla97C05G089890(Cla97C05G089890);Cla97C09G174990(Cla97C09G174990)	Cla97C10G188050(Cla97C10G188050)
GO:1901184	BP	regulation of ERBB signaling pathway	3	1	4	10	0.0257735118522858	0.31649872554607	Cla97C01G003140(Cla97C01G003140);Cla97C05G089890(Cla97C05G089890);Cla97C09G174990(Cla97C09G174990)	Cla97C10G188050(Cla97C10G188050)
GO:0016301	MF	kinase activity	110	29	139	965	0.0259080625583478	0.339016275650883	Cla97C01G000140(Cla97C01G000140);Cla97C01G001220(Cla97C01G001220);Cla97C01G005540(Cla97C01G005540);Cla97C01G005820(Cla97C01G005820);Cla97C01G006970(Cla97C01G006970);Cla97C01G007880(Cla97C01G007880);Cla97C01G008130(Cla97C01G008130);Cla97C01G009080(Cla97C01G009080);Cla97C01G014360(Cla97C01G014360);Cla97C01G015010(Cla97C01G015010);Cla97C01G015250(Cla97C01G015250);Cla97C01G015410(Cla97C01G015410);Cla…	Cla97C00G000110(Cla97C00G000110);Cla97C01G020660(Cla97C01G020660);Cla97C02G035390(Cla97C02G035390);Cla97C02G037550(Cla97C02G037550);Cla97C02G040960(Cla97C02G040960);Cla97C02G045010(Cla97C02G045010);Cla97C02G046720(Cla97C02G046720);Cla97C03G059260(Cla97C03G059260);Cla97C04G072440(Cla97C04G072440);Cla97C04G074640(Cla97C04G074640);Cla97C05G093500(Cla97C05G093500);Cla97C05G096980(Cla97C05G096980);Cla…
GO:0016872	MF	intramolecular lyase activity	2	2	4	10	0.0263576755554213	0.339016275650883	Cla97C05G096770(Cla97C05G096770);Cla97C09G181670(Cla97C09G181670)	Cla97C07G128590(Cla97C07G128590);Cla97C07G136280(Cla97C07G136280)
GO:0048364	BP	root development	50	18	68	441	0.0265750855343001	0.323207766520388	Cla97C01G001510(Cla97C01G001510);Cla97C01G005820(Cla97C01G005820);Cla97C01G006860(Cla97C01G006860);Cla97C01G012190(Cla97C01G012190);Cla97C01G016240(Cla97C01G016240);Cla97C01G016510(Cla97C01G016510);Cla97C01G017870(Cla97C01G017870);Cla97C01G018380(Cla97C01G018380);Cla97C02G032660(Cla97C02G032660);Cla97C02G035450(Cla97C02G035450);Cla97C02G035460(Cla97C02G035460);Cla97C03G060820(Cla97C03G060820);Cla…	Cla97C01G003970(Cla97C01G003970);Cla97C01G017380(Cla97C01G017380);Cla97C02G049470(Cla97C02G049470);Cla97C03G064730(Cla97C03G064730);Cla97C03G068370(Cla97C03G068370);Cla97C05G096980(Cla97C05G096980);Cla97C05G106360(Cla97C05G106360);Cla97C06G112450(Cla97C06G112450);Cla97C06G116170(Cla97C06G116170);Cla97C06G117320(Cla97C06G117320);Cla97C07G129210(Cla97C07G129210);Cla97C07G142690(Cla97C07G142690);Cla…
GO:0072348	BP	sulfur compound transport	4	5	9	36	0.0266996819179553	0.323207766520388	Cla97C01G017790(Cla97C01G017790);Cla97C08G154850(Cla97C08G154850);Cla97C08G154860(Cla97C08G154860);Cla97C09G164340(Cla97C09G164340)	Cla97C02G028610(Cla97C02G028610);Cla97C03G060150(Cla97C03G060150);Cla97C06G119540(Cla97C06G119540);Cla97C09G177260(Cla97C09G177260);Cla97C11G221380(Cla97C11G221380)
GO:1900150	BP	regulation of defense response to fungus	6	1	7	25	0.0269975485510826	0.323207766520388	Cla97C01G015250(Cla97C01G015250);Cla97C01G015730(Cla97C01G015730);Cla97C02G043910(Cla97C02G043910);Cla97C03G051250(Cla97C03G051250);Cla97C10G193930(Cla97C10G193930);Cla97C11G221890(Cla97C11G221890)	Cla97C05G107260(Cla97C05G107260)
GO:0006972	BP	hyperosmotic response	11	3	14	66	0.0273338757483992	0.323207766520388	Cla97C03G052910(Cla97C03G052910);Cla97C05G088220(Cla97C05G088220);Cla97C06G112840(Cla97C06G112840);Cla97C06G127800(Cla97C06G127800);Cla97C07G137260(Cla97C07G137260);Cla97C09G184120(Cla97C09G184120);Cla97C10G186220(Cla97C10G186220);Cla97C10G199360(Cla97C10G199360);Cla97C10G205390(Cla97C10G205390);Cla97C11G213550(Cla97C11G213550);Cla97C11G222480(Cla97C11G222480)	Cla97C01G006620(Cla97C01G006620);Cla97C09G174190(Cla97C09G174190);Cla97C09G174200(Cla97C09G174200)
GO:0006522	BP	alanine metabolic process	3	0	3	6	0.0277001450978116	0.323207766520388	Cla97C07G141140(Cla97C07G141140);Cla97C09G163470(Cla97C09G163470);Cla97C11G220050(Cla97C11G220050)	-
GO:0009078	BP	pyruvate family amino acid metabolic process	3	0	3	6	0.0277001450978116	0.323207766520388	Cla97C07G141140(Cla97C07G141140);Cla97C09G163470(Cla97C09G163470);Cla97C11G220050(Cla97C11G220050)	-
GO:0010117	BP	photoprotection	2	1	3	6	0.0277001450978116	0.323207766520388	Cla97C02G033740(Cla97C02G033740);Cla97C05G085940(Cla97C05G085940)	Cla97C01G012970(Cla97C01G012970)
GO:0010148	BP	transpiration	2	1	3	6	0.0277001450978116	0.323207766520388	Cla97C01G001510(Cla97C01G001510);Cla97C05G096750(Cla97C05G096750)	Cla97C07G128390(Cla97C07G128390)
GO:0010483	BP	pollen tube reception	3	0	3	6	0.0277001450978116	0.323207766520388	Cla97C01G020510(Cla97C01G020510);Cla97C04G072880(Cla97C04G072880);Cla97C07G142940(Cla97C07G142940)	-
GO:0010726	BP	positive regulation of hydrogen peroxide metabolic process	2	1	3	6	0.0277001450978116	0.323207766520388	Cla97C09G178610(Cla97C09G178610);Cla97C10G191750(Cla97C10G191750)	Cla97C09G178620(Cla97C09G178620)
GO:0036377	BP	arbuscular mycorrhizal association	2	1	3	6	0.0277001450978116	0.323207766520388	Cla97C01G016440(Cla97C01G016440);Cla97C11G212940(Cla97C11G212940)	Cla97C02G038110(Cla97C02G038110)
GO:0042754	BP	negative regulation of circadian rhythm	3	0	3	6	0.0277001450978116	0.323207766520388	Cla97C10G195840(Cla97C10G195840);Cla97C10G195850(Cla97C10G195850);Cla97C10G195860(Cla97C10G195860)	-
GO:1902479	BP	positive regulation of defense response to bacterium, incompatible interaction	2	1	3	6	0.0277001450978116	0.323207766520388	Cla97C05G093390(Cla97C05G093390);Cla97C09G178610(Cla97C09G178610)	Cla97C09G178620(Cla97C09G178620)
GO:0016620	MF	oxidoreductase activity, acting on the aldehyde or oxo group of donors, NAD or NADP as acceptor	7	2	9	36	0.0277463433393083	0.339016275650883	Cla97C03G054650(Cla97C03G054650);Cla97C09G178130(Cla97C09G178130);Cla97C10G195840(Cla97C10G195840);Cla97C10G195850(Cla97C10G195850);Cla97C10G195860(Cla97C10G195860);Cla97C10G204670(Cla97C10G204670);Cla97C11G213550(Cla97C11G213550)	Cla97C01G011960(Cla97C01G011960);Cla97C01G013460(Cla97C01G013460)
GO:0043902	BP	positive regulation of multi-organism process	8	2	10	42	0.0277644822187598	0.323207766520388	Cla97C01G015250(Cla97C01G015250);Cla97C01G023810(Cla97C01G023810);Cla97C03G051250(Cla97C03G051250);Cla97C03G051410(Cla97C03G051410);Cla97C04G074040(Cla97C04G074040);Cla97C04G077840(Cla97C04G077840);Cla97C05G093390(Cla97C05G093390);Cla97C09G178610(Cla97C09G178610)	Cla97C06G126770(Cla97C06G126770);Cla97C09G178620(Cla97C09G178620)
GO:0050662	MF	coenzyme binding	45	13	58	367	0.0278463934740278	0.339016275650883	Cla97C01G007270(Cla97C01G007270);Cla97C01G007290(Cla97C01G007290);Cla97C01G008100(Cla97C01G008100);Cla97C01G014430(Cla97C01G014430);Cla97C01G016510(Cla97C01G016510);Cla97C01G021180(Cla97C01G021180);Cla97C01G023480(Cla97C01G023480);Cla97C01G025380(Cla97C01G025380);Cla97C02G029430(Cla97C02G029430);Cla97C02G036720(Cla97C02G036720);Cla97C02G042670(Cla97C02G042670);Cla97C03G054650(Cla97C03G054650);Cla…	Cla97C01G001370(Cla97C01G001370);Cla97C02G036530(Cla97C02G036530);Cla97C02G045770(Cla97C02G045770);Cla97C02G046720(Cla97C02G046720);Cla97C04G070780(Cla97C04G070780);Cla97C04G073140(Cla97C04G073140);Cla97C05G082460(Cla97C05G082460);Cla97C05G082470(Cla97C05G082470);Cla97C06G110570(Cla97C06G110570);Cla97C06G118280(Cla97C06G118280);Cla97C07G143370(Cla97C07G143370);Cla97C09G162050(Cla97C09G162050);Cla…
GO:0016143	BP	S-glycoside metabolic process	11	2	13	60	0.0278847520980481	0.323207766520388	Cla97C01G003210(Cla97C01G003210);Cla97C01G003220(Cla97C01G003220);Cla97C01G016240(Cla97C01G016240);Cla97C02G026280(Cla97C02G026280);Cla97C05G089730(Cla97C05G089730);Cla97C05G089740(Cla97C05G089740);Cla97C05G096010(Cla97C05G096010);Cla97C05G102090(Cla97C05G102090);Cla97C07G130890(Cla97C07G130890);Cla97C10G188260(Cla97C10G188260);Cla97C10G193540(Cla97C10G193540)	Cla97C05G092860(Cla97C05G092860);Cla97C10G193680(Cla97C10G193680)
GO:0019757	BP	glycosinolate metabolic process	11	2	13	60	0.0278847520980481	0.323207766520388	Cla97C01G003210(Cla97C01G003210);Cla97C01G003220(Cla97C01G003220);Cla97C01G016240(Cla97C01G016240);Cla97C02G026280(Cla97C02G026280);Cla97C05G089730(Cla97C05G089730);Cla97C05G089740(Cla97C05G089740);Cla97C05G096010(Cla97C05G096010);Cla97C05G102090(Cla97C05G102090);Cla97C07G130890(Cla97C07G130890);Cla97C10G188260(Cla97C10G188260);Cla97C10G193540(Cla97C10G193540)	Cla97C05G092860(Cla97C05G092860);Cla97C10G193680(Cla97C10G193680)
GO:0019760	BP	glucosinolate metabolic process	11	2	13	60	0.0278847520980481	0.323207766520388	Cla97C01G003210(Cla97C01G003210);Cla97C01G003220(Cla97C01G003220);Cla97C01G016240(Cla97C01G016240);Cla97C02G026280(Cla97C02G026280);Cla97C05G089730(Cla97C05G089730);Cla97C05G089740(Cla97C05G089740);Cla97C05G096010(Cla97C05G096010);Cla97C05G102090(Cla97C05G102090);Cla97C07G130890(Cla97C07G130890);Cla97C10G188260(Cla97C10G188260);Cla97C10G193540(Cla97C10G193540)	Cla97C05G092860(Cla97C05G092860);Cla97C10G193680(Cla97C10G193680)
GO:0042446	BP	hormone biosynthetic process	23	11	34	199	0.0278990417354732	0.323207766520388	Cla97C01G003220(Cla97C01G003220);Cla97C01G021180(Cla97C01G021180);Cla97C03G060720(Cla97C03G060720);Cla97C03G065380(Cla97C03G065380);Cla97C03G066110(Cla97C03G066110);Cla97C04G075930(Cla97C04G075930);Cla97C04G077300(Cla97C04G077300);Cla97C04G077840(Cla97C04G077840);Cla97C05G089010(Cla97C05G089010);Cla97C05G096310(Cla97C05G096310);Cla97C06G109470(Cla97C06G109470);Cla97C06G111770(Cla97C06G111770);Cla…	Cla97C02G030510(Cla97C02G030510);Cla97C05G093780(Cla97C05G093780);Cla97C05G099710(Cla97C05G099710);Cla97C06G110570(Cla97C06G110570);Cla97C06G118280(Cla97C06G118280);Cla97C07G128590(Cla97C07G128590);Cla97C07G143370(Cla97C07G143370);Cla97C08G148320(Cla97C08G148320);Cla97C09G164590(Cla97C09G164590);Cla97C09G180900(Cla97C09G180900);Cla97C10G193680(Cla97C10G193680)
GO:0002039	MF	p53 binding	2	1	3	6	0.0282038750331407	0.339016275650883	Cla97C05G098460(Cla97C05G098460);Cla97C09G168930(Cla97C09G168930)	Cla97C04G076210(Cla97C04G076210)
GO:0003933	MF	GTP cyclohydrolase activity	2	1	3	6	0.0282038750331407	0.339016275650883	Cla97C08G147910(Cla97C08G147910);Cla97C10G192530(Cla97C10G192530)	Cla97C10G192540(Cla97C10G192540)
GO:0004430	MF	1-phosphatidylinositol 4-kinase activity	2	1	3	6	0.0282038750331407	0.339016275650883	Cla97C05G105510(Cla97C05G105510);Cla97C08G153520(Cla97C08G153520)	Cla97C04G072440(Cla97C04G072440)
GO:0004566	MF	beta-glucuronidase activity	2	1	3	6	0.0282038750331407	0.339016275650883	Cla97C05G087960(Cla97C05G087960);Cla97C05G087970(Cla97C05G087970)	Cla97C11G209950(Cla97C11G209950)
GO:0004805	MF	trehalose-phosphatase activity	3	0	3	6	0.0282038750331407	0.339016275650883	Cla97C03G051130(Cla97C03G051130);Cla97C05G089120(Cla97C05G089120);Cla97C08G153950(Cla97C08G153950)	-
GO:0016661	MF	oxidoreductase activity, acting on other nitrogenous compounds as donors	3	0	3	6	0.0282038750331407	0.339016275650883	Cla97C03G060420(Cla97C03G060420);Cla97C03G060430(Cla97C03G060430);Cla97C05G103640(Cla97C05G103640)	-
GO:0046556	MF	alpha-L-arabinofuranosidase activity	0	3	3	6	0.0282038750331407	0.339016275650883	-	Cla97C06G114170(Cla97C06G114170);Cla97C08G148150(Cla97C08G148150);Cla97C09G177130(Cla97C09G177130)
GO:0055082	BP	cellular chemical homeostasis	18	10	28	158	0.0282497351161184	0.32624458986765	Cla97C01G000880(Cla97C01G000880);Cla97C01G010780(Cla97C01G010780);Cla97C01G012190(Cla97C01G012190);Cla97C01G018480(Cla97C01G018480);Cla97C02G028410(Cla97C02G028410);Cla97C02G030910(Cla97C02G030910);Cla97C03G052060(Cla97C03G052060);Cla97C03G066410(Cla97C03G066410);Cla97C04G071120(Cla97C04G071120);Cla97C04G071130(Cla97C04G071130);Cla97C04G073200(Cla97C04G073200);Cla97C05G097660(Cla97C05G097660);Cla…	Cla97C01G007230(Cla97C01G007230);Cla97C01G010240(Cla97C01G010240);Cla97C02G034790(Cla97C02G034790);Cla97C02G042390(Cla97C02G042390);Cla97C03G066730(Cla97C03G066730);Cla97C05G095410(Cla97C05G095410);Cla97C09G164120(Cla97C09G164120);Cla97C09G172500(Cla97C09G172500);Cla97C09G175627(Cla97C09G175627);Cla97C09G180900(Cla97C09G180900)
GO:0006811	BP	ion transport	64	43	107	732	0.0283627497353031	0.326526156327677	Cla97C01G000880(Cla97C01G000880);Cla97C01G002200(Cla97C01G002200);Cla97C01G010780(Cla97C01G010780);Cla97C01G012190(Cla97C01G012190);Cla97C01G015210(Cla97C01G015210);Cla97C01G016770(Cla97C01G016770);Cla97C01G017790(Cla97C01G017790);Cla97C01G018180(Cla97C01G018180);Cla97C01G018480(Cla97C01G018480);Cla97C01G023940(Cla97C01G023940);Cla97C02G028410(Cla97C02G028410);Cla97C02G029250(Cla97C02G029250);Cla…	Cla97C01G003610(Cla97C01G003610);Cla97C01G004050(Cla97C01G004050);Cla97C01G004300(Cla97C01G004300);Cla97C01G007230(Cla97C01G007230);Cla97C01G010240(Cla97C01G010240);Cla97C01G012970(Cla97C01G012970);Cla97C01G014030(Cla97C01G014030);Cla97C01G021760(Cla97C01G021760);Cla97C02G028610(Cla97C02G028610);Cla97C02G034790(Cla97C02G034790);Cla97C02G038960(Cla97C02G038960);Cla97C02G046720(Cla97C02G046720);Cla…
GO:0004672	MF	protein kinase activity	88	26	114	780	0.0285634800990884	0.339905413179152	Cla97C01G000140(Cla97C01G000140);Cla97C01G001220(Cla97C01G001220);Cla97C01G005820(Cla97C01G005820);Cla97C01G006970(Cla97C01G006970);Cla97C01G014360(Cla97C01G014360);Cla97C01G015010(Cla97C01G015010);Cla97C01G015250(Cla97C01G015250);Cla97C01G015410(Cla97C01G015410);Cla97C01G015730(Cla97C01G015730);Cla97C01G015990(Cla97C01G015990);Cla97C01G016280(Cla97C01G016280);Cla97C01G019720(Cla97C01G019720);Cla…	Cla97C00G000110(Cla97C00G000110);Cla97C02G035390(Cla97C02G035390);Cla97C02G037550(Cla97C02G037550);Cla97C02G040960(Cla97C02G040960);Cla97C02G045010(Cla97C02G045010);Cla97C02G046720(Cla97C02G046720);Cla97C03G059260(Cla97C03G059260);Cla97C04G074640(Cla97C04G074640);Cla97C05G093500(Cla97C05G093500);Cla97C05G096980(Cla97C05G096980);Cla97C05G099380(Cla97C05G099380);Cla97C06G115660(Cla97C06G115660);Cla…
GO:0009688	BP	abscisic acid biosynthetic process	5	1	6	20	0.0286412019405049	0.326527704216591	Cla97C01G001510(Cla97C01G001510);Cla97C01G024630(Cla97C01G024630);Cla97C02G050490(Cla97C02G050490);Cla97C07G137260(Cla97C07G137260);Cla97C10G193770(Cla97C10G193770)	Cla97C03G058030(Cla97C03G058030)
GO:0043289	BP	apocarotenoid biosynthetic process	5	1	6	20	0.0286412019405049	0.326527704216591	Cla97C01G001510(Cla97C01G001510);Cla97C01G024630(Cla97C01G024630);Cla97C02G050490(Cla97C02G050490);Cla97C07G137260(Cla97C07G137260);Cla97C10G193770(Cla97C10G193770)	Cla97C03G058030(Cla97C03G058030)
GO:1902645	BP	tertiary alcohol biosynthetic process	5	1	6	20	0.0286412019405049	0.326527704216591	Cla97C01G001510(Cla97C01G001510);Cla97C01G024630(Cla97C01G024630);Cla97C02G050490(Cla97C02G050490);Cla97C07G137260(Cla97C07G137260);Cla97C10G193770(Cla97C10G193770)	Cla97C03G058030(Cla97C03G058030)
GO:0048640	BP	negative regulation of developmental growth	3	2	5	15	0.0288525189919417	0.326527704216591	Cla97C08G155920(Cla97C08G155920);Cla97C08G159000(Cla97C08G159000);Cla97C09G174990(Cla97C09G174990)	Cla97C01G006620(Cla97C01G006620);Cla97C06G116340(Cla97C06G116340)
GO:2000034	BP	regulation of seed maturation	4	1	5	15	0.0288525189919417	0.326527704216591	Cla97C01G023750(Cla97C01G023750);Cla97C03G052080(Cla97C03G052080);Cla97C03G058920(Cla97C03G058920);Cla97C10G194240(Cla97C10G194240)	Cla97C01G006620(Cla97C01G006620)
GO:0010393	BP	galacturonan metabolic process	14	8	22	118	0.0288946882667233	0.326527704216591	Cla97C01G015240(Cla97C01G015240);Cla97C01G021790(Cla97C01G021790);Cla97C03G065020(Cla97C03G065020);Cla97C03G066380(Cla97C03G066380);Cla97C05G095280(Cla97C05G095280);Cla97C05G100740(Cla97C05G100740);Cla97C05G105040(Cla97C05G105040);Cla97C05G107030(Cla97C05G107030);Cla97C07G141120(Cla97C07G141120);Cla97C08G148310(Cla97C08G148310);Cla97C09G168010(Cla97C09G168010);Cla97C09G171410(Cla97C09G171410);Cla…	Cla97C01G004220(Cla97C01G004220);Cla97C01G007540(Cla97C01G007540);Cla97C02G027500(Cla97C02G027500);Cla97C02G048700(Cla97C02G048700);Cla97C03G055660(Cla97C03G055660);Cla97C07G129970(Cla97C07G129970);Cla97C07G137950(Cla97C07G137950);Cla97C08G161240(Cla97C08G161240)
GO:0022622	BP	root system development	50	18	68	443	0.0290041204962789	0.326762018068169	Cla97C01G001510(Cla97C01G001510);Cla97C01G005820(Cla97C01G005820);Cla97C01G006860(Cla97C01G006860);Cla97C01G012190(Cla97C01G012190);Cla97C01G016240(Cla97C01G016240);Cla97C01G016510(Cla97C01G016510);Cla97C01G017870(Cla97C01G017870);Cla97C01G018380(Cla97C01G018380);Cla97C02G032660(Cla97C02G032660);Cla97C02G035450(Cla97C02G035450);Cla97C02G035460(Cla97C02G035460);Cla97C03G060820(Cla97C03G060820);Cla…	Cla97C01G003970(Cla97C01G003970);Cla97C01G017380(Cla97C01G017380);Cla97C02G049470(Cla97C02G049470);Cla97C03G064730(Cla97C03G064730);Cla97C03G068370(Cla97C03G068370);Cla97C05G096980(Cla97C05G096980);Cla97C05G106360(Cla97C05G106360);Cla97C06G112450(Cla97C06G112450);Cla97C06G116170(Cla97C06G116170);Cla97C06G117320(Cla97C06G117320);Cla97C07G129210(Cla97C07G129210);Cla97C07G142690(Cla97C07G142690);Cla…
GO:0030599	MF	pectinesterase activity	7	4	11	48	0.0294564364894275	0.342044304607904	Cla97C01G021790(Cla97C01G021790);Cla97C03G065020(Cla97C03G065020);Cla97C03G066380(Cla97C03G066380);Cla97C07G141120(Cla97C07G141120);Cla97C09G168010(Cla97C09G168010);Cla97C10G184580(Cla97C10G184580);Cla97C10G202830(Cla97C10G202830)	Cla97C01G004220(Cla97C01G004220);Cla97C01G007540(Cla97C01G007540);Cla97C02G027500(Cla97C02G027500);Cla97C02G048700(Cla97C02G048700)
GO:0045330	MF	aspartyl esterase activity	7	4	11	48	0.0294564364894275	0.342044304607904	Cla97C01G021790(Cla97C01G021790);Cla97C03G065020(Cla97C03G065020);Cla97C03G066380(Cla97C03G066380);Cla97C07G141120(Cla97C07G141120);Cla97C09G168010(Cla97C09G168010);Cla97C10G184580(Cla97C10G184580);Cla97C10G202830(Cla97C10G202830)	Cla97C01G004220(Cla97C01G004220);Cla97C01G007540(Cla97C01G007540);Cla97C02G027500(Cla97C02G027500);Cla97C02G048700(Cla97C02G048700)
GO:0016165	MF	linoleate 13S-lipoxygenase activity	4	1	5	15	0.029611327997907	0.342044304607904	Cla97C02G041370(Cla97C02G041370);Cla97C02G041400(Cla97C02G041400);Cla97C02G041420(Cla97C02G041420);Cla97C09G163060(Cla97C09G163060)	Cla97C02G041360(Cla97C02G041360)
GO:0035251	MF	UDP-glucosyltransferase activity	19	8	27	151	0.0298929476295984	0.342044304607904	Cla97C01G014710(Cla97C01G014710);Cla97C02G033110(Cla97C02G033110);Cla97C02G035450(Cla97C02G035450);Cla97C02G035460(Cla97C02G035460);Cla97C02G045300(Cla97C02G045300);Cla97C03G051170(Cla97C03G051170);Cla97C03G064990(Cla97C03G064990);Cla97C05G081160(Cla97C05G081160);Cla97C05G088810(Cla97C05G088810);Cla97C05G091550(Cla97C05G091550);Cla97C05G107140(Cla97C05G107140);Cla97C08G153950(Cla97C08G153950);Cla…	Cla97C01G018700(Cla97C01G018700);Cla97C02G026770(Cla97C02G026770);Cla97C05G097800(Cla97C05G097800);Cla97C07G138180(Cla97C07G138180);Cla97C09G174190(Cla97C09G174190);Cla97C09G174200(Cla97C09G174200);Cla97C09G177170(Cla97C09G177170);Cla97C09G177500(Cla97C09G177500)
GO:0016053	BP	organic acid biosynthetic process	72	17	89	599	0.0300503611146785	0.336490973697495	Cla97C01G001510(Cla97C01G001510);Cla97C01G003220(Cla97C01G003220);Cla97C01G008130(Cla97C01G008130);Cla97C01G011860(Cla97C01G011860);Cla97C01G011870(Cla97C01G011870);Cla97C01G015110(Cla97C01G015110);Cla97C01G018010(Cla97C01G018010);Cla97C01G024630(Cla97C01G024630);Cla97C02G041370(Cla97C02G041370);Cla97C02G041400(Cla97C02G041400);Cla97C02G041420(Cla97C02G041420);Cla97C02G050490(Cla97C02G050490);Cla…	Cla97C01G020370(Cla97C01G020370);Cla97C01G020660(Cla97C01G020660);Cla97C02G041360(Cla97C02G041360);Cla97C02G045455(Cla97C02G045455);Cla97C03G058030(Cla97C03G058030);Cla97C03G063130(Cla97C03G063130);Cla97C05G104600(Cla97C05G104600);Cla97C06G111480(Cla97C06G111480);Cla97C07G128590(Cla97C07G128590);Cla97C07G140590(Cla97C07G140590);Cla97C08G144790(Cla97C08G144790);Cla97C08G148320(Cla97C08G148320);Cla…
GO:0046394	BP	carboxylic acid biosynthetic process	72	17	89	599	0.0300503611146785	0.336490973697495	Cla97C01G001510(Cla97C01G001510);Cla97C01G003220(Cla97C01G003220);Cla97C01G008130(Cla97C01G008130);Cla97C01G011860(Cla97C01G011860);Cla97C01G011870(Cla97C01G011870);Cla97C01G015110(Cla97C01G015110);Cla97C01G018010(Cla97C01G018010);Cla97C01G024630(Cla97C01G024630);Cla97C02G041370(Cla97C02G041370);Cla97C02G041400(Cla97C02G041400);Cla97C02G041420(Cla97C02G041420);Cla97C02G050490(Cla97C02G050490);Cla…	Cla97C01G020370(Cla97C01G020370);Cla97C01G020660(Cla97C01G020660);Cla97C02G041360(Cla97C02G041360);Cla97C02G045455(Cla97C02G045455);Cla97C03G058030(Cla97C03G058030);Cla97C03G063130(Cla97C03G063130);Cla97C05G104600(Cla97C05G104600);Cla97C06G111480(Cla97C06G111480);Cla97C07G128590(Cla97C07G128590);Cla97C07G140590(Cla97C07G140590);Cla97C08G144790(Cla97C08G144790);Cla97C08G148320(Cla97C08G148320);Cla…
GO:0009813	BP	flavonoid biosynthetic process	19	2	21	112	0.0304875749848098	0.340352200739513	Cla97C01G003830(Cla97C01G003830);Cla97C01G018630(Cla97C01G018630);Cla97C02G031000(Cla97C02G031000);Cla97C05G091550(Cla97C05G091550);Cla97C06G119230(Cla97C06G119230);Cla97C07G132700(Cla97C07G132700);Cla97C07G136450(Cla97C07G136450);Cla97C08G150650(Cla97C08G150650);Cla97C08G158890(Cla97C08G158890);Cla97C09G180490(Cla97C09G180490);Cla97C09G181670(Cla97C09G181670);Cla97C09G184120(Cla97C09G184120);Cla…	Cla97C05G106420(Cla97C05G106420);Cla97C11G219650(Cla97C11G219650)
GO:0072511	BP	divalent inorganic cation transport	14	5	19	99	0.0308514004009843	0.343373290263523	Cla97C01G015210(Cla97C01G015210);Cla97C01G016770(Cla97C01G016770);Cla97C02G029250(Cla97C02G029250);Cla97C02G029260(Cla97C02G029260);Cla97C02G031110(Cla97C02G031110);Cla97C02G035150(Cla97C02G035150);Cla97C02G044850(Cla97C02G044850);Cla97C03G052060(Cla97C03G052060);Cla97C04G072770(Cla97C04G072770);Cla97C04G073200(Cla97C04G073200);Cla97C05G097660(Cla97C05G097660);Cla97C05G102310(Cla97C05G102310);Cla…	Cla97C01G003610(Cla97C01G003610);Cla97C01G012970(Cla97C01G012970);Cla97C02G034790(Cla97C02G034790);Cla97C02G038960(Cla97C02G038960);Cla97C11G217860(Cla97C11G217860)
GO:0016682	MF	oxidoreductase activity, acting on diphenols and related substances as donors, oxygen as acceptor	6	2	8	31	0.0309850168817842	0.351163524660221	Cla97C01G018460(Cla97C01G018460);Cla97C02G046700(Cla97C02G046700);Cla97C05G087480(Cla97C05G087480);Cla97C10G192430(Cla97C10G192430);Cla97C10G204430(Cla97C10G204430);Cla97C11G212890(Cla97C11G212890)	Cla97C03G051230(Cla97C03G051230);Cla97C03G064240(Cla97C03G064240)
GO:0006165	BP	nucleoside diphosphate phosphorylation	12	1	13	61	0.0315954602265411	0.347455747685305	Cla97C03G054650(Cla97C03G054650);Cla97C03G066280(Cla97C03G066280);Cla97C03G066410(Cla97C03G066410);Cla97C04G071440(Cla97C04G071440);Cla97C04G071650(Cla97C04G071650);Cla97C04G076520(Cla97C04G076520);Cla97C04G076530(Cla97C04G076530);Cla97C04G076580(Cla97C04G076580);Cla97C09G184300(Cla97C09G184300);Cla97C10G202380(Cla97C10G202380);Cla97C11G218660(Cla97C11G218660);Cla97C11G225220(Cla97C11G225220)	Cla97C01G020660(Cla97C01G020660)
GO:0009135	BP	purine nucleoside diphosphate metabolic process	12	1	13	61	0.0315954602265411	0.347455747685305	Cla97C03G054650(Cla97C03G054650);Cla97C03G066280(Cla97C03G066280);Cla97C03G066410(Cla97C03G066410);Cla97C04G071440(Cla97C04G071440);Cla97C04G071650(Cla97C04G071650);Cla97C04G076520(Cla97C04G076520);Cla97C04G076530(Cla97C04G076530);Cla97C04G076580(Cla97C04G076580);Cla97C09G184300(Cla97C09G184300);Cla97C10G202380(Cla97C10G202380);Cla97C11G218660(Cla97C11G218660);Cla97C11G225220(Cla97C11G225220)	Cla97C01G020660(Cla97C01G020660)
GO:0009179	BP	purine ribonucleoside diphosphate metabolic process	12	1	13	61	0.0315954602265411	0.347455747685305	Cla97C03G054650(Cla97C03G054650);Cla97C03G066280(Cla97C03G066280);Cla97C03G066410(Cla97C03G066410);Cla97C04G071440(Cla97C04G071440);Cla97C04G071650(Cla97C04G071650);Cla97C04G076520(Cla97C04G076520);Cla97C04G076530(Cla97C04G076530);Cla97C04G076580(Cla97C04G076580);Cla97C09G184300(Cla97C09G184300);Cla97C10G202380(Cla97C10G202380);Cla97C11G218660(Cla97C11G218660);Cla97C11G225220(Cla97C11G225220)	Cla97C01G020660(Cla97C01G020660)
GO:0009185	BP	ribonucleoside diphosphate metabolic process	12	1	13	61	0.0315954602265411	0.347455747685305	Cla97C03G054650(Cla97C03G054650);Cla97C03G066280(Cla97C03G066280);Cla97C03G066410(Cla97C03G066410);Cla97C04G071440(Cla97C04G071440);Cla97C04G071650(Cla97C04G071650);Cla97C04G076520(Cla97C04G076520);Cla97C04G076530(Cla97C04G076530);Cla97C04G076580(Cla97C04G076580);Cla97C09G184300(Cla97C09G184300);Cla97C10G202380(Cla97C10G202380);Cla97C11G218660(Cla97C11G218660);Cla97C11G225220(Cla97C11G225220)	Cla97C01G020660(Cla97C01G020660)
GO:0031226	CC	intrinsic component of plasma membrane	28	20	48	307	0.0319968318999434	1	Cla97C01G012190(Cla97C01G012190);Cla97C01G014710(Cla97C01G014710);Cla97C01G016770(Cla97C01G016770);Cla97C01G023940(Cla97C01G023940);Cla97C01G024610(Cla97C01G024610);Cla97C02G029250(Cla97C02G029250);Cla97C02G029260(Cla97C02G029260);Cla97C02G033660(Cla97C02G033660);Cla97C03G052500(Cla97C03G052500);Cla97C05G087930(Cla97C05G087930);Cla97C05G102310(Cla97C05G102310);Cla97C06G119980(Cla97C06G119980);Cla…	Cla97C01G000640(Cla97C01G000640);Cla97C01G004300(Cla97C01G004300);Cla97C02G028720(Cla97C02G028720);Cla97C03G055130(Cla97C03G055130);Cla97C03G060150(Cla97C03G060150);Cla97C04G076230(Cla97C04G076230);Cla97C05G085120(Cla97C05G085120);Cla97C05G093500(Cla97C05G093500);Cla97C05G107260(Cla97C05G107260);Cla97C06G119540(Cla97C06G119540);Cla97C06G124040(Cla97C06G124040);Cla97C07G138130(Cla97C07G138130);Cla…
GO:0044257	BP	cellular protein catabolic process	44	20	64	416	0.0320085969726844	0.350951402521933	Cla97C00G000300(Cla97C00G000300);Cla97C01G003140(Cla97C01G003140);Cla97C01G006780(Cla97C01G006780);Cla97C01G008530(Cla97C01G008530);Cla97C01G016680(Cla97C01G016680);Cla97C01G017940(Cla97C01G017940);Cla97C01G018180(Cla97C01G018180);Cla97C01G018530(Cla97C01G018530);Cla97C01G023390(Cla97C01G023390);Cla97C02G033660(Cla97C02G033660);Cla97C02G041740(Cla97C02G041740);Cla97C02G045990(Cla97C02G045990);Cla…	Cla97C01G013500(Cla97C01G013500);Cla97C02G026950(Cla97C02G026950);Cla97C02G043360(Cla97C02G043360);Cla97C02G044310(Cla97C02G044310);Cla97C02G047750(Cla97C02G047750);Cla97C03G051320(Cla97C03G051320);Cla97C03G057000(Cla97C03G057000);Cla97C04G070120(Cla97C04G070120);Cla97C04G076210(Cla97C04G076210);Cla97C05G091090(Cla97C05G091090);Cla97C06G112880(Cla97C06G112880);Cla97C06G117885(Cla97C06G117885);Cla…
GO:0016567	BP	protein ubiquitination	58	26	84	564	0.0326215766160243	0.356610944372206	Cla97C00G000300(Cla97C00G000300);Cla97C01G008530(Cla97C01G008530);Cla97C01G013090(Cla97C01G013090);Cla97C01G016680(Cla97C01G016680);Cla97C01G017940(Cla97C01G017940);Cla97C01G018530(Cla97C01G018530);Cla97C01G022230(Cla97C01G022230);Cla97C01G022420(Cla97C01G022420);Cla97C01G023390(Cla97C01G023390);Cla97C02G033660(Cla97C02G033660);Cla97C02G034710(Cla97C02G034710);Cla97C02G036090(Cla97C02G036090);Cla…	Cla97C01G013500(Cla97C01G013500);Cla97C01G017380(Cla97C01G017380);Cla97C01G024980(Cla97C01G024980);Cla97C02G026950(Cla97C02G026950);Cla97C02G038070(Cla97C02G038070);Cla97C02G043360(Cla97C02G043360);Cla97C02G044310(Cla97C02G044310);Cla97C03G051320(Cla97C03G051320);Cla97C04G076210(Cla97C04G076210);Cla97C05G091090(Cla97C05G091090);Cla97C06G112880(Cla97C06G112880);Cla97C06G117885(Cla97C06G117885);Cla…
GO:0009733	BP	response to auxin	38	20	58	373	0.0330949679679333	0.359183406438158	Cla97C01G003830(Cla97C01G003830);Cla97C01G004700(Cla97C01G004700);Cla97C01G005820(Cla97C01G005820);Cla97C01G016240(Cla97C01G016240);Cla97C01G016340(Cla97C01G016340);Cla97C01G016680(Cla97C01G016680);Cla97C01G018630(Cla97C01G018630);Cla97C02G028590(Cla97C02G028590);Cla97C02G029120(Cla97C02G029120);Cla97C04G074130(Cla97C04G074130);Cla97C04G075770(Cla97C04G075770);Cla97C05G085710(Cla97C05G085710);Cla…	Cla97C01G004050(Cla97C01G004050);Cla97C02G042420(Cla97C02G042420);Cla97C02G049470(Cla97C02G049470);Cla97C03G068370(Cla97C03G068370);Cla97C05G106360(Cla97C05G106360);Cla97C05G107260(Cla97C05G107260);Cla97C06G112650(Cla97C06G112650);Cla97C06G116170(Cla97C06G116170);Cla97C06G124040(Cla97C06G124040);Cla97C07G136280(Cla97C07G136280);Cla97C08G148330(Cla97C08G148330);Cla97C09G162900(Cla97C09G162900);Cla…
GO:0009694	BP	jasmonic acid metabolic process	7	0	7	26	0.0331493914736628	0.359183406438158	Cla97C03G060720(Cla97C03G060720);Cla97C03G065380(Cla97C03G065380);Cla97C05G089010(Cla97C05G089010);Cla97C05G096310(Cla97C05G096310);Cla97C06G127550(Cla97C06G127550);Cla97C08G148540(Cla97C08G148540);Cla97C08G159025(Cla97C08G159025)	-
GO:0015850	BP	organic hydroxy compound transport	4	3	7	26	0.0331493914736628	0.359183406438158	Cla97C01G023940(Cla97C01G023940);Cla97C06G118310(Cla97C06G118310);Cla97C07G130530(Cla97C07G130530);Cla97C08G159130(Cla97C08G159130)	Cla97C07G139740(Cla97C07G139740);Cla97C11G208870(Cla97C11G208870);Cla97C11G211300(Cla97C11G211300)
GO:0042440	BP	pigment metabolic process	21	11	32	188	0.0336939495603415	0.364013226335185	Cla97C01G012850(Cla97C01G012850);Cla97C02G031000(Cla97C02G031000);Cla97C05G085940(Cla97C05G085940);Cla97C05G087230(Cla97C05G087230);Cla97C05G091550(Cla97C05G091550);Cla97C06G119230(Cla97C06G119230);Cla97C07G132700(Cla97C07G132700);Cla97C07G135070(Cla97C07G135070);Cla97C07G137760(Cla97C07G137760);Cla97C08G160610(Cla97C08G160610);Cla97C09G178130(Cla97C09G178130);Cla97C09G184120(Cla97C09G184120);Cla…	Cla97C02G038280(Cla97C02G038280);Cla97C04G071470(Cla97C04G071470);Cla97C05G106420(Cla97C05G106420);Cla97C07G137710(Cla97C07G137710);Cla97C08G147960(Cla97C08G147960);Cla97C09G175760(Cla97C09G175760);Cla97C10G187450(Cla97C10G187450);Cla97C10G193750(Cla97C10G193750);Cla97C10G198770(Cla97C10G198770);Cla97C11G210550(Cla97C11G210550);Cla97C11G219650(Cla97C11G219650)
GO:0044459	CC	plasma membrane part	39	23	62	412	0.0339570273611944	1	Cla97C01G000240(Cla97C01G000240);Cla97C01G007880(Cla97C01G007880);Cla97C01G012190(Cla97C01G012190);Cla97C01G014710(Cla97C01G014710);Cla97C01G016770(Cla97C01G016770);Cla97C01G023940(Cla97C01G023940);Cla97C01G024610(Cla97C01G024610);Cla97C02G029250(Cla97C02G029250);Cla97C02G029260(Cla97C02G029260);Cla97C02G033660(Cla97C02G033660);Cla97C03G052500(Cla97C03G052500);Cla97C04G071180(Cla97C04G071180);Cla…	Cla97C01G000640(Cla97C01G000640);Cla97C01G004300(Cla97C01G004300);Cla97C02G026770(Cla97C02G026770);Cla97C02G028720(Cla97C02G028720);Cla97C02G046720(Cla97C02G046720);Cla97C03G055130(Cla97C03G055130);Cla97C03G060150(Cla97C03G060150);Cla97C04G076230(Cla97C04G076230);Cla97C05G085120(Cla97C05G085120);Cla97C05G093500(Cla97C05G093500);Cla97C05G107260(Cla97C05G107260);Cla97C06G119540(Cla97C06G119540);Cla…
GO:0046686	BP	response to cadmium ion	30	12	42	259	0.0350860217419956	0.377473233426463	Cla97C00G000300(Cla97C00G000300);Cla97C01G000990(Cla97C01G000990);Cla97C01G007270(Cla97C01G007270);Cla97C01G007290(Cla97C01G007290);Cla97C01G016240(Cla97C01G016240);Cla97C02G031000(Cla97C02G031000);Cla97C03G064990(Cla97C03G064990);Cla97C04G071120(Cla97C04G071120);Cla97C04G071130(Cla97C04G071130);Cla97C04G071440(Cla97C04G071440);Cla97C04G071650(Cla97C04G071650);Cla97C04G073110(Cla97C04G073110);Cla…	Cla97C01G019120(Cla97C01G019120);Cla97C02G045770(Cla97C02G045770);Cla97C02G046390(Cla97C02G046390);Cla97C03G052880(Cla97C03G052880);Cla97C06G112620(Cla97C06G112620);Cla97C06G112880(Cla97C06G112880);Cla97C07G144200(Cla97C07G144200);Cla97C08G148150(Cla97C08G148150);Cla97C09G166890(Cla97C09G166890);Cla97C10G198200(Cla97C10G198200);Cla97C10G199910(Cla97C10G199910);Cla97C11G217860(Cla97C11G217860)
GO:0042545	BP	cell wall modification	12	8	20	107	0.035144766304364	0.377473233426463	Cla97C01G021790(Cla97C01G021790);Cla97C03G051250(Cla97C03G051250);Cla97C03G065020(Cla97C03G065020);Cla97C03G066380(Cla97C03G066380);Cla97C04G071180(Cla97C04G071180);Cla97C05G100740(Cla97C05G100740);Cla97C05G106920(Cla97C05G106920);Cla97C07G141120(Cla97C07G141120);Cla97C09G168010(Cla97C09G168010);Cla97C10G184580(Cla97C10G184580);Cla97C10G196850(Cla97C10G196850);Cla97C10G202830(Cla97C10G202830)	Cla97C01G004220(Cla97C01G004220);Cla97C01G007540(Cla97C01G007540);Cla97C01G019120(Cla97C01G019120);Cla97C02G027500(Cla97C02G027500);Cla97C02G048700(Cla97C02G048700);Cla97C09G167210(Cla97C09G167210);Cla97C10G201750(Cla97C10G201750);Cla97C11G210630(Cla97C11G210630)
GO:0046872	MF	metal ion binding	274	109	383	2873	0.0354381418755544	0.381604325299923	Cla97C00G000300(Cla97C00G000300);Cla97C01G000140(Cla97C01G000140);Cla97C01G002365(Cla97C01G002365);Cla97C01G003480(Cla97C01G003480);Cla97C01G003830(Cla97C01G003830);Cla97C01G004630(Cla97C01G004630);Cla97C01G005630(Cla97C01G005630);Cla97C01G006020(Cla97C01G006020);Cla97C01G006780(Cla97C01G006780);Cla97C01G006830(Cla97C01G006830);Cla97C01G006860(Cla97C01G006860);Cla97C01G007070(Cla97C01G007070);Cla…	Cla97C01G001370(Cla97C01G001370);Cla97C01G009910(Cla97C01G009910);Cla97C01G013430(Cla97C01G013430);Cla97C01G013460(Cla97C01G013460);Cla97C01G013500(Cla97C01G013500);Cla97C01G017380(Cla97C01G017380);Cla97C01G020660(Cla97C01G020660);Cla97C01G024330(Cla97C01G024330);Cla97C02G026950(Cla97C02G026950);Cla97C02G027250(Cla97C02G027250);Cla97C02G028170(Cla97C02G028170);Cla97C02G034790(Cla97C02G034790);Cla…
GO:0098754	BP	detoxification	26	4	30	175	0.0356674473267148	0.38059798314367	Cla97C01G008510(Cla97C01G008510);Cla97C02G032950(Cla97C02G032950);Cla97C03G067430(Cla97C03G067430);Cla97C04G072870(Cla97C04G072870);Cla97C04G074130(Cla97C04G074130);Cla97C04G075430(Cla97C04G075430);Cla97C04G079260(Cla97C04G079260);Cla97C04G079270(Cla97C04G079270);Cla97C05G105280(Cla97C05G105280);Cla97C06G120340(Cla97C06G120340);Cla97C06G126320(Cla97C06G126320);Cla97C07G131030(Cla97C07G131030);Cla…	Cla97C01G019120(Cla97C01G019120);Cla97C05G098800(Cla97C05G098800);Cla97C07G135790(Cla97C07G135790);Cla97C11G217860(Cla97C11G217860)
GO:0010646	BP	regulation of cell communication	55	13	68	448	0.0358505954578416	0.38059798314367	Cla97C01G003140(Cla97C01G003140);Cla97C01G011320(Cla97C01G011320);Cla97C01G014360(Cla97C01G014360);Cla97C01G014800(Cla97C01G014800);Cla97C01G015730(Cla97C01G015730);Cla97C01G015990(Cla97C01G015990);Cla97C01G016240(Cla97C01G016240);Cla97C01G016930(Cla97C01G016930);Cla97C01G018530(Cla97C01G018530);Cla97C01G020790(Cla97C01G020790);Cla97C01G024650(Cla97C01G024650);Cla97C02G026280(Cla97C02G026280);Cla…	Cla97C01G006620(Cla97C01G006620);Cla97C02G035390(Cla97C02G035390);Cla97C02G045460(Cla97C02G045460);Cla97C04G077180(Cla97C04G077180);Cla97C05G088730(Cla97C05G088730);Cla97C05G092860(Cla97C05G092860);Cla97C05G096980(Cla97C05G096980);Cla97C05G104390(Cla97C05G104390);Cla97C08G147960(Cla97C08G147960);Cla97C09G162900(Cla97C09G162900);Cla97C09G164120(Cla97C09G164120);Cla97C10G188050(Cla97C10G188050);Cla…
GO:0050801	BP	ion homeostasis	23	14	37	224	0.0359127846827184	0.38059798314367	Cla97C01G000880(Cla97C01G000880);Cla97C01G005820(Cla97C01G005820);Cla97C01G010780(Cla97C01G010780);Cla97C01G012190(Cla97C01G012190);Cla97C01G018480(Cla97C01G018480);Cla97C02G028410(Cla97C02G028410);Cla97C02G030910(Cla97C02G030910);Cla97C02G039740(Cla97C02G039740);Cla97C03G050930(Cla97C03G050930);Cla97C03G052060(Cla97C03G052060);Cla97C04G071120(Cla97C04G071120);Cla97C04G071130(Cla97C04G071130);Cla…	Cla97C01G007230(Cla97C01G007230);Cla97C01G010240(Cla97C01G010240);Cla97C01G012970(Cla97C01G012970);Cla97C02G034790(Cla97C02G034790);Cla97C04G069970(Cla97C04G069970);Cla97C05G095410(Cla97C05G095410);Cla97C07G134820(Cla97C07G134820);Cla97C07G134870(Cla97C07G134870);Cla97C08G147960(Cla97C08G147960);Cla97C08G148320(Cla97C08G148320);Cla97C09G172500(Cla97C09G172500);Cla97C09G175627(Cla97C09G175627);Cla…
GO:0009608	BP	response to symbiont	4	2	6	21	0.0360555635497125	0.38059798314367	Cla97C01G015010(Cla97C01G015010);Cla97C03G060420(Cla97C03G060420);Cla97C03G060430(Cla97C03G060430);Cla97C11G212940(Cla97C11G212940)	Cla97C05G093500(Cla97C05G093500);Cla97C08G155540(Cla97C08G155540)
GO:0046112	BP	nucleobase biosynthetic process	3	3	6	21	0.0360555635497125	0.38059798314367	Cla97C01G026190(Cla97C01G026190);Cla97C09G171580(Cla97C09G171580);Cla97C10G191000(Cla97C10G191000)	Cla97C05G105710(Cla97C05G105710);Cla97C10G187450(Cla97C10G187450);Cla97C11G210550(Cla97C11G210550)
GO:1900426	BP	positive regulation of defense response to bacterium	5	1	6	21	0.0360555635497125	0.38059798314367	Cla97C01G023810(Cla97C01G023810);Cla97C03G051250(Cla97C03G051250);Cla97C04G077840(Cla97C04G077840);Cla97C05G093390(Cla97C05G093390);Cla97C09G178610(Cla97C09G178610)	Cla97C09G178620(Cla97C09G178620)
GO:0080043	MF	quercetin 3-O-glucosyltransferase activity	9	5	14	68	0.0362780157752339	0.381604325299923	Cla97C02G045300(Cla97C02G045300);Cla97C03G051170(Cla97C03G051170);Cla97C05G081160(Cla97C05G081160);Cla97C05G088810(Cla97C05G088810);Cla97C05G091550(Cla97C05G091550);Cla97C09G177550(Cla97C09G177550);Cla97C09G177580(Cla97C09G177580);Cla97C10G202920(Cla97C10G202920);Cla97C11G220160(Cla97C11G220160)	Cla97C01G018700(Cla97C01G018700);Cla97C09G174190(Cla97C09G174190);Cla97C09G174200(Cla97C09G174200);Cla97C09G177170(Cla97C09G177170);Cla97C09G177500(Cla97C09G177500)
GO:0080044	MF	quercetin 7-O-glucosyltransferase activity	9	5	14	68	0.0362780157752339	0.381604325299923	Cla97C02G045300(Cla97C02G045300);Cla97C03G051170(Cla97C03G051170);Cla97C05G081160(Cla97C05G081160);Cla97C05G088810(Cla97C05G088810);Cla97C05G091550(Cla97C05G091550);Cla97C09G177550(Cla97C09G177550);Cla97C09G177580(Cla97C09G177580);Cla97C10G202920(Cla97C10G202920);Cla97C11G220160(Cla97C11G220160)	Cla97C01G018700(Cla97C01G018700);Cla97C09G174190(Cla97C09G174190);Cla97C09G174200(Cla97C09G174200);Cla97C09G177170(Cla97C09G177170);Cla97C09G177500(Cla97C09G177500)
GO:0006561	BP	proline biosynthetic process	4	0	4	11	0.0366463364224094	0.383537225511808	Cla97C09G184120(Cla97C09G184120);Cla97C10G204670(Cla97C10G204670);Cla97C11G213550(Cla97C11G213550);Cla97C11G222480(Cla97C11G222480)	-
GO:0046209	BP	nitric oxide metabolic process	3	1	4	11	0.0366463364224094	0.383537225511808	Cla97C03G060420(Cla97C03G060420);Cla97C03G060430(Cla97C03G060430);Cla97C05G093380(Cla97C05G093380)	Cla97C09G164120(Cla97C09G164120)
GO:2000033	BP	regulation of seed dormancy process	3	1	4	11	0.0366463364224094	0.383537225511808	Cla97C01G023750(Cla97C01G023750);Cla97C03G052080(Cla97C03G052080);Cla97C03G058920(Cla97C03G058920)	Cla97C01G006620(Cla97C01G006620)
GO:0042126	BP	nitrate metabolic process	7	2	9	38	0.0370136646508432	0.385159900706988	Cla97C01G000200(Cla97C01G000200);Cla97C03G060420(Cla97C03G060420);Cla97C03G060430(Cla97C03G060430);Cla97C05G107720(Cla97C05G107720);Cla97C06G120270(Cla97C06G120270);Cla97C08G159130(Cla97C08G159130);Cla97C11G214010(Cla97C11G214010)	Cla97C01G004050(Cla97C01G004050);Cla97C10G187430(Cla97C10G187430)
GO:0042128	BP	nitrate assimilation	7	2	9	38	0.0370136646508432	0.385159900706988	Cla97C01G000200(Cla97C01G000200);Cla97C03G060420(Cla97C03G060420);Cla97C03G060430(Cla97C03G060430);Cla97C05G107720(Cla97C05G107720);Cla97C06G120270(Cla97C06G120270);Cla97C08G159130(Cla97C08G159130);Cla97C11G214010(Cla97C11G214010)	Cla97C01G004050(Cla97C01G004050);Cla97C10G187430(Cla97C10G187430)
GO:0017001	BP	antibiotic catabolic process	12	3	15	75	0.0371150284340339	0.385159900706988	Cla97C05G105280(Cla97C05G105280);Cla97C06G120340(Cla97C06G120340);Cla97C06G126320(Cla97C06G126320);Cla97C07G131030(Cla97C07G131030);Cla97C09G167090(Cla97C09G167090);Cla97C09G177060(Cla97C09G177060);Cla97C09G177290(Cla97C09G177290);Cla97C10G197390(Cla97C10G197390);Cla97C11G207220(Cla97C11G207220);Cla97C11G207230(Cla97C11G207230);Cla97C11G214530(Cla97C11G214530);Cla97C11G214540(Cla97C11G214540)	Cla97C01G001370(Cla97C01G001370);Cla97C05G098800(Cla97C05G098800);Cla97C07G135790(Cla97C07G135790)
GO:0015293	MF	symporter activity	8	12	20	107	0.0373109953299005	0.381604325299923	Cla97C06G118310(Cla97C06G118310);Cla97C06G120270(Cla97C06G120270);Cla97C08G148280(Cla97C08G148280);Cla97C08G148720(Cla97C08G148720);Cla97C08G159130(Cla97C08G159130);Cla97C09G164340(Cla97C09G164340);Cla97C09G171580(Cla97C09G171580);Cla97C11G225110(Cla97C11G225110)	Cla97C01G004050(Cla97C01G004050);Cla97C03G060150(Cla97C03G060150);Cla97C05G085120(Cla97C05G085120);Cla97C05G105710(Cla97C05G105710);Cla97C06G115060(Cla97C06G115060);Cla97C06G119540(Cla97C06G119540);Cla97C09G183130(Cla97C09G183130);Cla97C10G187430(Cla97C10G187430);Cla97C11G208870(Cla97C11G208870);Cla97C11G211300(Cla97C11G211300);Cla97C11G213990(Cla97C11G213990);Cla97C11G221380(Cla97C11G221380)
GO:0006833	BP	water transport	4	6	10	44	0.0374056375725328	0.386001033101431	Cla97C01G001510(Cla97C01G001510);Cla97C01G005820(Cla97C01G005820);Cla97C01G023940(Cla97C01G023940);Cla97C05G096750(Cla97C05G096750)	Cla97C01G004300(Cla97C01G004300);Cla97C04G075690(Cla97C04G075690);Cla97C04G076230(Cla97C04G076230);Cla97C07G128390(Cla97C07G128390);Cla97C09G163930(Cla97C09G163930);Cla97C10G205200(Cla97C10G205200)
GO:0042044	BP	fluid transport	4	6	10	44	0.0374056375725328	0.386001033101431	Cla97C01G001510(Cla97C01G001510);Cla97C01G005820(Cla97C01G005820);Cla97C01G023940(Cla97C01G023940);Cla97C05G096750(Cla97C05G096750)	Cla97C01G004300(Cla97C01G004300);Cla97C04G075690(Cla97C04G075690);Cla97C04G076230(Cla97C04G076230);Cla97C07G128390(Cla97C07G128390);Cla97C09G163930(Cla97C09G163930);Cla97C10G205200(Cla97C10G205200)
GO:0010427	MF	abscisic acid binding	1	3	4	11	0.0374517948694328	0.381604325299923	Cla97C05G090960(Cla97C05G090960)	Cla97C05G099080(Cla97C05G099080);Cla97C09G172410(Cla97C09G172410);Cla97C09G174770(Cla97C09G174770)
GO:0007268	BP	chemical synaptic transmission	4	1	5	16	0.0378382645092826	0.38829015724846	Cla97C02G046670(Cla97C02G046670);Cla97C03G052960(Cla97C03G052960);Cla97C10G190350(Cla97C10G190350);Cla97C11G220090(Cla97C11G220090)	Cla97C02G045460(Cla97C02G045460)
GO:0098916	BP	anterograde trans-synaptic signaling	4	1	5	16	0.0378382645092826	0.38829015724846	Cla97C02G046670(Cla97C02G046670);Cla97C03G052960(Cla97C03G052960);Cla97C10G190350(Cla97C10G190350);Cla97C11G220090(Cla97C11G220090)	Cla97C02G045460(Cla97C02G045460)
GO:0005388	MF	calcium-transporting ATPase activity	5	0	5	16	0.0388067447704163	0.381604325299923	Cla97C01G016770(Cla97C01G016770);Cla97C02G029250(Cla97C02G029250);Cla97C02G029260(Cla97C02G029260);Cla97C05G102310(Cla97C05G102310);Cla97C09G170080(Cla97C09G170080)	-
GO:1901605	BP	alpha-amino acid metabolic process	36	7	43	268	0.038812735900522	0.390778451909488	Cla97C01G007270(Cla97C01G007270);Cla97C01G007290(Cla97C01G007290);Cla97C01G008130(Cla97C01G008130);Cla97C01G011860(Cla97C01G011860);Cla97C01G011870(Cla97C01G011870);Cla97C01G014430(Cla97C01G014430);Cla97C01G026190(Cla97C01G026190);Cla97C03G066110(Cla97C03G066110);Cla97C04G073110(Cla97C04G073110);Cla97C04G075800(Cla97C04G075800);Cla97C04G075810(Cla97C04G075810);Cla97C04G075820(Cla97C04G075820);Cla…	Cla97C01G013460(Cla97C01G013460);Cla97C01G020370(Cla97C01G020370);Cla97C02G045455(Cla97C02G045455);Cla97C03G063130(Cla97C03G063130);Cla97C07G140590(Cla97C07G140590);Cla97C11G210550(Cla97C11G210550);Cla97C11G212090(Cla97C11G212090)
GO:0044283	BP	small molecule biosynthetic process	86	25	111	772	0.0390335991090535	0.390778451909488	Cla97C01G001510(Cla97C01G001510);Cla97C01G003220(Cla97C01G003220);Cla97C01G008130(Cla97C01G008130);Cla97C01G008510(Cla97C01G008510);Cla97C01G009080(Cla97C01G009080);Cla97C01G011860(Cla97C01G011860);Cla97C01G011870(Cla97C01G011870);Cla97C01G015110(Cla97C01G015110);Cla97C01G018010(Cla97C01G018010);Cla97C01G018250(Cla97C01G018250);Cla97C01G024630(Cla97C01G024630);Cla97C01G026190(Cla97C01G026190);Cla…	Cla97C01G020370(Cla97C01G020370);Cla97C01G020660(Cla97C01G020660);Cla97C02G041360(Cla97C02G041360);Cla97C02G045455(Cla97C02G045455);Cla97C03G058030(Cla97C03G058030);Cla97C03G063130(Cla97C03G063130);Cla97C05G104600(Cla97C05G104600);Cla97C05G107570(Cla97C05G107570);Cla97C06G111480(Cla97C06G111480);Cla97C06G115150(Cla97C06G115150);Cla97C07G128590(Cla97C07G128590);Cla97C07G136280(Cla97C07G136280);Cla…
GO:0043169	MF	cation binding	276	109	385	2895	0.0396036931384436	0.381604325299923	Cla97C00G000300(Cla97C00G000300);Cla97C01G000140(Cla97C01G000140);Cla97C01G002365(Cla97C01G002365);Cla97C01G003480(Cla97C01G003480);Cla97C01G003830(Cla97C01G003830);Cla97C01G004630(Cla97C01G004630);Cla97C01G005630(Cla97C01G005630);Cla97C01G006020(Cla97C01G006020);Cla97C01G006780(Cla97C01G006780);Cla97C01G006830(Cla97C01G006830);Cla97C01G006860(Cla97C01G006860);Cla97C01G007070(Cla97C01G007070);Cla…	Cla97C01G001370(Cla97C01G001370);Cla97C01G009910(Cla97C01G009910);Cla97C01G013430(Cla97C01G013430);Cla97C01G013460(Cla97C01G013460);Cla97C01G013500(Cla97C01G013500);Cla97C01G017380(Cla97C01G017380);Cla97C01G020660(Cla97C01G020660);Cla97C01G024330(Cla97C01G024330);Cla97C02G026950(Cla97C02G026950);Cla97C02G027250(Cla97C02G027250);Cla97C02G028170(Cla97C02G028170);Cla97C02G034790(Cla97C02G034790);Cla…
GO:0034703	CC	cation channel complex	2	0	2	3	0.0396940757250035	1	Cla97C05G097660(Cla97C05G097660);Cla97C11G220090(Cla97C11G220090)	-
GO:0043680	CC	filiform apparatus	2	0	2	3	0.0396940757250035	1	Cla97C04G072880(Cla97C04G072880);Cla97C07G142940(Cla97C07G142940)	-
GO:0002682	BP	regulation of immune system process	24	3	27	156	0.0400840086939474	0.390778451909488	Cla97C01G004570(Cla97C01G004570);Cla97C01G015730(Cla97C01G015730);Cla97C02G026890(Cla97C02G026890);Cla97C02G036720(Cla97C02G036720);Cla97C03G065270(Cla97C03G065270);Cla97C04G068790(Cla97C04G068790);Cla97C04G075930(Cla97C04G075930);Cla97C04G077840(Cla97C04G077840);Cla97C05G093390(Cla97C05G093390);Cla97C06G111100(Cla97C06G111100);Cla97C06G111120(Cla97C06G111120);Cla97C06G111220(Cla97C06G111220);Cla…	Cla97C02G038280(Cla97C02G038280);Cla97C09G174980(Cla97C09G174980);Cla97C09G178620(Cla97C09G178620)
GO:0046777	BP	protein autophosphorylation	21	6	27	156	0.0400840086939474	0.390778451909488	Cla97C01G000140(Cla97C01G000140);Cla97C01G014360(Cla97C01G014360);Cla97C01G015730(Cla97C01G015730);Cla97C01G015990(Cla97C01G015990);Cla97C01G019720(Cla97C01G019720);Cla97C01G020070(Cla97C01G020070);Cla97C01G021640(Cla97C01G021640);Cla97C02G030470(Cla97C02G030470);Cla97C02G032450(Cla97C02G032450);Cla97C02G033690(Cla97C02G033690);Cla97C02G035340(Cla97C02G035340);Cla97C04G070480(Cla97C04G070480);Cla…	Cla97C02G035390(Cla97C02G035390);Cla97C02G045010(Cla97C02G045010);Cla97C02G046720(Cla97C02G046720);Cla97C06G119210(Cla97C06G119210);Cla97C07G142690(Cla97C07G142690);Cla97C08G148800(Cla97C08G148800)
GO:1900376	BP	regulation of secondary metabolite biosynthetic process	7	0	7	27	0.0401678075134895	0.390778451909488	Cla97C01G014910(Cla97C01G014910);Cla97C02G031000(Cla97C02G031000);Cla97C04G071120(Cla97C04G071120);Cla97C04G071130(Cla97C04G071130);Cla97C07G131030(Cla97C07G131030);Cla97C08G146893(Cla97C08G146893);Cla97C09G165070(Cla97C09G165070)	-
GO:1901361	BP	organic cyclic compound catabolic process	40	9	49	312	0.0404975446051854	0.390778451909488	Cla97C01G002365(Cla97C01G002365);Cla97C01G011260(Cla97C01G011260);Cla97C01G012850(Cla97C01G012850);Cla97C02G046700(Cla97C02G046700);Cla97C02G048450(Cla97C02G048450);Cla97C03G054650(Cla97C03G054650);Cla97C03G066280(Cla97C03G066280);Cla97C03G066410(Cla97C03G066410);Cla97C04G071440(Cla97C04G071440);Cla97C04G071650(Cla97C04G071650);Cla97C04G075800(Cla97C04G075800);Cla97C04G075810(Cla97C04G075810);Cla…	Cla97C01G001370(Cla97C01G001370);Cla97C01G013460(Cla97C01G013460);Cla97C01G020660(Cla97C01G020660);Cla97C02G038280(Cla97C02G038280);Cla97C03G051230(Cla97C03G051230);Cla97C10G192470(Cla97C10G192470);Cla97C10G193750(Cla97C10G193750);Cla97C11G212090(Cla97C11G212090);Cla97C11G220150(Cla97C11G220150)
GO:0045087	BP	innate immune response	42	6	48	305	0.0409518474422475	0.390778451909488	Cla97C00G000040(Cla97C00G000040);Cla97C01G002380(Cla97C01G002380);Cla97C01G004570(Cla97C01G004570);Cla97C01G008100(Cla97C01G008100);Cla97C01G011320(Cla97C01G011320);Cla97C01G012850(Cla97C01G012850);Cla97C01G015010(Cla97C01G015010);Cla97C01G015730(Cla97C01G015730);Cla97C01G019240(Cla97C01G019240);Cla97C01G020070(Cla97C01G020070);Cla97C01G023190(Cla97C01G023190);Cla97C02G026890(Cla97C02G026890);Cla…	Cla97C02G038280(Cla97C02G038280);Cla97C02G044870(Cla97C02G044870);Cla97C09G174980(Cla97C09G174980);Cla97C09G177130(Cla97C09G177130);Cla97C09G178620(Cla97C09G178620);Cla97C10G197000(Cla97C10G197000)
GO:0023051	BP	regulation of signaling	54	13	67	444	0.0411615633066401	0.390778451909488	Cla97C01G003140(Cla97C01G003140);Cla97C01G011320(Cla97C01G011320);Cla97C01G014360(Cla97C01G014360);Cla97C01G014800(Cla97C01G014800);Cla97C01G015730(Cla97C01G015730);Cla97C01G015990(Cla97C01G015990);Cla97C01G016240(Cla97C01G016240);Cla97C01G016930(Cla97C01G016930);Cla97C01G018530(Cla97C01G018530);Cla97C01G020790(Cla97C01G020790);Cla97C01G024650(Cla97C01G024650);Cla97C02G026280(Cla97C02G026280);Cla…	Cla97C01G006620(Cla97C01G006620);Cla97C02G035390(Cla97C02G035390);Cla97C02G045460(Cla97C02G045460);Cla97C04G077180(Cla97C04G077180);Cla97C05G088730(Cla97C05G088730);Cla97C05G092860(Cla97C05G092860);Cla97C05G096980(Cla97C05G096980);Cla97C05G104390(Cla97C05G104390);Cla97C08G147960(Cla97C08G147960);Cla97C09G162900(Cla97C09G162900);Cla97C09G164120(Cla97C09G164120);Cla97C10G188050(Cla97C10G188050);Cla…
GO:0016709	MF	oxidoreductase activity, acting on paired donors, with incorporation or reduction of molecular oxygen, NAD(P)H as one donor, and incorporation of one atom of oxygen	17	7	24	135	0.041296767731657	0.381604325299923	Cla97C01G003480(Cla97C01G003480);Cla97C01G003830(Cla97C01G003830);Cla97C01G018630(Cla97C01G018630);Cla97C02G036720(Cla97C02G036720);Cla97C03G054210(Cla97C03G054210);Cla97C03G054220(Cla97C03G054220);Cla97C03G054230(Cla97C03G054230);Cla97C03G054290(Cla97C03G054290);Cla97C04G068790(Cla97C04G068790);Cla97C05G100870(Cla97C05G100870);Cla97C05G100950(Cla97C05G100950);Cla97C05G101010(Cla97C05G101010);Cla…	Cla97C02G027250(Cla97C02G027250);Cla97C03G054170(Cla97C03G054170);Cla97C03G054270(Cla97C03G054270);Cla97C04G071470(Cla97C04G071470);Cla97C06G110570(Cla97C06G110570);Cla97C06G118280(Cla97C06G118280);Cla97C07G134710(Cla97C07G134710)
GO:0016645	MF	oxidoreductase activity, acting on the CH-NH group of donors	3	4	7	27	0.0414448336911606	0.381604325299923	Cla97C06G116760(Cla97C06G116760);Cla97C09G166180(Cla97C09G166180);Cla97C10G198530(Cla97C10G198530)	Cla97C01G013460(Cla97C01G013460);Cla97C04G070780(Cla97C04G070780);Cla97C11G208130(Cla97C11G208130);Cla97C11G212090(Cla97C11G212090)
GO:0009237	BP	siderophore metabolic process	2	0	2	3	0.0414751288535857	0.390778451909488	Cla97C04G071120(Cla97C04G071120);Cla97C04G071130(Cla97C04G071130)	-
GO:0009563	BP	synergid differentiation	2	0	2	3	0.0414751288535857	0.390778451909488	Cla97C03G051650(Cla97C03G051650);Cla97C06G126680(Cla97C06G126680)	-
GO:0009786	BP	regulation of asymmetric cell division	0	2	2	3	0.0414751288535857	0.390778451909488	-	Cla97C05G106360(Cla97C05G106360);Cla97C07G142690(Cla97C07G142690)
GO:0010055	BP	atrichoblast differentiation	2	0	2	3	0.0414751288535857	0.390778451909488	Cla97C05G095150(Cla97C05G095150);Cla97C07G142410(Cla97C07G142410)	-
GO:0010263	BP	tricyclic triterpenoid biosynthetic process	2	0	2	3	0.0414751288535857	0.390778451909488	Cla97C06G128250(Cla97C06G128250);Cla97C09G163850(Cla97C09G163850)	-
GO:0010446	BP	response to alkaline pH	1	1	2	3	0.0414751288535857	0.390778451909488	Cla97C03G065120(Cla97C03G065120)	Cla97C07G144200(Cla97C07G144200)
GO:0015720	BP	allantoin transport	1	1	2	3	0.0414751288535857	0.390778451909488	Cla97C09G171580(Cla97C09G171580)	Cla97C05G105710(Cla97C05G105710)
GO:0019290	BP	siderophore biosynthetic process	2	0	2	3	0.0414751288535857	0.390778451909488	Cla97C04G071120(Cla97C04G071120);Cla97C04G071130(Cla97C04G071130)	-
GO:0033481	BP	galacturonate biosynthetic process	2	0	2	3	0.0414751288535857	0.390778451909488	Cla97C06G117670(Cla97C06G117670);Cla97C11G218530(Cla97C11G218530)	-
GO:0035088	BP	establishment or maintenance of apical/basal cell polarity	2	0	2	3	0.0414751288535857	0.390778451909488	Cla97C09G174990(Cla97C09G174990);Cla97C10G198830(Cla97C10G198830)	-
GO:0035090	BP	maintenance of apical/basal cell polarity	2	0	2	3	0.0414751288535857	0.390778451909488	Cla97C09G174990(Cla97C09G174990);Cla97C10G198830(Cla97C10G198830)	-
GO:0042550	BP	photosystem I stabilization	2	0	2	3	0.0414751288535857	0.390778451909488	Cla97C05G105340(Cla97C05G105340);Cla97C10G188950(Cla97C10G188950)	-
GO:0042906	BP	xanthine transport	1	1	2	3	0.0414751288535857	0.390778451909488	Cla97C09G171580(Cla97C09G171580)	Cla97C05G105710(Cla97C05G105710)
GO:0045197	BP	establishment or maintenance of epithelial cell apical/basal polarity	2	0	2	3	0.0414751288535857	0.390778451909488	Cla97C09G174990(Cla97C09G174990);Cla97C10G198830(Cla97C10G198830)	-
GO:0045199	BP	maintenance of epithelial cell apical/basal polarity	2	0	2	3	0.0414751288535857	0.390778451909488	Cla97C09G174990(Cla97C09G174990);Cla97C10G198830(Cla97C10G198830)	-
GO:0045691	BP	regulation of embryo sac central cell differentiation	2	0	2	3	0.0414751288535857	0.390778451909488	Cla97C03G051650(Cla97C03G051650);Cla97C06G126680(Cla97C06G126680)	-
GO:0045697	BP	regulation of synergid differentiation	2	0	2	3	0.0414751288535857	0.390778451909488	Cla97C03G051650(Cla97C03G051650);Cla97C06G126680(Cla97C06G126680)	-
GO:0048281	BP	inflorescence morphogenesis	1	1	2	3	0.0414751288535857	0.390778451909488	Cla97C05G096750(Cla97C05G096750)	Cla97C07G128390(Cla97C07G128390)
GO:0061245	BP	establishment or maintenance of bipolar cell polarity	2	0	2	3	0.0414751288535857	0.390778451909488	Cla97C09G174990(Cla97C09G174990);Cla97C10G198830(Cla97C10G198830)	-
GO:0071497	BP	cellular response to freezing	2	0	2	3	0.0414751288535857	0.390778451909488	Cla97C08G148310(Cla97C08G148310);Cla97C11G221670(Cla97C11G221670)	-
GO:1900704	BP	regulation of siderophore biosynthetic process	2	0	2	3	0.0414751288535857	0.390778451909488	Cla97C04G071120(Cla97C04G071120);Cla97C04G071130(Cla97C04G071130)	-
GO:1900706	BP	positive regulation of siderophore biosynthetic process	2	0	2	3	0.0414751288535857	0.390778451909488	Cla97C04G071120(Cla97C04G071120);Cla97C04G071130(Cla97C04G071130)	-
GO:1904961	BP	quiescent center organization	1	1	2	3	0.0414751288535857	0.390778451909488	Cla97C08G158860(Cla97C08G158860)	Cla97C10G199910(Cla97C10G199910)
GO:1990059	BP	fruit valve development	0	2	2	3	0.0414751288535857	0.390778451909488	-	Cla97C01G019120(Cla97C01G019120);Cla97C11G210630(Cla97C11G210630)
GO:0003830	MF	beta-1,4-mannosylglycoprotein 4-beta-N-acetylglucosaminyltransferase activity	1	1	2	3	0.0420085433733528	0.381604325299923	Cla97C05G108040(Cla97C05G108040)	Cla97C09G180810(Cla97C09G180810)
GO:0004072	MF	aspartate kinase activity	2	0	2	3	0.0420085433733528	0.381604325299923	Cla97C01G008130(Cla97C01G008130);Cla97C08G145480(Cla97C08G145480)	-
GO:0004351	MF	glutamate decarboxylase activity	2	0	2	3	0.0420085433733528	0.381604325299923	Cla97C01G007270(Cla97C01G007270);Cla97C01G007290(Cla97C01G007290)	-
GO:0005274	MF	allantoin:proton symporter activity	1	1	2	3	0.0420085433733528	0.381604325299923	Cla97C09G171580(Cla97C09G171580)	Cla97C05G105710(Cla97C05G105710)
GO:0009001	MF	serine O-acetyltransferase activity	0	2	2	3	0.0420085433733528	0.381604325299923	-	Cla97C01G020370(Cla97C01G020370);Cla97C07G140590(Cla97C07G140590)
GO:0009703	MF	nitrate reductase (NADH) activity	2	0	2	3	0.0420085433733528	0.381604325299923	Cla97C03G060420(Cla97C03G060420);Cla97C03G060430(Cla97C03G060430)	-
GO:0016412	MF	serine O-acyltransferase activity	0	2	2	3	0.0420085433733528	0.381604325299923	-	Cla97C01G020370(Cla97C01G020370);Cla97C07G140590(Cla97C07G140590)
GO:0019825	MF	oxygen binding	2	0	2	3	0.0420085433733528	0.381604325299923	Cla97C08G155580(Cla97C08G155580);Cla97C08G159025(Cla97C08G159025)	-
GO:0034074	MF	marneral synthase activity	2	0	2	3	0.0420085433733528	0.381604325299923	Cla97C06G128250(Cla97C06G128250);Cla97C09G163850(Cla97C09G163850)	-
GO:0034075	MF	arabidiol synthase activity	2	0	2	3	0.0420085433733528	0.381604325299923	Cla97C06G128250(Cla97C06G128250);Cla97C09G163850(Cla97C09G163850)	-
GO:0042299	MF	lupeol synthase activity	2	0	2	3	0.0420085433733528	0.381604325299923	Cla97C06G128250(Cla97C06G128250);Cla97C09G163850(Cla97C09G163850)	-
GO:0042907	MF	xanthine transmembrane transporter activity	1	1	2	3	0.0420085433733528	0.381604325299923	Cla97C09G171580(Cla97C09G171580)	Cla97C05G105710(Cla97C05G105710)
GO:0046857	MF	oxidoreductase activity, acting on other nitrogenous compounds as donors, with NAD or NADP as acceptor	2	0	2	3	0.0420085433733528	0.381604325299923	Cla97C03G060420(Cla97C03G060420);Cla97C03G060430(Cla97C03G060430)	-
GO:0050464	MF	nitrate reductase (NADPH) activity	2	0	2	3	0.0420085433733528	0.381604325299923	Cla97C03G060420(Cla97C03G060420);Cla97C03G060430(Cla97C03G060430)	-
GO:0051746	MF	thalianol synthase activity	2	0	2	3	0.0420085433733528	0.381604325299923	Cla97C06G128250(Cla97C06G128250);Cla97C09G163850(Cla97C09G163850)	-
GO:0080011	MF	baruol synthase activity	2	0	2	3	0.0420085433733528	0.381604325299923	Cla97C06G128250(Cla97C06G128250);Cla97C09G163850(Cla97C09G163850)	-
GO:0102876	MF	psoralen synthase activity	1	1	2	3	0.0420085433733528	0.381604325299923	Cla97C03G054290(Cla97C03G054290)	Cla97C03G054270(Cla97C03G054270)
GO:1901615	BP	organic hydroxy compound metabolic process	29	16	45	284	0.0422715054957891	0.397069503580641	Cla97C01G001510(Cla97C01G001510);Cla97C01G004630(Cla97C01G004630);Cla97C01G009080(Cla97C01G009080);Cla97C01G024630(Cla97C01G024630);Cla97C02G031000(Cla97C02G031000);Cla97C02G050490(Cla97C02G050490);Cla97C03G059310(Cla97C03G059310);Cla97C03G067370(Cla97C03G067370);Cla97C04G071440(Cla97C04G071440);Cla97C04G075930(Cla97C04G075930);Cla97C04G077300(Cla97C04G077300);Cla97C04G077840(Cla97C04G077840);Cla…	Cla97C01G001370(Cla97C01G001370);Cla97C03G058030(Cla97C03G058030);Cla97C04G078620(Cla97C04G078620);Cla97C05G090160(Cla97C05G090160);Cla97C05G095410(Cla97C05G095410);Cla97C05G100630(Cla97C05G100630);Cla97C05G100650(Cla97C05G100650);Cla97C06G117620(Cla97C06G117620);Cla97C06G118700(Cla97C06G118700);Cla97C07G136280(Cla97C07G136280);Cla97C07G143370(Cla97C07G143370);Cla97C09G174190(Cla97C09G174190);Cla…
GO:0010431	BP	seed maturation	8	3	11	51	0.0423583916686188	0.397069503580641	Cla97C01G023750(Cla97C01G023750);Cla97C01G024630(Cla97C01G024630);Cla97C03G052080(Cla97C03G052080);Cla97C03G058920(Cla97C03G058920);Cla97C03G064990(Cla97C03G064990);Cla97C07G137260(Cla97C07G137260);Cla97C10G194240(Cla97C10G194240);Cla97C10G197650(Cla97C10G197650)	Cla97C01G006620(Cla97C01G006620);Cla97C03G055130(Cla97C03G055130);Cla97C03G058030(Cla97C03G058030)
GO:0090558	BP	plant epidermis development	26	12	38	234	0.0424854303047933	0.397249556453956	Cla97C01G005820(Cla97C01G005820);Cla97C01G006860(Cla97C01G006860);Cla97C01G011320(Cla97C01G011320);Cla97C01G016510(Cla97C01G016510);Cla97C01G017870(Cla97C01G017870);Cla97C01G018380(Cla97C01G018380);Cla97C02G035450(Cla97C02G035450);Cla97C02G035460(Cla97C02G035460);Cla97C02G045990(Cla97C02G045990);Cla97C03G050890(Cla97C03G050890);Cla97C03G066280(Cla97C03G066280);Cla97C05G087930(Cla97C05G087930);Cla…	Cla97C01G001490(Cla97C01G001490);Cla97C01G006620(Cla97C01G006620);Cla97C02G035390(Cla97C02G035390);Cla97C03G064730(Cla97C03G064730);Cla97C04G073790(Cla97C04G073790);Cla97C05G101720(Cla97C05G101720);Cla97C05G104390(Cla97C05G104390);Cla97C06G112450(Cla97C06G112450);Cla97C07G128390(Cla97C07G128390);Cla97C09G176030(Cla97C09G176030);Cla97C10G197000(Cla97C10G197000);Cla97C10G198200(Cla97C10G198200)
GO:0009816	BP	defense response to bacterium, incompatible interaction	9	1	10	45	0.04300162395879	0.400268335338343	Cla97C01G012850(Cla97C01G012850);Cla97C02G041740(Cla97C02G041740);Cla97C05G090930(Cla97C05G090930);Cla97C05G093390(Cla97C05G093390);Cla97C06G111220(Cla97C06G111220);Cla97C06G126370(Cla97C06G126370);Cla97C07G141890(Cla97C07G141890);Cla97C09G178610(Cla97C09G178610);Cla97C10G188020(Cla97C10G188020)	Cla97C09G178620(Cla97C09G178620)
GO:0045926	BP	negative regulation of growth	7	2	9	39	0.043070400006891	0.400268335338343	Cla97C03G052910(Cla97C03G052910);Cla97C04G072880(Cla97C04G072880);Cla97C05G089010(Cla97C05G089010);Cla97C07G142940(Cla97C07G142940);Cla97C08G155920(Cla97C08G155920);Cla97C08G159000(Cla97C08G159000);Cla97C09G174990(Cla97C09G174990)	Cla97C01G006620(Cla97C01G006620);Cla97C06G116340(Cla97C06G116340)
GO:0098771	BP	inorganic ion homeostasis	19	14	33	199	0.0434046932279641	0.400268335338343	Cla97C01G005820(Cla97C01G005820);Cla97C01G010780(Cla97C01G010780);Cla97C01G012190(Cla97C01G012190);Cla97C01G018480(Cla97C01G018480);Cla97C02G030910(Cla97C02G030910);Cla97C02G039740(Cla97C02G039740);Cla97C03G050930(Cla97C03G050930);Cla97C03G052060(Cla97C03G052060);Cla97C04G071120(Cla97C04G071120);Cla97C04G071130(Cla97C04G071130);Cla97C04G073200(Cla97C04G073200);Cla97C05G097660(Cla97C05G097660);Cla…	Cla97C01G007230(Cla97C01G007230);Cla97C01G010240(Cla97C01G010240);Cla97C01G012970(Cla97C01G012970);Cla97C02G034790(Cla97C02G034790);Cla97C04G069970(Cla97C04G069970);Cla97C05G095410(Cla97C05G095410);Cla97C07G134820(Cla97C07G134820);Cla97C07G134870(Cla97C07G134870);Cla97C08G147960(Cla97C08G147960);Cla97C08G148320(Cla97C08G148320);Cla97C09G172500(Cla97C09G172500);Cla97C09G175627(Cla97C09G175627);Cla…
GO:0022857	MF	transmembrane transporter activity	71	53	124	869	0.0435316798006745	0.384273508806112	Cla97C01G000880(Cla97C01G000880);Cla97C01G002200(Cla97C01G002200);Cla97C01G003190(Cla97C01G003190);Cla97C01G010780(Cla97C01G010780);Cla97C01G012190(Cla97C01G012190);Cla97C01G015210(Cla97C01G015210);Cla97C01G016770(Cla97C01G016770);Cla97C01G017460(Cla97C01G017460);Cla97C01G017790(Cla97C01G017790);Cla97C01G017890(Cla97C01G017890);Cla97C01G018180(Cla97C01G018180);Cla97C01G023940(Cla97C01G023940);Cla…	Cla97C01G000640(Cla97C01G000640);Cla97C01G003610(Cla97C01G003610);Cla97C01G004050(Cla97C01G004050);Cla97C01G004300(Cla97C01G004300);Cla97C01G007230(Cla97C01G007230);Cla97C01G010240(Cla97C01G010240);Cla97C01G012970(Cla97C01G012970);Cla97C01G014030(Cla97C01G014030);Cla97C01G016560(Cla97C01G016560);Cla97C01G021760(Cla97C01G021760);Cla97C02G028330(Cla97C02G028330);Cla97C02G034790(Cla97C02G034790);Cla…
GO:0006597	BP	spermine biosynthetic process	0	3	3	7	0.0441122880272586	0.400268335338343	-	Cla97C06G115150(Cla97C06G115150);Cla97C11G218580(Cla97C11G218580);Cla97C11G218590(Cla97C11G218590)
GO:0009113	BP	purine nucleobase biosynthetic process	1	2	3	7	0.0441122880272586	0.400268335338343	Cla97C10G191000(Cla97C10G191000)	Cla97C10G187450(Cla97C10G187450);Cla97C11G210550(Cla97C11G210550)
GO:0010683	BP	tricyclic triterpenoid metabolic process	3	0	3	7	0.0441122880272586	0.400268335338343	Cla97C06G128250(Cla97C06G128250);Cla97C09G163850(Cla97C09G163850);Cla97C10G195320(Cla97C10G195320)	-
GO:0015752	BP	D-ribose transmembrane transport	1	2	3	7	0.0441122880272586	0.400268335338343	Cla97C06G118310(Cla97C06G118310)	Cla97C11G208870(Cla97C11G208870);Cla97C11G211300(Cla97C11G211300)
GO:0015753	BP	D-xylose transmembrane transport	1	2	3	7	0.0441122880272586	0.400268335338343	Cla97C06G118310(Cla97C06G118310)	Cla97C11G208870(Cla97C11G208870);Cla97C11G211300(Cla97C11G211300)
GO:0015795	BP	sorbitol transport	1	2	3	7	0.0441122880272586	0.400268335338343	Cla97C06G118310(Cla97C06G118310)	Cla97C11G208870(Cla97C11G208870);Cla97C11G211300(Cla97C11G211300)
GO:0015797	BP	mannitol transport	1	2	3	7	0.0441122880272586	0.400268335338343	Cla97C06G118310(Cla97C06G118310)	Cla97C11G208870(Cla97C11G208870);Cla97C11G211300(Cla97C11G211300)
GO:0061615	BP	glycolytic process through fructose-6-phosphate	2	1	3	7	0.0441122880272586	0.400268335338343	Cla97C03G066280(Cla97C03G066280);Cla97C11G225220(Cla97C11G225220)	Cla97C01G020660(Cla97C01G020660)
GO:0080003	BP	thalianol metabolic process	3	0	3	7	0.0441122880272586	0.400268335338343	Cla97C06G128250(Cla97C06G128250);Cla97C09G163850(Cla97C09G163850);Cla97C10G195320(Cla97C10G195320)	-
GO:0010053	BP	root epidermal cell differentiation	17	2	19	103	0.0442207417162611	0.400268335338343	Cla97C01G006860(Cla97C01G006860);Cla97C01G016510(Cla97C01G016510);Cla97C01G017870(Cla97C01G017870);Cla97C01G018380(Cla97C01G018380);Cla97C02G035450(Cla97C02G035450);Cla97C02G035460(Cla97C02G035460);Cla97C03G066280(Cla97C03G066280);Cla97C05G087930(Cla97C05G087930);Cla97C05G095150(Cla97C05G095150);Cla97C05G107100(Cla97C05G107100);Cla97C06G111900(Cla97C06G111900);Cla97C06G119230(Cla97C06G119230);Cla…	Cla97C03G064730(Cla97C03G064730);Cla97C06G112450(Cla97C06G112450)
GO:0009962	BP	regulation of flavonoid biosynthetic process	5	1	6	22	0.0445953532948025	0.402669807691305	Cla97C02G031000(Cla97C02G031000);Cla97C07G136450(Cla97C07G136450);Cla97C08G150650(Cla97C08G150650);Cla97C08G158890(Cla97C08G158890);Cla97C09G180490(Cla97C09G180490)	Cla97C05G106420(Cla97C05G106420)
GO:0046283	BP	anthocyanin-containing compound metabolic process	8	5	13	64	0.044847839812599	0.402974248462475	Cla97C05G091550(Cla97C05G091550);Cla97C06G119230(Cla97C06G119230);Cla97C07G132700(Cla97C07G132700);Cla97C09G184120(Cla97C09G184120);Cla97C10G186220(Cla97C10G186220);Cla97C10G195830(Cla97C10G195830);Cla97C10G199940(Cla97C10G199940);Cla97C11G222480(Cla97C11G222480)	Cla97C05G106420(Cla97C05G106420);Cla97C08G147960(Cla97C08G147960);Cla97C09G175760(Cla97C09G175760);Cla97C10G193750(Cla97C10G193750);Cla97C11G219650(Cla97C11G219650)
GO:0046939	BP	nucleotide phosphorylation	12	1	13	64	0.044847839812599	0.402974248462475	Cla97C03G054650(Cla97C03G054650);Cla97C03G066280(Cla97C03G066280);Cla97C03G066410(Cla97C03G066410);Cla97C04G071440(Cla97C04G071440);Cla97C04G071650(Cla97C04G071650);Cla97C04G076520(Cla97C04G076520);Cla97C04G076530(Cla97C04G076530);Cla97C04G076580(Cla97C04G076580);Cla97C09G184300(Cla97C09G184300);Cla97C10G202380(Cla97C10G202380);Cla97C11G218660(Cla97C11G218660);Cla97C11G225220(Cla97C11G225220)	Cla97C01G020660(Cla97C01G020660)
GO:0003872	MF	6-phosphofructokinase activity	2	1	3	7	0.0448857291798736	0.384273508806112	Cla97C03G066280(Cla97C03G066280);Cla97C11G225220(Cla97C11G225220)	Cla97C01G020660(Cla97C01G020660)
GO:0015148	MF	D-xylose transmembrane transporter activity	1	2	3	7	0.0448857291798736	0.384273508806112	Cla97C06G118310(Cla97C06G118310)	Cla97C11G208870(Cla97C11G208870);Cla97C11G211300(Cla97C11G211300)
GO:0015575	MF	mannitol transmembrane transporter activity	1	2	3	7	0.0448857291798736	0.384273508806112	Cla97C06G118310(Cla97C06G118310)	Cla97C11G208870(Cla97C11G208870);Cla97C11G211300(Cla97C11G211300)
GO:0015576	MF	sorbitol transmembrane transporter activity	1	2	3	7	0.0448857291798736	0.384273508806112	Cla97C06G118310(Cla97C06G118310)	Cla97C11G208870(Cla97C11G208870);Cla97C11G211300(Cla97C11G211300)
GO:0015591	MF	D-ribose transmembrane transporter activity	1	2	3	7	0.0448857291798736	0.384273508806112	Cla97C06G118310(Cla97C06G118310)	Cla97C11G208870(Cla97C11G208870);Cla97C11G211300(Cla97C11G211300)
GO:0016639	MF	oxidoreductase activity, acting on the CH-NH2 group of donors, NAD or NADP as acceptor	1	2	3	7	0.0448857291798736	0.384273508806112	Cla97C05G091110(Cla97C05G091110)	Cla97C07G144200(Cla97C07G144200);Cla97C10G197800(Cla97C10G197800)
GO:0019838	MF	growth factor binding	2	1	3	7	0.0448857291798736	0.384273508806112	Cla97C01G003140(Cla97C01G003140);Cla97C05G089890(Cla97C05G089890)	Cla97C10G188050(Cla97C10G188050)
GO:0033293	MF	monocarboxylic acid binding	2	4	6	22	0.0458611432546334	0.389819717664384	Cla97C05G090960(Cla97C05G090960);Cla97C05G096770(Cla97C05G096770)	Cla97C05G090070(Cla97C05G090070);Cla97C05G099080(Cla97C05G099080);Cla97C09G172410(Cla97C09G172410);Cla97C09G174770(Cla97C09G174770)
GO:0016999	BP	antibiotic metabolic process	21	6	27	158	0.046000206841479	0.412323021907563	Cla97C01G008510(Cla97C01G008510);Cla97C03G059310(Cla97C03G059310);Cla97C04G075930(Cla97C04G075930);Cla97C04G077300(Cla97C04G077300);Cla97C04G077840(Cla97C04G077840);Cla97C05G105280(Cla97C05G105280);Cla97C06G120340(Cla97C06G120340);Cla97C06G126320(Cla97C06G126320);Cla97C07G131030(Cla97C07G131030);Cla97C09G167090(Cla97C09G167090);Cla97C09G177060(Cla97C09G177060);Cla97C09G177290(Cla97C09G177290);Cla…	Cla97C01G001370(Cla97C01G001370);Cla97C05G098800(Cla97C05G098800);Cla97C07G135790(Cla97C07G135790);Cla97C09G174190(Cla97C09G174190);Cla97C09G174200(Cla97C09G174200);Cla97C09G178620(Cla97C09G178620)
GO:0090543	CC	Flemming body	4	0	4	12	0.0462661561544575	1	Cla97C03G051250(Cla97C03G051250);Cla97C03G054870(Cla97C03G054870);Cla97C04G078650(Cla97C04G078650);Cla97C07G143310(Cla97C07G143310)	-
GO:0055076	BP	transition metal ion homeostasis	11	5	16	84	0.0477327646668228	0.424114735142748	Cla97C01G010780(Cla97C01G010780);Cla97C01G018480(Cla97C01G018480);Cla97C02G030910(Cla97C02G030910);Cla97C02G039740(Cla97C02G039740);Cla97C03G052060(Cla97C03G052060);Cla97C04G071120(Cla97C04G071120);Cla97C04G071130(Cla97C04G071130);Cla97C04G073200(Cla97C04G073200);Cla97C09G179420(Cla97C09G179420);Cla97C10G187890(Cla97C10G187890);Cla97C10G198830(Cla97C10G198830)	Cla97C02G034790(Cla97C02G034790);Cla97C09G172500(Cla97C09G172500);Cla97C09G175627(Cla97C09G175627);Cla97C09G180900(Cla97C09G180900);Cla97C11G217860(Cla97C11G217860)
GO:0042744	BP	hydrogen peroxide catabolic process	12	2	14	71	0.0478115138499739	0.424114735142748	Cla97C05G105280(Cla97C05G105280);Cla97C06G120340(Cla97C06G120340);Cla97C06G126320(Cla97C06G126320);Cla97C07G131030(Cla97C07G131030);Cla97C09G167090(Cla97C09G167090);Cla97C09G177060(Cla97C09G177060);Cla97C09G177290(Cla97C09G177290);Cla97C10G197390(Cla97C10G197390);Cla97C11G207220(Cla97C11G207220);Cla97C11G207230(Cla97C11G207230);Cla97C11G214530(Cla97C11G214530);Cla97C11G214540(Cla97C11G214540)	Cla97C05G098800(Cla97C05G098800);Cla97C07G135790(Cla97C07G135790)
GO:0003712	MF	transcription coregulator activity	13	2	15	77	0.0478702096020823	0.404010988840269	Cla97C01G016680(Cla97C01G016680);Cla97C01G024650(Cla97C01G024650);Cla97C03G058010(Cla97C03G058010);Cla97C03G065120(Cla97C03G065120);Cla97C03G067220(Cla97C03G067220);Cla97C04G077350(Cla97C04G077350);Cla97C06G111100(Cla97C06G111100);Cla97C07G136450(Cla97C07G136450);Cla97C07G141340(Cla97C07G141340);Cla97C09G163190(Cla97C09G163190);Cla97C10G187940(Cla97C10G187940);Cla97C10G202080(Cla97C10G202080);Cla…	Cla97C02G045460(Cla97C02G045460);Cla97C08G155540(Cla97C08G155540)
GO:0010030	BP	positive regulation of seed germination	3	4	7	28	0.0480867814649322	0.424114735142748	Cla97C03G052080(Cla97C03G052080);Cla97C05G085940(Cla97C05G085940);Cla97C05G091070(Cla97C05G091070)	Cla97C01G014240(Cla97C01G014240);Cla97C09G174190(Cla97C09G174190);Cla97C09G174200(Cla97C09G174200);Cla97C09G177707(Cla97C09G177707)
GO:0010162	BP	seed dormancy process	5	2	7	28	0.0480867814649322	0.424114735142748	Cla97C01G023750(Cla97C01G023750);Cla97C01G024630(Cla97C01G024630);Cla97C03G052080(Cla97C03G052080);Cla97C03G058920(Cla97C03G058920);Cla97C07G137260(Cla97C07G137260)	Cla97C01G006620(Cla97C01G006620);Cla97C03G058030(Cla97C03G058030)
GO:0022611	BP	dormancy process	5	2	7	28	0.0480867814649322	0.424114735142748	Cla97C01G023750(Cla97C01G023750);Cla97C01G024630(Cla97C01G024630);Cla97C03G052080(Cla97C03G052080);Cla97C03G058920(Cla97C03G058920);Cla97C07G137260(Cla97C07G137260)	Cla97C01G006620(Cla97C01G006620);Cla97C03G058030(Cla97C03G058030)
GO:0046351	BP	disaccharide biosynthetic process	6	1	7	28	0.0480867814649322	0.424114735142748	Cla97C03G051130(Cla97C03G051130);Cla97C05G089120(Cla97C05G089120);Cla97C06G126510(Cla97C06G126510);Cla97C08G153950(Cla97C08G153950);Cla97C09G184120(Cla97C09G184120);Cla97C11G222480(Cla97C11G222480)	Cla97C05G097800(Cla97C05G097800)
GO:1901565	BP	organonitrogen compound catabolic process	63	27	90	620	0.0482734283623289	0.424114735142748	Cla97C00G000300(Cla97C00G000300);Cla97C01G003140(Cla97C01G003140);Cla97C01G006780(Cla97C01G006780);Cla97C01G008530(Cla97C01G008530);Cla97C01G012850(Cla97C01G012850);Cla97C01G016680(Cla97C01G016680);Cla97C01G017940(Cla97C01G017940);Cla97C01G018180(Cla97C01G018180);Cla97C01G018530(Cla97C01G018530);Cla97C01G023390(Cla97C01G023390);Cla97C02G026270(Cla97C02G026270);Cla97C02G026800(Cla97C02G026800);Cla…	Cla97C01G006620(Cla97C01G006620);Cla97C01G013460(Cla97C01G013460);Cla97C01G013500(Cla97C01G013500);Cla97C02G026950(Cla97C02G026950);Cla97C02G038280(Cla97C02G038280);Cla97C02G043360(Cla97C02G043360);Cla97C02G044310(Cla97C02G044310);Cla97C02G047750(Cla97C02G047750);Cla97C03G051320(Cla97C03G051320);Cla97C03G052780(Cla97C03G052780);Cla97C03G057000(Cla97C03G057000);Cla97C04G070120(Cla97C04G070120);Cla…
GO:0055062	BP	phosphate ion homeostasis	2	3	5	17	0.0483518427687172	0.424114735142748	Cla97C06G121140(Cla97C06G121140);Cla97C09G179420(Cla97C09G179420)	Cla97C05G095410(Cla97C05G095410);Cla97C08G147960(Cla97C08G147960);Cla97C08G148320(Cla97C08G148320)
GO:0072506	BP	trivalent inorganic anion homeostasis	2	3	5	17	0.0483518427687172	0.424114735142748	Cla97C06G121140(Cla97C06G121140);Cla97C09G179420(Cla97C09G179420)	Cla97C05G095410(Cla97C05G095410);Cla97C08G147960(Cla97C08G147960);Cla97C08G148320(Cla97C08G148320)
GO:0009966	BP	regulation of signal transduction	52	12	64	426	0.0486827176426873	0.426002688350736	Cla97C01G003140(Cla97C01G003140);Cla97C01G011320(Cla97C01G011320);Cla97C01G014360(Cla97C01G014360);Cla97C01G014800(Cla97C01G014800);Cla97C01G015730(Cla97C01G015730);Cla97C01G015990(Cla97C01G015990);Cla97C01G016240(Cla97C01G016240);Cla97C01G016930(Cla97C01G016930);Cla97C01G018530(Cla97C01G018530);Cla97C01G020790(Cla97C01G020790);Cla97C01G024650(Cla97C01G024650);Cla97C02G026280(Cla97C02G026280);Cla…	Cla97C01G006620(Cla97C01G006620);Cla97C02G035390(Cla97C02G035390);Cla97C02G045460(Cla97C02G045460);Cla97C04G077180(Cla97C04G077180);Cla97C05G088730(Cla97C05G088730);Cla97C05G092860(Cla97C05G092860);Cla97C05G096980(Cla97C05G096980);Cla97C05G104390(Cla97C05G104390);Cla97C08G147960(Cla97C08G147960);Cla97C09G162900(Cla97C09G162900);Cla97C10G188050(Cla97C10G188050);Cla97C10G199910(Cla97C10G199910)
GO:0015297	MF	antiporter activity	13	8	21	117	0.0491648806294151	0.409731272092139	Cla97C01G003190(Cla97C01G003190);Cla97C01G012190(Cla97C01G012190);Cla97C01G017790(Cla97C01G017790);Cla97C01G017890(Cla97C01G017890);Cla97C02G041620(Cla97C02G041620);Cla97C03G050930(Cla97C03G050930);Cla97C03G066040(Cla97C03G066040);Cla97C03G067220(Cla97C03G067220);Cla97C05G089770(Cla97C05G089770);Cla97C08G154850(Cla97C08G154850);Cla97C08G154860(Cla97C08G154860);Cla97C08G156420(Cla97C08G156420);Cla…	Cla97C01G003610(Cla97C01G003610);Cla97C01G007230(Cla97C01G007230);Cla97C02G028330(Cla97C02G028330);Cla97C04G069970(Cla97C04G069970);Cla97C07G134820(Cla97C07G134820);Cla97C07G134870(Cla97C07G134870);Cla97C07G139720(Cla97C07G139720);Cla97C11G224010(Cla97C11G224010)
GO:0070696	MF	transmembrane receptor protein serine/threonine kinase binding	5	0	5	17	0.0495557251072308	0.409731272092139	Cla97C01G013090(Cla97C01G013090);Cla97C05G102880(Cla97C05G102880);Cla97C07G130470(Cla97C07G130470);Cla97C08G160910(Cla97C08G160910);Cla97C11G212940(Cla97C11G212940)	-
GO:0018958	BP	phenol-containing compound metabolic process	5	3	8	34	0.0495592054099597	0.42935340369353	Cla97C02G031000(Cla97C02G031000);Cla97C03G059310(Cla97C03G059310);Cla97C04G075930(Cla97C04G075930);Cla97C04G077300(Cla97C04G077300);Cla97C04G077840(Cla97C04G077840)	Cla97C01G001370(Cla97C01G001370);Cla97C09G174190(Cla97C09G174190);Cla97C09G174200(Cla97C09G174200)
GO:0015020	MF	glucuronosyltransferase activity	4	3	7	28	0.0495809270430824	0.409731272092139	Cla97C05G103200(Cla97C05G103200);Cla97C09G177550(Cla97C09G177550);Cla97C09G177580(Cla97C09G177580);Cla97C11G220160(Cla97C11G220160)	Cla97C03G053500(Cla97C03G053500);Cla97C09G177170(Cla97C09G177170);Cla97C09G177500(Cla97C09G177500)
GO:0009646	BP	response to absence of light	6	3	9	40	0.0497576775423339	0.42935340369353	Cla97C06G116760(Cla97C06G116760);Cla97C08G146893(Cla97C08G146893);Cla97C08G146990(Cla97C08G146990);Cla97C09G165070(Cla97C09G165070);Cla97C10G193930(Cla97C10G193930);Cla97C11G211710(Cla97C11G211710)	Cla97C06G109580(Cla97C06G109580);Cla97C09G175760(Cla97C09G175760);Cla97C09G180900(Cla97C09G180900)
GO:0031407	BP	oxylipin metabolic process	8	1	9	40	0.0497576775423339	0.42935340369353	Cla97C02G041370(Cla97C02G041370);Cla97C02G041400(Cla97C02G041400);Cla97C02G041420(Cla97C02G041420);Cla97C03G065380(Cla97C03G065380);Cla97C08G159025(Cla97C08G159025);Cla97C09G163060(Cla97C09G163060);Cla97C09G177570(Cla97C09G177570);Cla97C11G214950(Cla97C11G214950)	Cla97C02G041360(Cla97C02G041360)
GO:0031408	BP	oxylipin biosynthetic process	8	1	9	40	0.0497576775423339	0.42935340369353	Cla97C02G041370(Cla97C02G041370);Cla97C02G041400(Cla97C02G041400);Cla97C02G041420(Cla97C02G041420);Cla97C03G065380(Cla97C03G065380);Cla97C08G159025(Cla97C08G159025);Cla97C09G163060(Cla97C09G163060);Cla97C09G177570(Cla97C09G177570);Cla97C11G214950(Cla97C11G214950)	Cla97C02G041360(Cla97C02G041360)
GO:0070417	BP	cellular response to cold	9	0	9	40	0.0497576775423339	0.42935340369353	Cla97C02G035150(Cla97C02G035150);Cla97C04G074040(Cla97C04G074040);Cla97C05G089380(Cla97C05G089380);Cla97C07G136450(Cla97C07G136450);Cla97C08G146893(Cla97C08G146893);Cla97C08G148310(Cla97C08G148310);Cla97C08G153950(Cla97C08G153950);Cla97C09G165070(Cla97C09G165070);Cla97C11G221670(Cla97C11G221670)	-
GO:1901141	BP	regulation of lignin biosynthetic process	4	0	4	12	0.0497649031968343	0.42935340369353	Cla97C01G014910(Cla97C01G014910);Cla97C07G131030(Cla97C07G131030);Cla97C08G146893(Cla97C08G146893);Cla97C09G165070(Cla97C09G165070)	-
GO:0006873	BP	cellular ion homeostasis	15	7	22	125	0.0508513719571893	0.43770199600534	Cla97C01G000880(Cla97C01G000880);Cla97C01G010780(Cla97C01G010780);Cla97C01G012190(Cla97C01G012190);Cla97C01G018480(Cla97C01G018480);Cla97C02G028410(Cla97C02G028410);Cla97C02G030910(Cla97C02G030910);Cla97C03G052060(Cla97C03G052060);Cla97C04G071120(Cla97C04G071120);Cla97C04G071130(Cla97C04G071130);Cla97C04G073200(Cla97C04G073200);Cla97C05G097660(Cla97C05G097660);Cla97C05G098290(Cla97C05G098290);Cla…	Cla97C01G007230(Cla97C01G007230);Cla97C01G010240(Cla97C01G010240);Cla97C02G034790(Cla97C02G034790);Cla97C05G095410(Cla97C05G095410);Cla97C09G172500(Cla97C09G172500);Cla97C09G175627(Cla97C09G175627);Cla97C09G180900(Cla97C09G180900)
GO:0070838	BP	divalent metal ion transport	13	5	18	98	0.0510380806477243	0.438285056191646	Cla97C01G015210(Cla97C01G015210);Cla97C01G016770(Cla97C01G016770);Cla97C02G029250(Cla97C02G029250);Cla97C02G029260(Cla97C02G029260);Cla97C02G031110(Cla97C02G031110);Cla97C02G035150(Cla97C02G035150);Cla97C02G044850(Cla97C02G044850);Cla97C03G052060(Cla97C03G052060);Cla97C04G072770(Cla97C04G072770);Cla97C05G097660(Cla97C05G097660);Cla97C05G102310(Cla97C05G102310);Cla97C09G170080(Cla97C09G170080);Cla…	Cla97C01G003610(Cla97C01G003610);Cla97C01G012970(Cla97C01G012970);Cla97C02G034790(Cla97C02G034790);Cla97C02G038960(Cla97C02G038960);Cla97C11G217860(Cla97C11G217860)
GO:0031668	BP	cellular response to extracellular stimulus	19	12	31	188	0.0522970037172552	0.447961907587923	Cla97C01G021390(Cla97C01G021390);Cla97C02G041740(Cla97C02G041740);Cla97C04G071120(Cla97C04G071120);Cla97C04G071130(Cla97C04G071130);Cla97C04G073200(Cla97C04G073200);Cla97C06G117880(Cla97C06G117880);Cla97C06G119230(Cla97C06G119230);Cla97C06G124170(Cla97C06G124170);Cla97C07G137320(Cla97C07G137320);Cla97C08G146990(Cla97C08G146990);Cla97C08G150790(Cla97C08G150790);Cla97C08G153950(Cla97C08G153950);Cla…	Cla97C02G028610(Cla97C02G028610);Cla97C04G073140(Cla97C04G073140);Cla97C05G083960(Cla97C05G083960);Cla97C06G119210(Cla97C06G119210);Cla97C07G136280(Cla97C07G136280);Cla97C07G144200(Cla97C07G144200);Cla97C08G147960(Cla97C08G147960);Cla97C08G148320(Cla97C08G148320);Cla97C08G158160(Cla97C08G158160);Cla97C09G174190(Cla97C09G174190);Cla97C09G174200(Cla97C09G174200);Cla97C11G221380(Cla97C11G221380)
GO:0046148	BP	pigment biosynthetic process	18	8	26	153	0.0524081384827347	0.447961907587923	Cla97C02G031000(Cla97C02G031000);Cla97C05G085940(Cla97C05G085940);Cla97C05G087230(Cla97C05G087230);Cla97C05G091550(Cla97C05G091550);Cla97C06G119230(Cla97C06G119230);Cla97C07G132700(Cla97C07G132700);Cla97C07G135070(Cla97C07G135070);Cla97C07G137760(Cla97C07G137760);Cla97C08G160610(Cla97C08G160610);Cla97C09G178130(Cla97C09G178130);Cla97C09G184120(Cla97C09G184120);Cla97C10G186220(Cla97C10G186220);Cla…	Cla97C04G071470(Cla97C04G071470);Cla97C05G106420(Cla97C05G106420);Cla97C07G137710(Cla97C07G137710);Cla97C08G147960(Cla97C08G147960);Cla97C10G187450(Cla97C10G187450);Cla97C10G198770(Cla97C10G198770);Cla97C11G210550(Cla97C11G210550);Cla97C11G219650(Cla97C11G219650)
GO:0016798	MF	hydrolase activity, acting on glycosyl bonds	24	30	54	353	0.055172122256156	0.452791899895349	Cla97C01G021790(Cla97C01G021790);Cla97C01G024610(Cla97C01G024610);Cla97C02G026800(Cla97C02G026800);Cla97C02G028050(Cla97C02G028050);Cla97C03G057860(Cla97C03G057860);Cla97C03G058650(Cla97C03G058650);Cla97C03G060980(Cla97C03G060980);Cla97C03G063780(Cla97C03G063780);Cla97C05G084480(Cla97C05G084480);Cla97C05G087960(Cla97C05G087960);Cla97C05G087970(Cla97C05G087970);Cla97C06G122590(Cla97C06G122590);Cla…	Cla97C01G003970(Cla97C01G003970);Cla97C01G019120(Cla97C01G019120);Cla97C02G027980(Cla97C02G027980);Cla97C02G047600(Cla97C02G047600);Cla97C03G052420(Cla97C03G052420);Cla97C03G052780(Cla97C03G052780);Cla97C03G053880(Cla97C03G053880);Cla97C03G063700(Cla97C03G063700);Cla97C03G063870(Cla97C03G063870);Cla97C05G096160(Cla97C05G096160);Cla97C05G100030(Cla97C05G100030);Cla97C06G114170(Cla97C06G114170);Cla…
GO:0071368	BP	cellular response to cytokinin stimulus	10	5	15	79	0.0553401907885437	0.471791501647774	Cla97C02G032660(Cla97C02G032660);Cla97C03G063120(Cla97C03G063120);Cla97C05G089750(Cla97C05G089750);Cla97C05G091550(Cla97C05G091550);Cla97C05G107060(Cla97C05G107060);Cla97C05G107100(Cla97C05G107100);Cla97C05G107680(Cla97C05G107680);Cla97C05G109060(Cla97C05G109060);Cla97C08G161580(Cla97C08G161580);Cla97C11G221460(Cla97C11G221460)	Cla97C05G096980(Cla97C05G096980);Cla97C05G104390(Cla97C05G104390);Cla97C07G139390(Cla97C07G139390);Cla97C08G147960(Cla97C08G147960);Cla97C10G198970(Cla97C10G198970)
GO:0030163	BP	protein catabolic process	48	22	70	474	0.0554812794949771	0.471791501647774	Cla97C00G000300(Cla97C00G000300);Cla97C01G003140(Cla97C01G003140);Cla97C01G006780(Cla97C01G006780);Cla97C01G008530(Cla97C01G008530);Cla97C01G016680(Cla97C01G016680);Cla97C01G017940(Cla97C01G017940);Cla97C01G018180(Cla97C01G018180);Cla97C01G018530(Cla97C01G018530);Cla97C01G023390(Cla97C01G023390);Cla97C02G026270(Cla97C02G026270);Cla97C02G033660(Cla97C02G033660);Cla97C02G041740(Cla97C02G041740);Cla…	Cla97C01G006620(Cla97C01G006620);Cla97C01G013500(Cla97C01G013500);Cla97C02G026950(Cla97C02G026950);Cla97C02G043360(Cla97C02G043360);Cla97C02G044310(Cla97C02G044310);Cla97C02G047750(Cla97C02G047750);Cla97C03G051320(Cla97C03G051320);Cla97C03G057000(Cla97C03G057000);Cla97C04G070120(Cla97C04G070120);Cla97C04G076210(Cla97C04G076210);Cla97C05G091090(Cla97C05G091090);Cla97C06G112880(Cla97C06G112880);Cla…
GO:0009132	BP	nucleoside diphosphate metabolic process	12	1	13	66	0.0555802149063881	0.471791501647774	Cla97C03G054650(Cla97C03G054650);Cla97C03G066280(Cla97C03G066280);Cla97C03G066410(Cla97C03G066410);Cla97C04G071440(Cla97C04G071440);Cla97C04G071650(Cla97C04G071650);Cla97C04G076520(Cla97C04G076520);Cla97C04G076530(Cla97C04G076530);Cla97C04G076580(Cla97C04G076580);Cla97C09G184300(Cla97C09G184300);Cla97C10G202380(Cla97C10G202380);Cla97C11G218660(Cla97C11G218660);Cla97C11G225220(Cla97C11G225220)	Cla97C01G020660(Cla97C01G020660)
GO:0000326	CC	protein storage vacuole	1	4	5	18	0.0556057105675873	1	Cla97C02G041265(Cla97C02G041265)	Cla97C01G004300(Cla97C01G004300);Cla97C04G076230(Cla97C04G076230);Cla97C09G163930(Cla97C09G163930);Cla97C11G211260(Cla97C11G211260)
GO:0034637	BP	cellular carbohydrate biosynthetic process	22	8	30	182	0.0557276623533231	0.471955650826764	Cla97C01G005540(Cla97C01G005540);Cla97C01G014710(Cla97C01G014710);Cla97C01G018250(Cla97C01G018250);Cla97C02G035450(Cla97C02G035450);Cla97C02G035460(Cla97C02G035460);Cla97C03G051130(Cla97C03G051130);Cla97C05G089120(Cla97C05G089120);Cla97C05G095280(Cla97C05G095280);Cla97C05G100740(Cla97C05G100740);Cla97C05G103200(Cla97C05G103200);Cla97C05G107140(Cla97C05G107140);Cla97C06G110160(Cla97C06G110160);Cla…	Cla97C02G026770(Cla97C02G026770);Cla97C02G042390(Cla97C02G042390);Cla97C03G053500(Cla97C03G053500);Cla97C03G066730(Cla97C03G066730);Cla97C05G097800(Cla97C05G097800);Cla97C07G136280(Cla97C07G136280);Cla97C07G137950(Cla97C07G137950);Cla97C07G138180(Cla97C07G138180)
GO:0010181	MF	FMN binding	5	1	6	23	0.0557962439672196	0.454777604938297	Cla97C03G065380(Cla97C03G065380);Cla97C05G091110(Cla97C05G091110);Cla97C06G122790(Cla97C06G122790);Cla97C09G177570(Cla97C09G177570);Cla97C11G214950(Cla97C11G214950)	Cla97C02G046720(Cla97C02G046720)
GO:0010345	BP	suberin biosynthetic process	5	2	7	29	0.0569315081580383	0.481045128564709	Cla97C01G001510(Cla97C01G001510);Cla97C01G015110(Cla97C01G015110);Cla97C03G051690(Cla97C03G051690);Cla97C05G085780(Cla97C05G085780);Cla97C09G181690(Cla97C09G181690)	Cla97C01G011960(Cla97C01G011960);Cla97C07G137950(Cla97C07G137950)
GO:0016903	MF	oxidoreductase activity, acting on the aldehyde or oxo group of donors	8	2	10	47	0.0579616091171318	0.469213026186305	Cla97C03G054650(Cla97C03G054650);Cla97C08G146990(Cla97C08G146990);Cla97C09G178130(Cla97C09G178130);Cla97C10G195840(Cla97C10G195840);Cla97C10G195850(Cla97C10G195850);Cla97C10G195860(Cla97C10G195860);Cla97C10G204670(Cla97C10G204670);Cla97C11G213550(Cla97C11G213550)	Cla97C01G011960(Cla97C01G011960);Cla97C01G013460(Cla97C01G013460)
GO:0009651	BP	response to salt stress	55	12	67	453	0.0583913617141737	0.492251204931386	Cla97C00G000300(Cla97C00G000300);Cla97C01G000880(Cla97C01G000880);Cla97C01G000990(Cla97C01G000990);Cla97C01G011320(Cla97C01G011320);Cla97C01G012130(Cla97C01G012130);Cla97C01G016240(Cla97C01G016240);Cla97C01G016680(Cla97C01G016680);Cla97C01G018530(Cla97C01G018530);Cla97C01G019240(Cla97C01G019240);Cla97C01G022320(Cla97C01G022320);Cla97C01G022420(Cla97C01G022420);Cla97C02G028410(Cla97C02G028410);Cla…	Cla97C01G006620(Cla97C01G006620);Cla97C01G007230(Cla97C01G007230);Cla97C01G013400(Cla97C01G013400);Cla97C01G013460(Cla97C01G013460);Cla97C03G051320(Cla97C03G051320);Cla97C07G144200(Cla97C07G144200);Cla97C08G144790(Cla97C08G144790);Cla97C09G172410(Cla97C09G172410);Cla97C09G174190(Cla97C09G174190);Cla97C09G174200(Cla97C09G174200);Cla97C10G198200(Cla97C10G198200);Cla97C10G199910(Cla97C10G199910)
GO:0004601	MF	peroxidase activity	16	2	18	99	0.0585209244776957	0.470539865732824	Cla97C03G067430(Cla97C03G067430);Cla97C05G105280(Cla97C05G105280);Cla97C06G120340(Cla97C06G120340);Cla97C06G126320(Cla97C06G126320);Cla97C07G131030(Cla97C07G131030);Cla97C07G137320(Cla97C07G137320);Cla97C09G167090(Cla97C09G167090);Cla97C09G177060(Cla97C09G177060);Cla97C09G177290(Cla97C09G177290);Cla97C10G195960(Cla97C10G195960);Cla97C10G197390(Cla97C10G197390);Cla97C11G207220(Cla97C11G207220);Cla…	Cla97C05G098800(Cla97C05G098800);Cla97C07G135790(Cla97C07G135790)
GO:0046434	BP	organophosphate catabolic process	15	2	17	93	0.0589597846869765	0.495908325997309	Cla97C01G008100(Cla97C01G008100);Cla97C03G054650(Cla97C03G054650);Cla97C03G066280(Cla97C03G066280);Cla97C03G066410(Cla97C03G066410);Cla97C04G071440(Cla97C04G071440);Cla97C04G071650(Cla97C04G071650);Cla97C04G076520(Cla97C04G076520);Cla97C04G076530(Cla97C04G076530);Cla97C04G076580(Cla97C04G076580);Cla97C06G117880(Cla97C06G117880);Cla97C09G184300(Cla97C09G184300);Cla97C10G202380(Cla97C10G202380);Cla…	Cla97C01G020660(Cla97C01G020660);Cla97C05G095410(Cla97C05G095410)
GO:0055083	BP	monovalent inorganic anion homeostasis	2	3	5	18	0.0604163236578993	0.505849400808412	Cla97C06G121140(Cla97C06G121140);Cla97C09G179420(Cla97C09G179420)	Cla97C05G095410(Cla97C05G095410);Cla97C08G147960(Cla97C08G147960);Cla97C08G148320(Cla97C08G148320)
GO:1903959	BP	regulation of anion transmembrane transport	3	2	5	18	0.0604163236578993	0.505849400808412	Cla97C02G028410(Cla97C02G028410);Cla97C05G106920(Cla97C05G106920);Cla97C08G159940(Cla97C08G159940)	Cla97C02G046720(Cla97C02G046720);Cla97C08G157340(Cla97C08G157340)
GO:0042807	CC	central vacuole	0	3	3	8	0.0606662132505144	1	-	Cla97C01G004300(Cla97C01G004300);Cla97C04G076230(Cla97C04G076230);Cla97C09G163930(Cla97C09G163930)
GO:0009166	BP	nucleotide catabolic process	12	1	13	67	0.0615484944049985	0.514160211764205	Cla97C03G054650(Cla97C03G054650);Cla97C03G066280(Cla97C03G066280);Cla97C03G066410(Cla97C03G066410);Cla97C04G071440(Cla97C04G071440);Cla97C04G071650(Cla97C04G071650);Cla97C04G076520(Cla97C04G076520);Cla97C04G076530(Cla97C04G076530);Cla97C04G076580(Cla97C04G076580);Cla97C09G184300(Cla97C09G184300);Cla97C10G202380(Cla97C10G202380);Cla97C11G218660(Cla97C11G218660);Cla97C11G225220(Cla97C11G225220)	Cla97C01G020660(Cla97C01G020660)
GO:0004499	MF	N,N-dimethylaniline monooxygenase activity	3	2	5	18	0.0618789499770987	0.474251960468012	Cla97C02G036720(Cla97C02G036720);Cla97C04G068790(Cla97C04G068790);Cla97C07G129830(Cla97C07G129830)	Cla97C06G110570(Cla97C06G110570);Cla97C06G118280(Cla97C06G118280)
GO:0015112	MF	nitrate transmembrane transporter activity	1	4	5	18	0.0618789499770987	0.474251960468012	Cla97C05G107720(Cla97C05G107720)	Cla97C01G004050(Cla97C01G004050);Cla97C09G164020(Cla97C09G164020);Cla97C10G187430(Cla97C10G187430);Cla97C11G213990(Cla97C11G213990)
GO:0071496	BP	cellular response to external stimulus	20	12	32	198	0.0618974910736581	0.51590578532886	Cla97C01G021390(Cla97C01G021390);Cla97C02G035150(Cla97C02G035150);Cla97C02G041740(Cla97C02G041740);Cla97C04G071120(Cla97C04G071120);Cla97C04G071130(Cla97C04G071130);Cla97C04G073200(Cla97C04G073200);Cla97C06G117880(Cla97C06G117880);Cla97C06G119230(Cla97C06G119230);Cla97C06G124170(Cla97C06G124170);Cla97C07G137320(Cla97C07G137320);Cla97C08G146990(Cla97C08G146990);Cla97C08G150790(Cla97C08G150790);Cla…	Cla97C02G028610(Cla97C02G028610);Cla97C04G073140(Cla97C04G073140);Cla97C05G083960(Cla97C05G083960);Cla97C06G119210(Cla97C06G119210);Cla97C07G136280(Cla97C07G136280);Cla97C07G144200(Cla97C07G144200);Cla97C08G147960(Cla97C08G147960);Cla97C08G148320(Cla97C08G148320);Cla97C08G158160(Cla97C08G158160);Cla97C09G174190(Cla97C09G174190);Cla97C09G174200(Cla97C09G174200);Cla97C11G221380(Cla97C11G221380)
GO:0071941	BP	nitrogen cycle metabolic process	7	3	10	48	0.0631102891262615	0.522608208929312	Cla97C01G000200(Cla97C01G000200);Cla97C03G060420(Cla97C03G060420);Cla97C03G060430(Cla97C03G060430);Cla97C05G107720(Cla97C05G107720);Cla97C06G120270(Cla97C06G120270);Cla97C08G159130(Cla97C08G159130);Cla97C11G214010(Cla97C11G214010)	Cla97C01G004050(Cla97C01G004050);Cla97C05G097810(Cla97C05G097810);Cla97C10G187430(Cla97C10G187430)
GO:0048528	BP	post-embryonic root development	17	5	22	128	0.0632181237247656	0.522608208929312	Cla97C01G001510(Cla97C01G001510);Cla97C01G016240(Cla97C01G016240);Cla97C03G060820(Cla97C03G060820);Cla97C03G066420(Cla97C03G066420);Cla97C04G071960(Cla97C04G071960);Cla97C05G081140(Cla97C05G081140);Cla97C05G095150(Cla97C05G095150);Cla97C05G104890(Cla97C05G104890);Cla97C05G105040(Cla97C05G105040);Cla97C06G118310(Cla97C06G118310);Cla97C06G122210(Cla97C06G122210);Cla97C07G129410(Cla97C07G129410);Cla…	Cla97C06G116170(Cla97C06G116170);Cla97C07G129210(Cla97C07G129210);Cla97C07G142690(Cla97C07G142690);Cla97C11G208870(Cla97C11G208870);Cla97C11G211300(Cla97C11G211300)
GO:0071669	BP	plant-type cell wall organization or biogenesis	20	15	35	220	0.0636731825429593	0.522608208929312	Cla97C01G014710(Cla97C01G014710);Cla97C01G019550(Cla97C01G019550);Cla97C02G035450(Cla97C02G035450);Cla97C02G035460(Cla97C02G035460);Cla97C04G071180(Cla97C04G071180);Cla97C05G087930(Cla97C05G087930);Cla97C05G088810(Cla97C05G088810);Cla97C05G095280(Cla97C05G095280);Cla97C05G096750(Cla97C05G096750);Cla97C07G142970(Cla97C07G142970);Cla97C07G142980(Cla97C07G142980);Cla97C09G171410(Cla97C09G171410);Cla…	Cla97C01G019120(Cla97C01G019120);Cla97C02G031140(Cla97C02G031140);Cla97C03G052380(Cla97C03G052380);Cla97C03G053500(Cla97C03G053500);Cla97C07G128390(Cla97C07G128390);Cla97C07G131710(Cla97C07G131710);Cla97C07G137950(Cla97C07G137950);Cla97C07G138180(Cla97C07G138180);Cla97C07G143370(Cla97C07G143370);Cla97C08G157680(Cla97C08G157680);Cla97C09G167210(Cla97C09G167210);Cla97C11G209110(Cla97C11G209110);Cla…
GO:0016114	BP	terpenoid biosynthetic process	15	9	24	142	0.0636820359079341	0.522608208929312	Cla97C01G001510(Cla97C01G001510);Cla97C01G003220(Cla97C01G003220);Cla97C01G024630(Cla97C01G024630);Cla97C02G050490(Cla97C02G050490);Cla97C06G109470(Cla97C06G109470);Cla97C06G111770(Cla97C06G111770);Cla97C06G128250(Cla97C06G128250);Cla97C07G135070(Cla97C07G135070);Cla97C07G137160(Cla97C07G137160);Cla97C07G137260(Cla97C07G137260);Cla97C09G163850(Cla97C09G163850);Cla97C09G167300(Cla97C09G167300);Cla…	Cla97C01G023440(Cla97C01G023440);Cla97C03G058030(Cla97C03G058030);Cla97C07G128590(Cla97C07G128590);Cla97C07G137710(Cla97C07G137710);Cla97C08G148320(Cla97C08G148320);Cla97C09G164590(Cla97C09G164590);Cla97C10G188250(Cla97C10G188250);Cla97C10G193680(Cla97C10G193680);Cla97C10G198770(Cla97C10G198770)
GO:0030246	MF	carbohydrate binding	31	11	42	269	0.0639458157744405	0.474251960468012	Cla97C01G006970(Cla97C01G006970);Cla97C01G016510(Cla97C01G016510);Cla97C01G021180(Cla97C01G021180);Cla97C01G022240(Cla97C01G022240);Cla97C01G024610(Cla97C01G024610);Cla97C02G027880(Cla97C02G027880);Cla97C02G029710(Cla97C02G029710);Cla97C02G041020(Cla97C02G041020);Cla97C02G041030(Cla97C02G041030);Cla97C02G042670(Cla97C02G042670);Cla97C02G049600(Cla97C02G049600);Cla97C03G052500(Cla97C03G052500);Cla…	Cla97C01G001370(Cla97C01G001370);Cla97C02G040960(Cla97C02G040960);Cla97C03G068000(Cla97C03G068000);Cla97C04G074640(Cla97C04G074640);Cla97C05G090070(Cla97C05G090070);Cla97C05G091090(Cla97C05G091090);Cla97C05G100030(Cla97C05G100030);Cla97C07G140540(Cla97C07G140540);Cla97C08G148150(Cla97C08G148150);Cla97C09G178620(Cla97C09G178620);Cla97C11G209110(Cla97C11G209110)
GO:0048366	BP	leaf development	36	13	49	322	0.0641092972083248	0.522608208929312	Cla97C01G001310(Cla97C01G001310);Cla97C01G003720(Cla97C01G003720);Cla97C01G011320(Cla97C01G011320);Cla97C02G032660(Cla97C02G032660);Cla97C02G046155(Cla97C02G046155);Cla97C03G052080(Cla97C03G052080);Cla97C03G060820(Cla97C03G060820);Cla97C03G065490(Cla97C03G065490);Cla97C03G066180(Cla97C03G066180);Cla97C04G074040(Cla97C04G074040);Cla97C05G081570(Cla97C05G081570);Cla97C05G087480(Cla97C05G087480);Cla…	Cla97C01G001370(Cla97C01G001370);Cla97C01G006620(Cla97C01G006620);Cla97C01G013400(Cla97C01G013400);Cla97C01G016610(Cla97C01G016610);Cla97C02G035390(Cla97C02G035390);Cla97C06G111690(Cla97C06G111690);Cla97C06G112650(Cla97C06G112650);Cla97C06G116170(Cla97C06G116170);Cla97C07G128390(Cla97C07G128390);Cla97C07G140860(Cla97C07G140860);Cla97C09G174040(Cla97C09G174040);Cla97C11G208750(Cla97C11G208750);Cla…
GO:0016627	MF	oxidoreductase activity, acting on the CH-CH group of donors	11	2	13	67	0.0642451740779247	0.474251960468012	Cla97C03G065380(Cla97C03G065380);Cla97C05G087230(Cla97C05G087230);Cla97C05G107470(Cla97C05G107470);Cla97C07G136380(Cla97C07G136380);Cla97C07G137760(Cla97C07G137760);Cla97C09G176940(Cla97C09G176940);Cla97C09G177570(Cla97C09G177570);Cla97C09G180490(Cla97C09G180490);Cla97C10G195320(Cla97C10G195320);Cla97C11G213900(Cla97C11G213900);Cla97C11G214950(Cla97C11G214950)	Cla97C02G038280(Cla97C02G038280);Cla97C07G143370(Cla97C07G143370)
GO:0009697	BP	salicylic acid biosynthetic process	3	0	3	8	0.0642733350030885	0.522608208929312	Cla97C04G075930(Cla97C04G075930);Cla97C04G077300(Cla97C04G077300);Cla97C04G077840(Cla97C04G077840)	-
GO:0015691	BP	cadmium ion transport	0	3	3	8	0.0642733350030885	0.522608208929312	-	Cla97C01G003610(Cla97C01G003610);Cla97C02G034790(Cla97C02G034790);Cla97C11G217860(Cla97C11G217860)
GO:0015750	BP	pentose transmembrane transport	1	2	3	8	0.0642733350030885	0.522608208929312	Cla97C06G118310(Cla97C06G118310)	Cla97C11G208870(Cla97C11G208870);Cla97C11G211300(Cla97C11G211300)
GO:0015793	BP	glycerol transport	1	2	3	8	0.0642733350030885	0.522608208929312	Cla97C06G118310(Cla97C06G118310)	Cla97C11G208870(Cla97C11G208870);Cla97C11G211300(Cla97C11G211300)
GO:0015837	BP	amine transport	0	3	3	8	0.0642733350030885	0.522608208929312	-	Cla97C01G004300(Cla97C01G004300);Cla97C08G157340(Cla97C08G157340);Cla97C09G163930(Cla97C09G163930)
GO:0034059	BP	response to anoxia	3	0	3	8	0.0642733350030885	0.522608208929312	Cla97C03G064990(Cla97C03G064990);Cla97C10G194030(Cla97C10G194030);Cla97C10G205630(Cla97C10G205630)	-
GO:0080050	BP	regulation of seed development	5	4	9	42	0.0650926067805819	0.522608208929312	Cla97C01G023750(Cla97C01G023750);Cla97C02G032660(Cla97C02G032660);Cla97C03G052080(Cla97C03G052080);Cla97C03G058920(Cla97C03G058920);Cla97C10G194240(Cla97C10G194240)	Cla97C01G006620(Cla97C01G006620);Cla97C08G147960(Cla97C08G147960);Cla97C09G162900(Cla97C09G162900);Cla97C10G199910(Cla97C10G199910)
GO:0009864	BP	induced systemic resistance, jasmonic acid mediated signaling pathway	4	0	4	13	0.0651132377574794	0.522608208929312	Cla97C01G004570(Cla97C01G004570);Cla97C10G187010(Cla97C10G187010);Cla97C10G206240(Cla97C10G206240);Cla97C11G223860(Cla97C11G223860)	-
GO:0010310	BP	regulation of hydrogen peroxide metabolic process	3	1	4	13	0.0651132377574794	0.522608208929312	Cla97C04G077300(Cla97C04G077300);Cla97C09G178610(Cla97C09G178610);Cla97C10G191750(Cla97C10G191750)	Cla97C09G178620(Cla97C09G178620)
GO:0071712	BP	ER-associated misfolded protein catabolic process	2	2	4	13	0.0651132377574794	0.522608208929312	Cla97C08G158970(Cla97C08G158970);Cla97C11G224210(Cla97C11G224210)	Cla97C02G043360(Cla97C02G043360);Cla97C07G131290(Cla97C07G131290)
GO:1900056	BP	negative regulation of leaf senescence	4	0	4	13	0.0651132377574794	0.522608208929312	Cla97C09G183600(Cla97C09G183600);Cla97C09G184120(Cla97C09G184120);Cla97C10G206240(Cla97C10G206240);Cla97C11G222480(Cla97C11G222480)	-
GO:1900425	BP	negative regulation of defense response to bacterium	3	1	4	13	0.0651132377574794	0.522608208929312	Cla97C01G019720(Cla97C01G019720);Cla97C02G039370(Cla97C02G039370);Cla97C06G126370(Cla97C06G126370)	Cla97C05G107260(Cla97C05G107260)
GO:0004743	MF	pyruvate kinase activity	3	0	3	8	0.065359093711558	0.474251960468012	Cla97C04G076520(Cla97C04G076520);Cla97C04G076530(Cla97C04G076530);Cla97C11G218660(Cla97C11G218660)	-
GO:0008443	MF	phosphofructokinase activity	2	1	3	8	0.065359093711558	0.474251960468012	Cla97C03G066280(Cla97C03G066280);Cla97C11G225220(Cla97C11G225220)	Cla97C01G020660(Cla97C01G020660)
GO:0008865	MF	fructokinase activity	3	0	3	8	0.065359093711558	0.474251960468012	Cla97C01G005540(Cla97C01G005540);Cla97C03G066410(Cla97C03G066410);Cla97C06G110160(Cla97C06G110160)	-
GO:0015146	MF	pentose transmembrane transporter activity	1	2	3	8	0.065359093711558	0.474251960468012	Cla97C06G118310(Cla97C06G118310)	Cla97C11G208870(Cla97C11G208870);Cla97C11G211300(Cla97C11G211300)
GO:0015168	MF	glycerol transmembrane transporter activity	1	2	3	8	0.065359093711558	0.474251960468012	Cla97C06G118310(Cla97C06G118310)	Cla97C11G208870(Cla97C11G208870);Cla97C11G211300(Cla97C11G211300)
GO:0016634	MF	oxidoreductase activity, acting on the CH-CH group of donors, oxygen as acceptor	3	0	3	8	0.065359093711558	0.474251960468012	Cla97C07G136380(Cla97C07G136380);Cla97C07G137760(Cla97C07G137760);Cla97C11G213900(Cla97C11G213900)	-
GO:0016837	MF	carbon-oxygen lyase activity, acting on polysaccharides	0	3	3	8	0.065359093711558	0.474251960468012	-	Cla97C03G055660(Cla97C03G055660);Cla97C07G129970(Cla97C07G129970);Cla97C08G161240(Cla97C08G161240)
GO:0030151	MF	molybdenum ion binding	3	0	3	8	0.065359093711558	0.474251960468012	Cla97C03G060420(Cla97C03G060420);Cla97C03G060430(Cla97C03G060430);Cla97C11G214010(Cla97C11G214010)	-
GO:0030570	MF	pectate lyase activity	0	3	3	8	0.065359093711558	0.474251960468012	-	Cla97C03G055660(Cla97C03G055660);Cla97C07G129970(Cla97C07G129970);Cla97C08G161240(Cla97C08G161240)
GO:0030955	MF	potassium ion binding	3	0	3	8	0.065359093711558	0.474251960468012	Cla97C04G076520(Cla97C04G076520);Cla97C04G076530(Cla97C04G076530);Cla97C11G218660(Cla97C11G218660)	-
GO:0052742	MF	phosphatidylinositol kinase activity	2	1	3	8	0.065359093711558	0.474251960468012	Cla97C05G105510(Cla97C05G105510);Cla97C08G153520(Cla97C08G153520)	Cla97C04G072440(Cla97C04G072440)
GO:0102229	MF	amylopectin maltohydrolase activity	2	1	3	8	0.065359093711558	0.474251960468012	Cla97C02G028050(Cla97C02G028050);Cla97C05G084480(Cla97C05G084480)	Cla97C06G117180(Cla97C06G117180)
GO:0019752	BP	carboxylic acid metabolic process	104	28	132	951	0.0655194983630558	0.524725721672821	Cla97C01G001510(Cla97C01G001510);Cla97C01G003220(Cla97C01G003220);Cla97C01G007270(Cla97C01G007270);Cla97C01G007290(Cla97C01G007290);Cla97C01G008130(Cla97C01G008130);Cla97C01G011860(Cla97C01G011860);Cla97C01G011870(Cla97C01G011870);Cla97C01G014430(Cla97C01G014430);Cla97C01G015110(Cla97C01G015110);Cla97C01G018010(Cla97C01G018010);Cla97C01G024630(Cla97C01G024630);Cla97C01G026190(Cla97C01G026190);Cla…	Cla97C01G001370(Cla97C01G001370);Cla97C01G013460(Cla97C01G013460);Cla97C01G020370(Cla97C01G020370);Cla97C01G020660(Cla97C01G020660);Cla97C02G041360(Cla97C02G041360);Cla97C02G045455(Cla97C02G045455);Cla97C03G058030(Cla97C03G058030);Cla97C03G063130(Cla97C03G063130);Cla97C05G104600(Cla97C05G104600);Cla97C06G111480(Cla97C06G111480);Cla97C06G118700(Cla97C06G118700);Cla97C07G128590(Cla97C07G128590);Cla…
GO:0006090	BP	pyruvate metabolic process	13	2	15	81	0.0664367598779952	0.527868487566795	Cla97C03G054650(Cla97C03G054650);Cla97C03G066280(Cla97C03G066280);Cla97C03G066410(Cla97C03G066410);Cla97C04G071440(Cla97C04G071440);Cla97C04G071650(Cla97C04G071650);Cla97C04G076520(Cla97C04G076520);Cla97C04G076530(Cla97C04G076530);Cla97C04G076580(Cla97C04G076580);Cla97C07G135070(Cla97C07G135070);Cla97C09G184300(Cla97C09G184300);Cla97C10G202380(Cla97C10G202380);Cla97C11G218660(Cla97C11G218660);Cla…	Cla97C01G020660(Cla97C01G020660);Cla97C09G162050(Cla97C09G162050)
GO:0036293	BP	response to decreased oxygen levels	15	0	15	81	0.0664367598779952	0.527868487566795	Cla97C01G023940(Cla97C01G023940);Cla97C02G026280(Cla97C02G026280);Cla97C02G036720(Cla97C02G036720);Cla97C03G064990(Cla97C03G064990);Cla97C04G068790(Cla97C04G068790);Cla97C07G141140(Cla97C07G141140);Cla97C08G155580(Cla97C08G155580);Cla97C08G160780(Cla97C08G160780);Cla97C09G163470(Cla97C09G163470);Cla97C10G194030(Cla97C10G194030);Cla97C10G197780(Cla97C10G197780);Cla97C10G205630(Cla97C10G205630);Cla…	-
GO:0019840	MF	isoprenoid binding	1	3	4	13	0.0664567662535946	0.476406938805889	Cla97C05G090960(Cla97C05G090960)	Cla97C05G099080(Cla97C05G099080);Cla97C09G172410(Cla97C09G172410);Cla97C09G174770(Cla97C09G174770)
GO:0047372	MF	acylglycerol lipase activity	1	3	4	13	0.0664567662535946	0.476406938805889	Cla97C11G220090(Cla97C11G220090)	Cla97C02G038870(Cla97C02G038870);Cla97C02G038880(Cla97C02G038880);Cla97C02G038890(Cla97C02G038890)
GO:0009612	BP	response to mechanical stimulus	5	2	7	30	0.0667180565413045	0.527868487566795	Cla97C02G035150(Cla97C02G035150);Cla97C03G065490(Cla97C03G065490);Cla97C04G078860(Cla97C04G078860);Cla97C07G135080(Cla97C07G135080);Cla97C09G183830(Cla97C09G183830)	Cla97C02G028610(Cla97C02G028610);Cla97C10G195970(Cla97C10G195970)
GO:0016106	BP	sesquiterpenoid biosynthetic process	6	1	7	30	0.0667180565413045	0.527868487566795	Cla97C01G001510(Cla97C01G001510);Cla97C01G024630(Cla97C01G024630);Cla97C02G050490(Cla97C02G050490);Cla97C06G111770(Cla97C06G111770);Cla97C07G137260(Cla97C07G137260);Cla97C10G193770(Cla97C10G193770)	Cla97C03G058030(Cla97C03G058030)
GO:0017004	BP	cytochrome complex assembly	6	1	7	30	0.0667180565413045	0.527868487566795	Cla97C01G019240(Cla97C01G019240);Cla97C01G019280(Cla97C01G019280);Cla97C01G019290(Cla97C01G019290);Cla97C05G106990(Cla97C05G106990);Cla97C10G197650(Cla97C10G197650);Cla97C11G219790(Cla97C11G219790)	Cla97C10G195600(Cla97C10G195600)
GO:0010038	BP	response to metal ion	44	15	59	397	0.0668800574956422	0.527868487566795	Cla97C00G000300(Cla97C00G000300);Cla97C01G000990(Cla97C01G000990);Cla97C01G007270(Cla97C01G007270);Cla97C01G007290(Cla97C01G007290);Cla97C01G016240(Cla97C01G016240);Cla97C01G018110(Cla97C01G018110);Cla97C02G031000(Cla97C02G031000);Cla97C03G052060(Cla97C03G052060);Cla97C03G064990(Cla97C03G064990);Cla97C04G071120(Cla97C04G071120);Cla97C04G071130(Cla97C04G071130);Cla97C04G071440(Cla97C04G071440);Cla…	Cla97C01G019120(Cla97C01G019120);Cla97C02G045770(Cla97C02G045770);Cla97C02G046390(Cla97C02G046390);Cla97C03G052880(Cla97C03G052880);Cla97C06G112620(Cla97C06G112620);Cla97C06G112880(Cla97C06G112880);Cla97C07G134710(Cla97C07G134710);Cla97C07G144200(Cla97C07G144200);Cla97C08G146160(Cla97C08G146160);Cla97C08G148150(Cla97C08G148150);Cla97C09G166890(Cla97C09G166890);Cla97C09G172500(Cla97C09G172500);Cla…
GO:0010118	BP	stomatal movement	13	7	20	115	0.0669356219533418	0.527868487566795	Cla97C02G032660(Cla97C02G032660);Cla97C02G047650(Cla97C02G047650);Cla97C03G051250(Cla97C03G051250);Cla97C03G052080(Cla97C03G052080);Cla97C04G071180(Cla97C04G071180);Cla97C04G071650(Cla97C04G071650);Cla97C04G072880(Cla97C04G072880);Cla97C05G107410(Cla97C05G107410);Cla97C06G119980(Cla97C06G119980);Cla97C07G142940(Cla97C07G142940);Cla97C08G159130(Cla97C08G159130);Cla97C09G181410(Cla97C09G181410);Cla…	Cla97C01G003610(Cla97C01G003610);Cla97C02G035390(Cla97C02G035390);Cla97C02G046720(Cla97C02G046720);Cla97C03G068370(Cla97C03G068370);Cla97C05G096980(Cla97C05G096980);Cla97C09G175760(Cla97C09G175760);Cla97C10G197000(Cla97C10G197000)
GO:0019439	BP	aromatic compound catabolic process	39	7	46	301	0.0670582117755864	0.527868487566795	Cla97C01G002365(Cla97C01G002365);Cla97C01G011260(Cla97C01G011260);Cla97C01G012850(Cla97C01G012850);Cla97C02G046700(Cla97C02G046700);Cla97C02G048450(Cla97C02G048450);Cla97C03G054650(Cla97C03G054650);Cla97C03G066280(Cla97C03G066280);Cla97C03G066410(Cla97C03G066410);Cla97C04G071440(Cla97C04G071440);Cla97C04G071650(Cla97C04G071650);Cla97C04G075800(Cla97C04G075800);Cla97C04G075810(Cla97C04G075810);Cla…	Cla97C01G001370(Cla97C01G001370);Cla97C01G020660(Cla97C01G020660);Cla97C02G038280(Cla97C02G038280);Cla97C03G051230(Cla97C03G051230);Cla97C10G192470(Cla97C10G192470);Cla97C10G193750(Cla97C10G193750);Cla97C11G220150(Cla97C11G220150)
GO:0016679	MF	oxidoreductase activity, acting on diphenols and related substances as donors	6	3	9	42	0.0673568832749514	0.479968210162827	Cla97C01G018460(Cla97C01G018460);Cla97C02G046700(Cla97C02G046700);Cla97C05G087480(Cla97C05G087480);Cla97C10G192430(Cla97C10G192430);Cla97C10G204430(Cla97C10G204430);Cla97C11G212890(Cla97C11G212890)	Cla97C03G051230(Cla97C03G051230);Cla97C03G064240(Cla97C03G064240);Cla97C09G175720(Cla97C09G175720)
GO:0032446	BP	protein modification by small protein conjugation	58	26	84	585	0.0674466918229243	0.528826255923452	Cla97C00G000300(Cla97C00G000300);Cla97C01G008530(Cla97C01G008530);Cla97C01G013090(Cla97C01G013090);Cla97C01G016680(Cla97C01G016680);Cla97C01G017940(Cla97C01G017940);Cla97C01G018530(Cla97C01G018530);Cla97C01G022230(Cla97C01G022230);Cla97C01G022420(Cla97C01G022420);Cla97C01G023390(Cla97C01G023390);Cla97C02G033660(Cla97C02G033660);Cla97C02G034710(Cla97C02G034710);Cla97C02G036090(Cla97C02G036090);Cla…	Cla97C01G013500(Cla97C01G013500);Cla97C01G017380(Cla97C01G017380);Cla97C01G024980(Cla97C01G024980);Cla97C02G026950(Cla97C02G026950);Cla97C02G038070(Cla97C02G038070);Cla97C02G043360(Cla97C02G043360);Cla97C02G044310(Cla97C02G044310);Cla97C03G051320(Cla97C03G051320);Cla97C04G076210(Cla97C04G076210);Cla97C05G091090(Cla97C05G091090);Cla97C06G112880(Cla97C06G112880);Cla97C06G117885(Cla97C06G117885);Cla…
GO:0046916	BP	cellular transition metal ion homeostasis	7	4	11	55	0.0679047228255471	0.528826255923452	Cla97C01G018480(Cla97C01G018480);Cla97C02G030910(Cla97C02G030910);Cla97C03G052060(Cla97C03G052060);Cla97C04G071120(Cla97C04G071120);Cla97C04G071130(Cla97C04G071130);Cla97C04G073200(Cla97C04G073200);Cla97C10G187890(Cla97C10G187890)	Cla97C02G034790(Cla97C02G034790);Cla97C09G172500(Cla97C09G172500);Cla97C09G175627(Cla97C09G175627);Cla97C09G180900(Cla97C09G180900)
GO:0048469	BP	cell maturation	14	2	16	88	0.068179684888939	0.528826255923452	Cla97C01G006860(Cla97C01G006860);Cla97C01G016510(Cla97C01G016510);Cla97C01G017870(Cla97C01G017870);Cla97C01G018380(Cla97C01G018380);Cla97C02G035450(Cla97C02G035450);Cla97C02G035460(Cla97C02G035460);Cla97C05G087930(Cla97C05G087930);Cla97C05G107100(Cla97C05G107100);Cla97C06G119230(Cla97C06G119230);Cla97C06G119980(Cla97C06G119980);Cla97C06G125580(Cla97C06G125580);Cla97C09G174990(Cla97C09G174990);Cla…	Cla97C03G064730(Cla97C03G064730);Cla97C06G112450(Cla97C06G112450)
GO:0019897	CC	extrinsic component of plasma membrane	4	1	5	19	0.0682902364955185	1	Cla97C09G163310(Cla97C09G163310);Cla97C09G179130(Cla97C09G179130);Cla97C11G209870(Cla97C11G209870);Cla97C11G213070(Cla97C11G213070)	Cla97C11G210450(Cla97C11G210450)
GO:0016684	MF	oxidoreductase activity, acting on peroxide as acceptor	16	2	18	101	0.0687314846896153	0.486848016551441	Cla97C03G067430(Cla97C03G067430);Cla97C05G105280(Cla97C05G105280);Cla97C06G120340(Cla97C06G120340);Cla97C06G126320(Cla97C06G126320);Cla97C07G131030(Cla97C07G131030);Cla97C07G137320(Cla97C07G137320);Cla97C09G167090(Cla97C09G167090);Cla97C09G177060(Cla97C09G177060);Cla97C09G177290(Cla97C09G177290);Cla97C10G195960(Cla97C10G195960);Cla97C10G197390(Cla97C10G197390);Cla97C11G207220(Cla97C11G207220);Cla…	Cla97C05G098800(Cla97C05G098800);Cla97C07G135790(Cla97C07G135790)
GO:0001666	BP	response to hypoxia	14	0	14	75	0.0704831770162985	0.528826255923452	Cla97C01G023940(Cla97C01G023940);Cla97C02G026280(Cla97C02G026280);Cla97C02G036720(Cla97C02G036720);Cla97C03G064990(Cla97C03G064990);Cla97C04G068790(Cla97C04G068790);Cla97C07G141140(Cla97C07G141140);Cla97C08G155580(Cla97C08G155580);Cla97C08G160780(Cla97C08G160780);Cla97C09G163470(Cla97C09G163470);Cla97C10G197780(Cla97C10G197780);Cla97C10G205630(Cla97C10G205630);Cla97C11G207220(Cla97C11G207220);Cla…	-
GO:2000377	BP	regulation of reactive oxygen species metabolic process	6	4	10	49	0.0709640729513702	0.528826255923452	Cla97C01G003720(Cla97C01G003720);Cla97C04G077300(Cla97C04G077300);Cla97C05G093380(Cla97C05G093380);Cla97C08G150650(Cla97C08G150650);Cla97C09G178610(Cla97C09G178610);Cla97C10G191750(Cla97C10G191750)	Cla97C01G006620(Cla97C01G006620);Cla97C01G007230(Cla97C01G007230);Cla97C03G051320(Cla97C03G051320);Cla97C09G178620(Cla97C09G178620)
GO:0048573	BP	photoperiodism, flowering	12	7	19	109	0.0714036360611018	0.528826255923452	Cla97C01G011320(Cla97C01G011320);Cla97C03G060820(Cla97C03G060820);Cla97C03G067220(Cla97C03G067220);Cla97C05G104890(Cla97C05G104890);Cla97C06G109470(Cla97C06G109470);Cla97C06G111450(Cla97C06G111450);Cla97C06G124170(Cla97C06G124170);Cla97C07G132630(Cla97C07G132630);Cla97C08G155130(Cla97C08G155130);Cla97C09G183600(Cla97C09G183600);Cla97C10G193930(Cla97C10G193930);Cla97C11G212940(Cla97C11G212940)	Cla97C01G009910(Cla97C01G009910);Cla97C02G036700(Cla97C02G036700);Cla97C06G115660(Cla97C06G115660);Cla97C07G140340(Cla97C07G140340);Cla97C09G162350(Cla97C09G162350);Cla97C09G175760(Cla97C09G175760);Cla97C10G199910(Cla97C10G199910)
GO:0009057	BP	macromolecule catabolic process	68	41	109	778	0.072435752679938	0.528826255923452	Cla97C00G000300(Cla97C00G000300);Cla97C01G002365(Cla97C01G002365);Cla97C01G003140(Cla97C01G003140);Cla97C01G006780(Cla97C01G006780);Cla97C01G008530(Cla97C01G008530);Cla97C01G011260(Cla97C01G011260);Cla97C01G016680(Cla97C01G016680);Cla97C01G017940(Cla97C01G017940);Cla97C01G018180(Cla97C01G018180);Cla97C01G018530(Cla97C01G018530);Cla97C01G021790(Cla97C01G021790);Cla97C01G023390(Cla97C01G023390);Cla…	Cla97C01G004220(Cla97C01G004220);Cla97C01G006620(Cla97C01G006620);Cla97C01G007540(Cla97C01G007540);Cla97C01G013500(Cla97C01G013500);Cla97C01G019120(Cla97C01G019120);Cla97C02G026950(Cla97C02G026950);Cla97C02G027500(Cla97C02G027500);Cla97C02G043360(Cla97C02G043360);Cla97C02G044310(Cla97C02G044310);Cla97C02G045770(Cla97C02G045770);Cla97C02G047750(Cla97C02G047750);Cla97C02G048700(Cla97C02G048700);Cla…
GO:0070482	BP	response to oxygen levels	15	0	15	82	0.0725062613979333	0.528826255923452	Cla97C01G023940(Cla97C01G023940);Cla97C02G026280(Cla97C02G026280);Cla97C02G036720(Cla97C02G036720);Cla97C03G064990(Cla97C03G064990);Cla97C04G068790(Cla97C04G068790);Cla97C07G141140(Cla97C07G141140);Cla97C08G155580(Cla97C08G155580);Cla97C08G160780(Cla97C08G160780);Cla97C09G163470(Cla97C09G163470);Cla97C10G194030(Cla97C10G194030);Cla97C10G197780(Cla97C10G197780);Cla97C10G205630(Cla97C10G205630);Cla…	-
GO:0009718	BP	anthocyanin-containing compound biosynthetic process	7	2	9	43	0.0737640630212543	0.528826255923452	Cla97C05G091550(Cla97C05G091550);Cla97C06G119230(Cla97C06G119230);Cla97C07G132700(Cla97C07G132700);Cla97C09G184120(Cla97C09G184120);Cla97C10G186220(Cla97C10G186220);Cla97C10G195830(Cla97C10G195830);Cla97C11G222480(Cla97C11G222480)	Cla97C05G106420(Cla97C05G106420);Cla97C11G219650(Cla97C11G219650)
GO:0071218	BP	cellular response to misfolded protein	3	2	5	19	0.0740276499767705	0.528826255923452	Cla97C08G158970(Cla97C08G158970);Cla97C09G179590(Cla97C09G179590);Cla97C11G224210(Cla97C11G224210)	Cla97C02G043360(Cla97C02G043360);Cla97C07G131290(Cla97C07G131290)
GO:0071577	BP	zinc ion transmembrane transport	3	2	5	19	0.0740276499767705	0.528826255923452	Cla97C03G052060(Cla97C03G052060);Cla97C04G072770(Cla97C04G072770);Cla97C09G182620(Cla97C09G182620)	Cla97C02G034790(Cla97C02G034790);Cla97C11G217860(Cla97C11G217860)
GO:0072505	BP	divalent inorganic anion homeostasis	2	3	5	19	0.0740276499767705	0.528826255923452	Cla97C06G121140(Cla97C06G121140);Cla97C09G179420(Cla97C09G179420)	Cla97C05G095410(Cla97C05G095410);Cla97C08G147960(Cla97C08G147960);Cla97C08G148320(Cla97C08G148320)
GO:0099536	BP	synaptic signaling	4	1	5	19	0.0740276499767705	0.528826255923452	Cla97C02G046670(Cla97C02G046670);Cla97C03G052960(Cla97C03G052960);Cla97C10G190350(Cla97C10G190350);Cla97C11G220090(Cla97C11G220090)	Cla97C02G045460(Cla97C02G045460)
GO:0099537	BP	trans-synaptic signaling	4	1	5	19	0.0740276499767705	0.528826255923452	Cla97C02G046670(Cla97C02G046670);Cla97C03G052960(Cla97C03G052960);Cla97C10G190350(Cla97C10G190350);Cla97C11G220090(Cla97C11G220090)	Cla97C02G045460(Cla97C02G045460)
GO:0006778	BP	porphyrin-containing compound metabolic process	13	3	16	89	0.0740876737314536	0.528826255923452	Cla97C01G012850(Cla97C01G012850);Cla97C05G085940(Cla97C05G085940);Cla97C05G087230(Cla97C05G087230);Cla97C05G087600(Cla97C05G087600);Cla97C07G135070(Cla97C07G135070);Cla97C07G137760(Cla97C07G137760);Cla97C08G160610(Cla97C08G160610);Cla97C09G178130(Cla97C09G178130);Cla97C10G198830(Cla97C10G198830);Cla97C10G205390(Cla97C10G205390);Cla97C11G213900(Cla97C11G213900);Cla97C11G214010(Cla97C11G214010);Cla…	Cla97C02G038280(Cla97C02G038280);Cla97C04G071470(Cla97C04G071470);Cla97C08G147960(Cla97C08G147960)
GO:0006520	BP	cellular amino acid metabolic process	44	11	55	370	0.0744004138983614	0.528826255923452	Cla97C01G007270(Cla97C01G007270);Cla97C01G007290(Cla97C01G007290);Cla97C01G008130(Cla97C01G008130);Cla97C01G011860(Cla97C01G011860);Cla97C01G011870(Cla97C01G011870);Cla97C01G014430(Cla97C01G014430);Cla97C01G018010(Cla97C01G018010);Cla97C01G026190(Cla97C01G026190);Cla97C03G066110(Cla97C03G066110);Cla97C03G068350(Cla97C03G068350);Cla97C04G073110(Cla97C04G073110);Cla97C04G075800(Cla97C04G075800);Cla…	Cla97C01G013460(Cla97C01G013460);Cla97C01G020370(Cla97C01G020370);Cla97C02G045455(Cla97C02G045455);Cla97C03G063130(Cla97C03G063130);Cla97C07G140590(Cla97C07G140590);Cla97C07G144200(Cla97C07G144200);Cla97C09G174190(Cla97C09G174190);Cla97C09G174200(Cla97C09G174200);Cla97C10G197800(Cla97C10G197800);Cla97C11G210550(Cla97C11G210550);Cla97C11G212090(Cla97C11G212090)
GO:0019359	BP	nicotinamide nucleotide biosynthetic process	12	1	13	69	0.07473007157099	0.528826255923452	Cla97C03G054650(Cla97C03G054650);Cla97C03G066280(Cla97C03G066280);Cla97C03G066410(Cla97C03G066410);Cla97C04G071440(Cla97C04G071440);Cla97C04G071650(Cla97C04G071650);Cla97C04G076520(Cla97C04G076520);Cla97C04G076530(Cla97C04G076530);Cla97C04G076580(Cla97C04G076580);Cla97C09G184300(Cla97C09G184300);Cla97C10G202380(Cla97C10G202380);Cla97C11G218660(Cla97C11G218660);Cla97C11G225220(Cla97C11G225220)	Cla97C01G020660(Cla97C01G020660)
GO:1901292	BP	nucleoside phosphate catabolic process	12	1	13	69	0.07473007157099	0.528826255923452	Cla97C03G054650(Cla97C03G054650);Cla97C03G066280(Cla97C03G066280);Cla97C03G066410(Cla97C03G066410);Cla97C04G071440(Cla97C04G071440);Cla97C04G071650(Cla97C04G071650);Cla97C04G076520(Cla97C04G076520);Cla97C04G076530(Cla97C04G076530);Cla97C04G076580(Cla97C04G076580);Cla97C09G184300(Cla97C09G184300);Cla97C10G202380(Cla97C10G202380);Cla97C11G218660(Cla97C11G218660);Cla97C11G225220(Cla97C11G225220)	Cla97C01G020660(Cla97C01G020660)
GO:0005385	MF	zinc ion transmembrane transporter activity	3	2	5	19	0.0757693514947789	0.488370177621058	Cla97C03G052060(Cla97C03G052060);Cla97C04G072770(Cla97C04G072770);Cla97C09G182620(Cla97C09G182620)	Cla97C02G034790(Cla97C02G034790);Cla97C11G217860(Cla97C11G217860)
GO:0006063	BP	uronic acid metabolic process	2	0	2	4	0.0762461031420588	0.528826255923452	Cla97C06G117670(Cla97C06G117670);Cla97C11G218530(Cla97C11G218530)	-
GO:0006103	BP	2-oxoglutarate metabolic process	2	0	2	4	0.0762461031420588	0.528826255923452	Cla97C04G073110(Cla97C04G073110);Cla97C11G220050(Cla97C11G220050)	-
GO:0006878	BP	cellular copper ion homeostasis	1	1	2	4	0.0762461031420588	0.528826255923452	Cla97C10G187890(Cla97C10G187890)	Cla97C02G034790(Cla97C02G034790)
GO:0010258	BP	NADH dehydrogenase complex (plastoquinone) assembly	1	1	2	4	0.0762461031420588	0.528826255923452	Cla97C01G014350(Cla97C01G014350)	Cla97C02G044870(Cla97C02G044870)
GO:0010555	BP	response to mannitol	2	0	2	4	0.0762461031420588	0.528826255923452	Cla97C00G000300(Cla97C00G000300);Cla97C03G064990(Cla97C03G064990)	-
GO:0010685	BP	tetracyclic triterpenoid metabolic process	2	0	2	4	0.0762461031420588	0.528826255923452	Cla97C06G128250(Cla97C06G128250);Cla97C09G163850(Cla97C09G163850)	-
GO:0010686	BP	tetracyclic triterpenoid biosynthetic process	2	0	2	4	0.0762461031420588	0.528826255923452	Cla97C06G128250(Cla97C06G128250);Cla97C09G163850(Cla97C09G163850)	-
GO:0015843	BP	methylammonium transport	0	2	2	4	0.0762461031420588	0.528826255923452	-	Cla97C01G004300(Cla97C01G004300);Cla97C09G163930(Cla97C09G163930)
GO:0016080	BP	synaptic vesicle targeting	2	0	2	4	0.0762461031420588	0.528826255923452	Cla97C02G046670(Cla97C02G046670);Cla97C03G052960(Cla97C03G052960)	-
GO:0019586	BP	galacturonate metabolic process	2	0	2	4	0.0762461031420588	0.528826255923452	Cla97C06G117670(Cla97C06G117670);Cla97C11G218530(Cla97C11G218530)	-
GO:0030011	BP	maintenance of cell polarity	2	0	2	4	0.0762461031420588	0.528826255923452	Cla97C09G174990(Cla97C09G174990);Cla97C10G198830(Cla97C10G198830)	-
GO:0030447	BP	filamentous growth	2	0	2	4	0.0762461031420588	0.528826255923452	Cla97C01G019770(Cla97C01G019770);Cla97C08G153950(Cla97C08G153950)	-
GO:0042851	BP	L-alanine metabolic process	2	0	2	4	0.0762461031420588	0.528826255923452	Cla97C07G141140(Cla97C07G141140);Cla97C09G163470(Cla97C09G163470)	-
GO:0042853	BP	L-alanine catabolic process	2	0	2	4	0.0762461031420588	0.528826255923452	Cla97C07G141140(Cla97C07G141140);Cla97C09G163470(Cla97C09G163470)	-
GO:0044182	BP	filamentous growth of a population of unicellular organisms	2	0	2	4	0.0762461031420588	0.528826255923452	Cla97C01G019770(Cla97C01G019770);Cla97C08G153950(Cla97C08G153950)	-
GO:0045445	BP	myoblast differentiation	1	1	2	4	0.0762461031420588	0.528826255923452	Cla97C06G126690(Cla97C06G126690)	Cla97C11G220150(Cla97C11G220150)
GO:0050673	BP	epithelial cell proliferation	1	1	2	4	0.0762461031420588	0.528826255923452	Cla97C09G174990(Cla97C09G174990)	Cla97C10G199910(Cla97C10G199910)
GO:0055129	BP	L-proline biosynthetic process	2	0	2	4	0.0762461031420588	0.528826255923452	Cla97C10G204670(Cla97C10G204670);Cla97C11G213550(Cla97C11G213550)	-
GO:0061687	BP	detoxification of inorganic compound	0	2	2	4	0.0762461031420588	0.528826255923452	-	Cla97C01G019120(Cla97C01G019120);Cla97C11G217860(Cla97C11G217860)
GO:0080163	BP	regulation of protein serine/threonine phosphatase activity	1	1	2	4	0.0762461031420588	0.528826255923452	Cla97C05G090960(Cla97C05G090960)	Cla97C09G174770(Cla97C09G174770)
GO:0090709	BP	regulation of timing of plant organ formation	1	1	2	4	0.0762461031420588	0.528826255923452	Cla97C06G124320(Cla97C06G124320)	Cla97C02G027250(Cla97C02G027250)
GO:0006470	BP	protein dephosphorylation	21	4	25	152	0.0769589882861138	0.528826255923452	Cla97C01G019450(Cla97C01G019450);Cla97C01G019720(Cla97C01G019720);Cla97C01G020060(Cla97C01G020060);Cla97C02G033650(Cla97C02G033650);Cla97C02G037770(Cla97C02G037770);Cla97C02G039370(Cla97C02G039370);Cla97C02G043910(Cla97C02G043910);Cla97C02G046155(Cla97C02G046155);Cla97C03G050890(Cla97C03G050890);Cla97C03G051420(Cla97C03G051420);Cla97C03G052080(Cla97C03G052080);Cla97C03G066470(Cla97C03G066470);Cla…	Cla97C05G099080(Cla97C05G099080);Cla97C08G161360(Cla97C08G161360);Cla97C09G172410(Cla97C09G172410);Cla97C09G174770(Cla97C09G174770)
GO:0008551	MF	cadmium-exporting ATPase activity	0	2	2	4	0.0771820656432066	0.488370177621058	-	Cla97C02G034790(Cla97C02G034790);Cla97C11G217860(Cla97C11G217860)
GO:0008773	MF	[protein-PII] uridylyltransferase activity	0	2	2	4	0.0771820656432066	0.488370177621058	-	Cla97C05G097810(Cla97C05G097810);Cla97C10G187800(Cla97C10G187800)
GO:0008940	MF	nitrate reductase activity	2	0	2	4	0.0771820656432066	0.488370177621058	Cla97C03G060420(Cla97C03G060420);Cla97C03G060430(Cla97C03G060430)	-
GO:0016463	MF	zinc-exporting ATPase activity	0	2	2	4	0.0771820656432066	0.488370177621058	-	Cla97C02G034790(Cla97C02G034790);Cla97C11G217860(Cla97C11G217860)
GO:0016647	MF	oxidoreductase activity, acting on the CH-NH group of donors, oxygen as acceptor	1	1	2	4	0.0771820656432066	0.488370177621058	Cla97C09G166180(Cla97C09G166180)	Cla97C11G208130(Cla97C11G208130)
GO:0018685	MF	alkane 1-monooxygenase activity	2	0	2	4	0.0771820656432066	0.488370177621058	Cla97C03G051690(Cla97C03G051690);Cla97C06G113080(Cla97C06G113080)	-
GO:0032574	MF	5'-3' RNA helicase activity	1	1	2	4	0.0771820656432066	0.488370177621058	Cla97C01G005630(Cla97C01G005630)	Cla97C11G207140(Cla97C11G207140)
GO:0032575	MF	ATP-dependent 5'-3' RNA helicase activity	1	1	2	4	0.0771820656432066	0.488370177621058	Cla97C01G005630(Cla97C01G005630)	Cla97C11G207140(Cla97C11G207140)
GO:0033946	MF	xyloglucan-specific endo-beta-1,4-glucanase activity	0	2	2	4	0.0771820656432066	0.488370177621058	-	Cla97C02G047600(Cla97C02G047600);Cla97C03G053880(Cla97C03G053880)
GO:0033971	MF	hydroxyisourate hydrolase activity	1	1	2	4	0.0771820656432066	0.488370177621058	Cla97C10G199940(Cla97C10G199940)	Cla97C10G193750(Cla97C10G193750)
GO:0047800	MF	cysteamine dioxygenase activity	2	0	2	4	0.0771820656432066	0.488370177621058	Cla97C04G072080(Cla97C04G072080);Cla97C10G197780(Cla97C10G197780)	-
GO:0010929	BP	positive regulation of auxin mediated signaling pathway	4	2	6	25	0.0772218471599408	0.528826255923452	Cla97C01G016240(Cla97C01G016240);Cla97C05G101190(Cla97C05G101190);Cla97C08G149140(Cla97C08G149140);Cla97C08G159210(Cla97C08G159210)	Cla97C09G162900(Cla97C09G162900);Cla97C10G199910(Cla97C10G199910)
GO:0050777	BP	negative regulation of immune response	5	1	6	25	0.0772218471599408	0.528826255923452	Cla97C03G065270(Cla97C03G065270);Cla97C06G111120(Cla97C06G111120);Cla97C06G126370(Cla97C06G126370);Cla97C11G207800(Cla97C11G207800);Cla97C11G212940(Cla97C11G212940)	Cla97C09G174980(Cla97C09G174980)
GO:0009687	BP	abscisic acid metabolic process	6	1	7	31	0.0774532368500497	0.528826255923452	Cla97C01G001510(Cla97C01G001510);Cla97C01G024630(Cla97C01G024630);Cla97C02G050490(Cla97C02G050490);Cla97C07G137260(Cla97C07G137260);Cla97C07G137840(Cla97C07G137840);Cla97C10G193770(Cla97C10G193770)	Cla97C03G058030(Cla97C03G058030)
GO:0043288	BP	apocarotenoid metabolic process	6	1	7	31	0.0774532368500497	0.528826255923452	Cla97C01G001510(Cla97C01G001510);Cla97C01G024630(Cla97C01G024630);Cla97C02G050490(Cla97C02G050490);Cla97C07G137260(Cla97C07G137260);Cla97C07G137840(Cla97C07G137840);Cla97C10G193770(Cla97C10G193770)	Cla97C03G058030(Cla97C03G058030)
GO:1902644	BP	tertiary alcohol metabolic process	6	1	7	31	0.0774532368500497	0.528826255923452	Cla97C01G001510(Cla97C01G001510);Cla97C01G024630(Cla97C01G024630);Cla97C02G050490(Cla97C02G050490);Cla97C07G137260(Cla97C07G137260);Cla97C07G137840(Cla97C07G137840);Cla97C10G193770(Cla97C10G193770)	Cla97C03G058030(Cla97C03G058030)
GO:2001023	BP	regulation of response to drug	5	2	7	31	0.0774532368500497	0.528826255923452	Cla97C01G016240(Cla97C01G016240);Cla97C02G029430(Cla97C02G029430);Cla97C05G101190(Cla97C05G101190);Cla97C08G149140(Cla97C08G149140);Cla97C08G159210(Cla97C08G159210)	Cla97C08G155540(Cla97C08G155540);Cla97C10G199910(Cla97C10G199910)
GO:2001038	BP	regulation of cellular response to drug	5	2	7	31	0.0774532368500497	0.528826255923452	Cla97C01G016240(Cla97C01G016240);Cla97C02G029430(Cla97C02G029430);Cla97C05G101190(Cla97C05G101190);Cla97C08G149140(Cla97C08G149140);Cla97C08G159210(Cla97C08G159210)	Cla97C08G155540(Cla97C08G155540);Cla97C10G199910(Cla97C10G199910)
GO:0016628	MF	oxidoreductase activity, acting on the CH-CH group of donors, NAD or NADP as acceptor	7	1	8	37	0.0784612171894842	0.488370177621058	Cla97C03G065380(Cla97C03G065380);Cla97C05G087230(Cla97C05G087230);Cla97C05G107470(Cla97C05G107470);Cla97C09G176940(Cla97C09G176940);Cla97C09G177570(Cla97C09G177570);Cla97C09G180490(Cla97C09G180490);Cla97C11G214950(Cla97C11G214950)	Cla97C07G143370(Cla97C07G143370)
GO:0010029	BP	regulation of seed germination	9	6	15	83	0.0789301378675702	0.528826255923452	Cla97C03G052080(Cla97C03G052080);Cla97C03G067220(Cla97C03G067220);Cla97C05G085940(Cla97C05G085940);Cla97C05G091070(Cla97C05G091070);Cla97C05G107410(Cla97C05G107410);Cla97C07G128310(Cla97C07G128310);Cla97C08G152370(Cla97C08G152370);Cla97C09G181410(Cla97C09G181410);Cla97C11G225070(Cla97C11G225070)	Cla97C01G006620(Cla97C01G006620);Cla97C01G014240(Cla97C01G014240);Cla97C06G112650(Cla97C06G112650);Cla97C09G174190(Cla97C09G174190);Cla97C09G174200(Cla97C09G174200);Cla97C09G177707(Cla97C09G177707)
GO:0016759	MF	cellulose synthase activity	5	1	6	25	0.0792516848123676	0.488370177621058	Cla97C01G014710(Cla97C01G014710);Cla97C02G035450(Cla97C02G035450);Cla97C02G035460(Cla97C02G035460);Cla97C09G178320(Cla97C09G178320);Cla97C09G178340(Cla97C09G178340)	Cla97C07G138180(Cla97C07G138180)
GO:0016760	MF	cellulose synthase (UDP-forming) activity	5	1	6	25	0.0792516848123676	0.488370177621058	Cla97C01G014710(Cla97C01G014710);Cla97C02G035450(Cla97C02G035450);Cla97C02G035460(Cla97C02G035460);Cla97C09G178320(Cla97C09G178320);Cla97C09G178340(Cla97C09G178340)	Cla97C07G138180(Cla97C07G138180)
GO:0019200	MF	carbohydrate kinase activity	5	1	6	25	0.0792516848123676	0.488370177621058	Cla97C01G005540(Cla97C01G005540);Cla97C03G066280(Cla97C03G066280);Cla97C03G066410(Cla97C03G066410);Cla97C06G110160(Cla97C06G110160);Cla97C11G225220(Cla97C11G225220)	Cla97C01G020660(Cla97C01G020660)
GO:0043062	BP	extracellular structure organization	7	3	10	50	0.0794073954350404	0.528826255923452	Cla97C01G017460(Cla97C01G017460);Cla97C01G018180(Cla97C01G018180);Cla97C04G078650(Cla97C04G078650);Cla97C05G087930(Cla97C05G087930);Cla97C07G142970(Cla97C07G142970);Cla97C07G142980(Cla97C07G142980);Cla97C09G181690(Cla97C09G181690)	Cla97C02G026770(Cla97C02G026770);Cla97C02G036530(Cla97C02G036530);Cla97C05G097800(Cla97C05G097800)
GO:0048767	BP	root hair elongation	8	2	10	50	0.0794073954350404	0.528826255923452	Cla97C01G006860(Cla97C01G006860);Cla97C02G035450(Cla97C02G035450);Cla97C02G035460(Cla97C02G035460);Cla97C05G107100(Cla97C05G107100);Cla97C06G119980(Cla97C06G119980);Cla97C06G125580(Cla97C06G125580);Cla97C09G178320(Cla97C09G178320);Cla97C09G178340(Cla97C09G178340)	Cla97C03G064730(Cla97C03G064730);Cla97C06G112450(Cla97C06G112450)
GO:0006955	BP	immune response	45	6	51	342	0.0796314921610889	0.528826255923452	Cla97C00G000040(Cla97C00G000040);Cla97C01G002380(Cla97C01G002380);Cla97C01G004570(Cla97C01G004570);Cla97C01G008100(Cla97C01G008100);Cla97C01G011320(Cla97C01G011320);Cla97C01G012850(Cla97C01G012850);Cla97C01G015010(Cla97C01G015010);Cla97C01G015730(Cla97C01G015730);Cla97C01G019240(Cla97C01G019240);Cla97C01G020070(Cla97C01G020070);Cla97C01G023190(Cla97C01G023190);Cla97C02G026890(Cla97C02G026890);Cla…	Cla97C02G038280(Cla97C02G038280);Cla97C02G044870(Cla97C02G044870);Cla97C09G174980(Cla97C09G174980);Cla97C09G177130(Cla97C09G177130);Cla97C09G178620(Cla97C09G178620);Cla97C10G197000(Cla97C10G197000)
GO:0033013	BP	tetrapyrrole metabolic process	13	3	16	90	0.0803242076683874	0.528826255923452	Cla97C01G012850(Cla97C01G012850);Cla97C05G085940(Cla97C05G085940);Cla97C05G087230(Cla97C05G087230);Cla97C05G087600(Cla97C05G087600);Cla97C07G135070(Cla97C07G135070);Cla97C07G137760(Cla97C07G137760);Cla97C08G160610(Cla97C08G160610);Cla97C09G178130(Cla97C09G178130);Cla97C10G198830(Cla97C10G198830);Cla97C10G205390(Cla97C10G205390);Cla97C11G213900(Cla97C11G213900);Cla97C11G214010(Cla97C11G214010);Cla…	Cla97C02G038280(Cla97C02G038280);Cla97C04G071470(Cla97C04G071470);Cla97C08G147960(Cla97C08G147960)
GO:0016049	BP	cell growth	43	12	55	372	0.0803510527951598	0.528826255923452	Cla97C01G003220(Cla97C01G003220);Cla97C01G006860(Cla97C01G006860);Cla97C01G014710(Cla97C01G014710);Cla97C01G018250(Cla97C01G018250);Cla97C01G018380(Cla97C01G018380);Cla97C02G035450(Cla97C02G035450);Cla97C02G035460(Cla97C02G035460);Cla97C02G039290(Cla97C02G039290);Cla97C02G045990(Cla97C02G045990);Cla97C02G046580(Cla97C02G046580);Cla97C03G052500(Cla97C03G052500);Cla97C04G071180(Cla97C04G071180);Cla…	Cla97C02G026770(Cla97C02G026770);Cla97C02G048700(Cla97C02G048700);Cla97C03G064730(Cla97C03G064730);Cla97C05G104600(Cla97C05G104600);Cla97C06G112450(Cla97C06G112450);Cla97C06G116340(Cla97C06G116340);Cla97C07G128390(Cla97C07G128390);Cla97C07G143370(Cla97C07G143370);Cla97C09G167210(Cla97C09G167210);Cla97C10G195970(Cla97C10G195970);Cla97C11G208820(Cla97C11G208820);Cla97C11G210450(Cla97C11G210450)
GO:0009522	CC	photosystem I	5	2	7	32	0.0808838269998772	1	Cla97C01G011340(Cla97C01G011340);Cla97C01G025040(Cla97C01G025040);Cla97C05G085940(Cla97C05G085940);Cla97C06G125700(Cla97C06G125700);Cla97C10G188950(Cla97C10G188950)	Cla97C01G009260(Cla97C01G009260);Cla97C01G024330(Cla97C01G024330)
GO:0040008	BP	regulation of growth	29	16	45	298	0.0810183823393202	0.528826255923452	Cla97C01G003220(Cla97C01G003220);Cla97C01G004630(Cla97C01G004630);Cla97C01G019720(Cla97C01G019720);Cla97C02G032660(Cla97C02G032660);Cla97C03G052910(Cla97C03G052910);Cla97C04G072880(Cla97C04G072880);Cla97C05G089010(Cla97C05G089010);Cla97C05G096750(Cla97C05G096750);Cla97C05G100640(Cla97C05G100640);Cla97C05G101980(Cla97C05G101980);Cla97C06G117610(Cla97C06G117610);Cla97C06G117800(Cla97C06G117800);Cla…	Cla97C01G006620(Cla97C01G006620);Cla97C02G026770(Cla97C02G026770);Cla97C02G027250(Cla97C02G027250);Cla97C05G090160(Cla97C05G090160);Cla97C05G100630(Cla97C05G100630);Cla97C05G100650(Cla97C05G100650);Cla97C06G112650(Cla97C06G112650);Cla97C06G116340(Cla97C06G116340);Cla97C06G117620(Cla97C06G117620);Cla97C07G128390(Cla97C07G128390);Cla97C08G147960(Cla97C08G147960);Cla97C09G162900(Cla97C09G162900);Cla…
GO:0016209	MF	antioxidant activity	22	2	24	145	0.0818866544937415	0.488370177621058	Cla97C01G008510(Cla97C01G008510);Cla97C02G032950(Cla97C02G032950);Cla97C03G067430(Cla97C03G067430);Cla97C04G072870(Cla97C04G072870);Cla97C04G075430(Cla97C04G075430);Cla97C05G105280(Cla97C05G105280);Cla97C06G120340(Cla97C06G120340);Cla97C06G126320(Cla97C06G126320);Cla97C07G131030(Cla97C07G131030);Cla97C07G137320(Cla97C07G137320);Cla97C08G145660(Cla97C08G145660);Cla97C08G159500(Cla97C08G159500);Cla…	Cla97C05G098800(Cla97C05G098800);Cla97C07G135790(Cla97C07G135790)
GO:0019842	MF	vitamin binding	19	3	22	131	0.0819526916002062	0.488370177621058	Cla97C01G007270(Cla97C01G007270);Cla97C01G007290(Cla97C01G007290);Cla97C01G014430(Cla97C01G014430);Cla97C01G016510(Cla97C01G016510);Cla97C01G021180(Cla97C01G021180);Cla97C01G023480(Cla97C01G023480);Cla97C02G042670(Cla97C02G042670);Cla97C03G066110(Cla97C03G066110);Cla97C04G073110(Cla97C04G073110);Cla97C05G105340(Cla97C05G105340);Cla97C07G132700(Cla97C07G132700);Cla97C07G135080(Cla97C07G135080);Cla…	Cla97C01G001370(Cla97C01G001370);Cla97C02G045770(Cla97C02G045770);Cla97C04G073140(Cla97C04G073140)
GO:0044462	CC	external encapsulating structure part	4	1	5	20	0.0824338203581991	1	Cla97C01G005820(Cla97C01G005820);Cla97C04G072880(Cla97C04G072880);Cla97C06G121400(Cla97C06G121400);Cla97C07G142940(Cla97C07G142940)	Cla97C10G201750(Cla97C10G201750)
GO:0045454	BP	cell redox homeostasis	16	3	19	111	0.0825396823679475	0.528826255923452	Cla97C01G023185(Cla97C01G023185);Cla97C02G032950(Cla97C02G032950);Cla97C02G033040(Cla97C02G033040);Cla97C02G036310(Cla97C02G036310);Cla97C04G072870(Cla97C04G072870);Cla97C05G087350(Cla97C05G087350);Cla97C05G099230(Cla97C05G099230);Cla97C05G100020(Cla97C05G100020);Cla97C05G109020(Cla97C05G109020);Cla97C07G136340(Cla97C07G136340);Cla97C08G145660(Cla97C08G145660);Cla97C08G159500(Cla97C08G159500);Cla…	Cla97C04G079050(Cla97C04G079050);Cla97C07G132910(Cla97C07G132910);Cla97C11G207140(Cla97C11G207140)
GO:0000289	BP	nuclear-transcribed mRNA poly(A) tail shortening	4	0	4	14	0.0826211982705311	0.528826255923452	Cla97C01G011260(Cla97C01G011260);Cla97C02G048450(Cla97C02G048450);Cla97C05G085670(Cla97C05G085670);Cla97C11G222150(Cla97C11G222150)	-
GO:0010359	BP	regulation of anion channel activity	3	1	4	14	0.0826211982705311	0.528826255923452	Cla97C02G028410(Cla97C02G028410);Cla97C05G106920(Cla97C05G106920);Cla97C08G159940(Cla97C08G159940)	Cla97C02G046720(Cla97C02G046720)
GO:1902074	BP	response to salt	4	0	4	14	0.0826211982705311	0.528826255923452	Cla97C01G014800(Cla97C01G014800);Cla97C02G050490(Cla97C02G050490);Cla97C05G088320(Cla97C05G088320);Cla97C10G193930(Cla97C10G193930)	-
GO:0005826	CC	actomyosin contractile ring	3	0	3	9	0.0831054260893968	1	Cla97C02G032450(Cla97C02G032450);Cla97C05G108290(Cla97C05G108290);Cla97C11G213070(Cla97C11G213070)	-
GO:0070938	CC	contractile ring	3	0	3	9	0.0831054260893968	1	Cla97C02G032450(Cla97C02G032450);Cla97C05G108290(Cla97C05G108290);Cla97C11G213070(Cla97C11G213070)	-
GO:0009112	BP	nucleobase metabolic process	5	4	9	44	0.083113372422354	0.528826255923452	Cla97C01G026190(Cla97C01G026190);Cla97C05G103640(Cla97C05G103640);Cla97C09G171580(Cla97C09G171580);Cla97C10G191000(Cla97C10G191000);Cla97C10G199940(Cla97C10G199940)	Cla97C05G105710(Cla97C05G105710);Cla97C10G187450(Cla97C10G187450);Cla97C10G193750(Cla97C10G193750);Cla97C11G210550(Cla97C11G210550)
GO:0035966	BP	response to topologically incorrect protein	7	2	9	44	0.083113372422354	0.528826255923452	Cla97C07G136450(Cla97C07G136450);Cla97C08G158970(Cla97C08G158970);Cla97C08G160780(Cla97C08G160780);Cla97C09G179590(Cla97C09G179590);Cla97C10G199360(Cla97C10G199360);Cla97C11G224210(Cla97C11G224210);Cla97C11G225230(Cla97C11G225230)	Cla97C02G043360(Cla97C02G043360);Cla97C07G131290(Cla97C07G131290)
GO:0015711	BP	organic anion transport	18	11	29	182	0.0837477334475604	0.528826255923452	Cla97C01G002200(Cla97C01G002200);Cla97C01G017790(Cla97C01G017790);Cla97C01G018180(Cla97C01G018180);Cla97C01G023940(Cla97C01G023940);Cla97C02G041620(Cla97C02G041620);Cla97C03G066040(Cla97C03G066040);Cla97C03G068350(Cla97C03G068350);Cla97C06G118000(Cla97C06G118000);Cla97C06G125930(Cla97C06G125930);Cla97C07G128420(Cla97C07G128420);Cla97C07G130530(Cla97C07G130530);Cla97C07G131530(Cla97C07G131530);Cla…	Cla97C01G010240(Cla97C01G010240);Cla97C01G014030(Cla97C01G014030);Cla97C01G021760(Cla97C01G021760);Cla97C05G092810(Cla97C05G092810);Cla97C05G102840(Cla97C05G102840);Cla97C06G124410(Cla97C06G124410);Cla97C07G139720(Cla97C07G139720);Cla97C07G139740(Cla97C07G139740);Cla97C08G150400(Cla97C08G150400);Cla97C08G157340(Cla97C08G157340);Cla97C09G183130(Cla97C09G183130)
[truncated: 4,636 more rows]

## Sheet: HY17-NaCl-25d_vs_HY73-NaCl-25d
GO.ID	Category	Term	Up	Down	DEG	Total	Pvalue	adjustPvalue	Up_gene	Down_gene
[truncated: 5,543 more rows]
